# Supplementary material for: Glutamate spillover in C. elegans triggers repetitive behavior through presynaptic activation of MGL-2/mGluR5
Source: Nat Commun. 2019 Apr 23;10:1882. doi: 10.1038/s41467-019-09581-4 (PMC6478929; doi:10.1038/s41467-019-09581-4)
Supplement: Supplementary file 13 — Supplementary Data 1 [file 41467_2019_9581_MOESM13_ESM.xlsx]

## Sheet: Table S1A
FE cutoff (mouse:C. elegans)	Observed (number of genes)				c 2 (p-value)	Expected (number of genes)								Cell association score (observed/expcted)
	Astrocytes	Microglia	Oligodendrocytes	label		Astrocytes	Microglia	Oligodendrocytes	A.z	N.z	MGL.z	Edno.z	OGM.z	Astrocytes	Microglia	Oligodendrocytes
1:1	121	103	90	01:01:00	0.558004	117.001	112.59	78.9108	1554	1514.01	1495.41	1454.49	1048.09	1.03418	0.914827	1.14053
1:1.5	55	47	44	00:01:01.500000	0.680426	54.7616	52.697	36.9338	1616.24	1574.65	1555.3	1512.74	1090.07	1.00435	0.891891	1.19132
1:2	34	26	23	01:02:00	0.619205	31.2295	30.0521	21.0626	1639.77	1597.57	1577.95	1534.77	1105.94	1.08871	0.865164	1.09198
1:2.5	20	15	13	00:01:02.500000	0.713169	18.4738	17.7773	12.4596	1652.53	1610	1590.22	1546.71	1114.54	1.08261	0.843772	1.04337
1.5:1	98	83	60	1.5:1	0.896323	96.2279	90.1675	59.274	1205.77	1203.92	1129.83	1080.75	742.726	1.01842	0.920509	1.01225
1.5:1.5	48	40	25	1.5:1.5	0.738107	47.4395	44.4517	29.2216	1254.56	1252.63	1175.55	1124.48	772.778	1.01182	0.899852	0.855533
1.5:2	32	20	12	1.5:2	0.355044	27.4295	25.702	16.8959	1274.57	1272.61	1194.3	1142.41	785.104	1.16663	0.778151	0.710233
1.5:2.5	17	12	7	1.5:2.5	0.705438	15.2886	14.3257	9.41737	1286.71	1284.73	1205.67	1153.3	792.583	1.11194	0.837657	0.743307
2:1	78	70	41	02:01:00	0.785087	74.3708	77.9084	43.8185	850.629	871.78	891.092	831.318	501.182	1.0488	0.898491	0.935679
2:1.5	40	36	20	00:02:01.500000	0.784414	38.1554	39.9704	22.4808	886.845	908.896	929.03	866.711	522.519	1.04834	0.900666	0.889649
2:2	26	17	9	02:02:00	0.36798	21.7723	22.808	12.828	903.228	925.686	946.192	882.722	532.172	1.19418	0.745353	0.70159
2:2.5	15	12	6	00:02:02.500000	0.898608	13.1496	13.7751	7.74761	911.85	934.523	955.225	891.149	537.252	1.14072	0.871136	0.774432
2.5:1	55	61	27	2.5:1	0.923577	53.1262	62.4411	30.0759	619.874	653.032	728.559	704.611	350.924	1.03527	0.976921	0.897728
2.5:1.5	29	33	16	2.5:1.5	0.996299	29.1992	34.3188	16.5303	643.801	678.239	756.681	731.809	364.47	0.993179	0.961573	0.967921
2.5:2	18	17	7	2.5:2	0.834411	16.4245	19.3043	9.29828	656.575	691.697	771.696	746.33	371.702	1.09592	0.880632	0.752827
2.5:2.5	11	12	5	2.5:2.5	0.991941	10.5441	12.3929	5.96927	662.456	697.892	778.607	753.014	375.031	1.04323	0.968297	0.837624
3:1	44	58	22	03:01:00	0.931744	39.7169	58.2174	24.6957	428.283	460.313	627.783	557.317	266.304	1.10784	0.996265	0.890842
3:1.5	23	33	12	00:03:01.500000	0.961911	21.7802	31.9257	13.5428	446.22	479.591	654.074	580.658	277.457	1.056	1.03365	0.886078
3:2	15	17	5	03:02:00	0.568705	12.4458	18.2433	7.73876	455.554	489.623	667.757	592.804	283.261	1.20522	0.931851	0.646099
3:2.5	9	12	3	00:03:02.500000	0.849757	7.87016	11.5362	4.89363	460.13	494.541	674.464	598.759	286.106	1.14356	1.04021	0.613042
3.5:1	38	45	18	3.5:1	0.747411	32.7853	50.8346	18.2237	343.215	360.558	532.165	405.286	190.776	1.15906	0.885224	0.987724
3.5:1.5	19	26	10	3.5:1.5	0.953265	17.7977	27.5959	9.89287	358.202	376.303	555.404	422.984	199.107	1.06755	0.942168	1.01083
3.5:2	11	13	4	3.5:2	0.517333	9.92925	15.3956	5.51918	366.071	384.569	567.604	432.275	203.481	1.10784	0.844396	0.724745
3.5:2.5	7	9	3	3.5:2.5	0.907638	6.55705	10.1669	3.64474	369.443	388.112	572.833	436.257	205.355	1.06755	0.885224	0.823103
4:1	27	42	11	04:01:00	0.633402	24.6906	44.8921	13.2086	261.309	276.842	475.108	370.95	139.791	1.09353	0.935577	0.832789
4:1.5	15	23	7	00:04:01.500000	0.849126	13.3741	24.3165	7.15468	272.626	288.831	495.683	387.014	145.845	1.12157	0.945858	0.978381
4:2	10	12	1	04:02:00	0.220148	7.54436	13.717	4.03597	278.456	295.007	506.283	395.29	148.964	1.32549	0.874825	0.247772
4:2.5	6	8	1	00:04:02.500000	0.607812	5.14388	9.35252	2.7518	280.856	297.55	510.647	398.698	150.248	1.16643	0.855385	0.363399

## Sheet: Table S1B
Mouse gene name	Astrocyte (log2 FE)	Microglia (log2 FE)	Oligodendrocytes (log2 FE)	C. elegans gene name	CEPsh (log2 FE)	MGI	UniProtKB	wormbase
Bhlhe22	-4.40411	-3.48974	-3.33745	hlh-32	7.87	MGI:1930001	Q8C6A8	WBGene00013665
Bhlhe23.1	-0.0254234	-0.0254234	-0.037969	hlh-32	7.87	MGI:2153710	Q8BGW3	WBGene00013665
Kctd13.21	-2.65339	-0.89545	1.34359	ZC239.4	7.27	MGI:1923739	Q8BGV7	WBGene00022567
Kctd10.22	0.232283	-0.430245	-1.67284	ZC239.4	7.27	MGI:2141207	Q922M3	WBGene00022567
Tnfaip1.21	-0.836051	-0.692394	-2.01347	ZC239.4	7.27	MGI:104961	O70479	WBGene00022567
Bhlhe22.1	-4.40411	-3.48974	-3.33745	hlh-17	6.68	MGI:1930001	Q8C6A8	WBGene00001961
Bhlhe23.3	-0.0254234	-0.0254234	-0.037969	hlh-17	6.68	MGI:2153710	Q8BGW3	WBGene00001961
Kctd13.5	-2.65339	-0.89545	1.34359	ZC239.3	6.06	MGI:1923739	Q8BGV7	WBGene00022566
Kctd10.6	0.232283	-0.430245	-1.67284	ZC239.3	6.06	MGI:2141207	Q922M3	WBGene00022566
Tnfaip1.5	-0.836051	-0.692394	-2.01347	ZC239.3	6.06	MGI:104961	O70479	WBGene00022566
Bhlhe22.3	-4.40411	-3.48974	-3.33745	hlh-31	6	MGI:1930001	Q8C6A8	WBGene00009540
Bhlhe23.2	-0.0254234	-0.0254234	-0.037969	hlh-31	6	MGI:2153710	Q8BGW3	WBGene00009540
Myl6b	-2.12618	-1.38079	-0.612104	K08E3.10	5.9	MGI:1917789	Q8CI43	WBGene00023451
Myl6.1	-1.35326	-0.344099	-0.904837	K08E3.10	5.9	MGI:109318	Q60605	WBGene00023451
Myl4	-1.8747	-1.52328	-2.66711	K08E3.10	5.9	MGI:97267	P09541	WBGene00023451
Ptpn9.5	1.39619	-1.42399	-0.414133	F35C11.2	5.56	MGI:1928376	O35239	WBGene00009401
Elovl3.3	-0.0331869	-0.0331869	0.0656275	elo-7	5.55	MGI:1195976	O35949	WBGene00001245
Elovl6.2	0.469466	-6.27023	1.88086	elo-7	5.55	MGI:2156528	Q920L5	WBGene00001245
Otop3.1	-0.172177	-0.172177	-0.251127	otpl-3	5.54	MGI:1916852	Q80UF9	WBGene00017449
Trpm2.4	-5.43776	3.81235	-3.79774	W03B1.2	5.14	MGI:1351901	Q91YD4	WBGene00020972
Trpm4.3	-1.48509	2.93784	-3.10512	W03B1.2	5.14	MGI:1915917	Q7TN37	WBGene00020972
Gsta3.20	0.0639554	-1.7499	-0.0478244	gst-22	4.91	MGI:95856	P30115	WBGene00001770
Gsta2.20	0.134379	-0.0232837	-0.0347862	gst-22	4.91	MGI:95863	P10648	WBGene00001770
Gsta4.20	0.0614383	-3.8586	-1.07781	gst-22	4.91	MGI:1309515	P24472	WBGene00001770
Hpgds.21	-4.86623	4.21214	-1.44834	gst-22	4.91	MGI:1859384	Q9JHF7	WBGene00001770
Gmeb2.2	0.403222	0.378492	-0.632676	attf-1	4.88	MGI:2652836	P58929	WBGene00008092
Gmeb1.1	0.520602	0.283001	-0.712231	attf-1	4.88	MGI:2135604	Q9JL60	WBGene00008092
Gsto1.2	-2.15249	1.36232	0.0304081	gst-44	4.67	MGI:1342273	O09131	WBGene00001792
Gsto2.2	-1.11893	-1.98563	2.18734	gst-44	4.67	MGI:1915464	Q8K2Q2	WBGene00001792
Faah	-4.32048	-2.55928	2.99233	faah-1	4.51	MGI:109609	O08914	WBGene00015047
Fktn	0.346779	-3.91788	1.14108	T07D3.4	4.5	MGI:2179507	Q8R507	WBGene00020307
Vmo1.7	0.475522	-0.0592816	-0.0704966	C18D4.4	4.46	MGI:2685587	Q5SXG7	WBGene00007674
Ctsb.3	-1.6045	3.37719	-1.25019	cpr-3	4.41	MGI:88561	P10605	WBGene00000783
Naalad2.2	-1.25363	-0.433702	-2.6909	gcp-2.2	4.41	MGI:1919810	Q9CZR2	WBGene00007954
Folh1.1	3.90017	-5.07653	-1.09984	gcp-2.2	4.41	MGI:1858193	O35409	WBGene00007954
Tfrc.1	-2.34117	-4.77489	-3.48113	gcp-2.2	4.41	MGI:98822	Q62351	WBGene00007954
Pla2r1	-0.462565	-0.462565	-0.55923	clec-162	4.1	MGI:102468	Q62028	WBGene00007399
Mrc2	-0.588723	2.03982	-0.972636	clec-162	4.1	MGI:107818	Q64449	WBGene00007399
Mrc1	-5.28425	4.87442	-2.17206	clec-162	4.1	MGI:97142	Q61830	WBGene00007399
Ly75	-4.16407	-6.10797	-6.64931	clec-162	4.1	MGI:106662	Q60767	WBGene00007399
Cnga3.1	-0.633009	-0.633009	-0.86884	cng-3	3.87	MGI:1341818	Q9JJZ8	WBGene00000563
Cnga2	-0.154568	0.423086	-0.226055	cng-3	3.87	MGI:108040	Q62398	WBGene00000563
Lgals8.4	-0.534084	0.493515	-0.251252	lec-11	3.85	MGI:1928481	Q9JL15	WBGene00002274
Lgals12.4	2.48707	-0.831623	-1.11738	lec-11	3.85	MGI:1929094	Q91VD1	WBGene00002274
Lgals2.4	-1.09722	-0.206625	1.30387	lec-11	3.85	MGI:895068	Q9CQW5	WBGene00002274
Lgals1.4	-1.6431	3.16352	-2.18045	lec-11	3.85	MGI:96777	P16045	WBGene00002274
Lgals3.4	0.54277	3.43098	-3.14806	lec-11	3.85	MGI:96778	P16110	WBGene00002274
Lgals9.4	-5.81804	3.44126	-4.40831	lec-11	3.85	MGI:109496	O08573	WBGene00002274
Abca17	-0.0803791	-0.0803791	-0.118949	abt-4	3.84	MGI:3625331	E9PX95	WBGene00000022
Abca3	0.493711	-0.0119152	-0.131454	abt-4	3.84	MGI:1351617	Q8R420	WBGene00000022
Lgals8.3	-0.534084	0.493515	-0.251252	lec-8	3.84	MGI:1928481	Q9JL15	WBGene00002271
Lgals12.3	2.48707	-0.831623	-1.11738	lec-8	3.84	MGI:1929094	Q91VD1	WBGene00002271
Lgals2.3	-1.09722	-0.206625	1.30387	lec-8	3.84	MGI:895068	Q9CQW5	WBGene00002271
Lgals1.3	-1.6431	3.16352	-2.18045	lec-8	3.84	MGI:96777	P16045	WBGene00002271
Lgals3.3	0.54277	3.43098	-3.14806	lec-8	3.84	MGI:96778	P16110	WBGene00002271
Lgals9	-5.81804	3.44126	-4.40831	lec-8	3.84	MGI:109496	O08573	WBGene00002271
Celsr3	-3.72489	-4.17956	-2.50165	fmi-1	3.67	MGI:1858236	Q91ZI0	WBGene00001475
Celsr2	0.727497	-4.16231	-0.388034	fmi-1	3.67	MGI:1858235	Q9R0M0	WBGene00001475
Celsr1	4.89723	-3.36707	-3.74582	fmi-1	3.67	MGI:1100883	O35161	WBGene00001475
Pou3f4	2.76396	-4.50071	-1.53571	ceh-6	3.62	MGI:101894	P62515	WBGene00000431
Pou3f2	3.15143	-5.63373	-1.66705	ceh-6	3.62	MGI:101895	P31360	WBGene00000431
Pou3f3	2.01701	-5.27866	-0.0651353	ceh-6	3.62	MGI:102564	P31361	WBGene00000431
Pou5f2	0.382103	-0.0711311	-0.105423	ceh-6	3.62	MGI:1922757	Q9DAC9	WBGene00000431
Pou3f1	-4.30731	-2.89364	3.82685	ceh-6	3.62	MGI:101896	P21952	WBGene00000431
Slc1a2.3	4.12876	-4.36702	-1.44875	glt-1	3.61	MGI:101931	P43006	WBGene00001620
Pi16.24	-1.30697	0.449474	-1.68317	C07A4.3	3.58	MGI:1921366	Q9ET66	WBGene00007398
Glipr1	-4.41411	5.86401	-3.36089	C07A4.3	3.58	MGI:1920940	Q9CWG1	WBGene00007398
Lims1.1	0.116112	-1.41456	-1.10566	pin-2	3.57	MGI:1195263	Q99JW4	WBGene00004030
Lims2	-7.65162	-5.22884	3.77577	pin-2	3.57	MGI:2385067	Q91XD2	WBGene00004030
Pdzk1	0.072377	-1.98423	0.826837	tag-60	3.52	MGI:1928901	Q9JIL4	WBGene00006438
Pdzd3	0.18184	-0.0319433	-0.0476535	tag-60	3.52	MGI:2429554	Q99MJ6	WBGene00006438
Slc9a3r1	2.80034	0.886923	-2.10069	tag-60	3.52	MGI:1349482	P70441	WBGene00006438
Slc9a3r2	-3.99085	-3.41147	-0.227403	tag-60	3.52	MGI:1890662	Q9JHL1	WBGene00006438
Anxa7.2	-1.67753	-0.19071	-2.07308	nex-3	3.5	MGI:88031	Q07076	WBGene00003590
Anxa1.2	-4.23156	-1.4601	-3.98369	nex-3	3.5	MGI:96819	P10107	WBGene00003590
Ddhd1	3.02249	-3.80683	-0.766297	ipla-1	3.47	MGI:2150302	Q80YA3	WBGene00019747
Prokr2	-2.4909	-2.4909	-2.98767	B0244.15	3.45	MGI:2181363	Q8K458	WBGene00206513
Prokr1	0.118849	-0.376728	0.558876	B0244.15	3.45	MGI:1929676	Q9JKL1	WBGene00206513
Slc22a13.3	-0.128941	-0.128941	-0.0238625	T05A1.5	3.44	MGI:2143107	Q6A4L0	WBGene00011456
Tll1	-0.769795	-0.769795	-0.977294	itx-1	3.42	MGI:106923	Q62381	WBGene00002174
Tll2.1	-0.376191	-0.376191	0.27722	itx-1	3.42	MGI:1346044	Q9WVM6	WBGene00002174
Sarnp.2	-0.17235	-1.97515	-0.0861512	W04B5.3	3.42	MGI:1913368	Q9D1J3	WBGene00021020
Vdr.49	-0.298333	1.22296	-0.42716	nhr-210	3.37	MGI:103076	P48281	WBGene00020015
Rorc.49	0.521847	0.963516	-0.561406	nhr-210	3.37	MGI:104856	P51450	WBGene00020015
Rorb.49	4.46155	-4.38537	-2.09339	nhr-210	3.37	MGI:1343464	Q8R1B8	WBGene00020015
Decr1.2	1.26756	-0.896984	-0.134275	T05C12.3	3.36	MGI:1914710	Q9CQ62	WBGene00011467
Papd4.3	0.777614	-0.449189	-0.628556	pup-3	3.26	MGI:2140950	Q91YI6	WBGene00019082
Hspb3	-2.23923	5.17714	-3.10484	hsp-25	3.18	MGI:1928479	Q9QZ57	WBGene00002023
Hspb1.1	-3.84228	-0.244145	-4.8464	hsp-25	3.18	MGI:96240	P14602	WBGene00002023
Cym.13	0.0280833	-0.0585589	-0.0869705	F59D6.2	3.15	MGI:2684977	B7ZWD6	WBGene00019104
Ptpn11.6	-1.00101	-1.2307	1.25569	R10F2.6	3.15	MGI:99511	P35235	WBGene00019997
Ctse.13	-3.20049	4.51816	-2.17276	F59D6.2	3.15	MGI:107361	P70269	WBGene00019104
Il17b	-1.69913	-1.69913	0.0232502	C44B12.6	3.13	MGI:1928397	Q9QXT6	WBGene00016639
Il17c	-1.84324	1.17513	-1.0422	C44B12.6	3.13	MGI:2446486	Q8K4C5	WBGene00016639
Cym.14	0.0280833	-0.0585589	-0.0869705	F59D6.3	3.13	MGI:2684977	B7ZWD6	WBGene00019105
Il25	1.16706	-1.20083	0.481583	C44B12.6	3.13	MGI:2155888	Q8VHH8	WBGene00016639
Ctse.14	-3.20049	4.51816	-2.17276	F59D6.3	3.13	MGI:107361	P70269	WBGene00019105
Vapb	-1.03907	-0.578542	0.440422	W08E3.4	3.06	MGI:1928744	Q9QY76	WBGene00012345
Vapa.1	-0.337387	-0.232262	0.597936	W08E3.4	3.06	MGI:1353561	Q9WV55	WBGene00012345
Kcnk7.5	-0.733297	0.702182	-1.25958	twk-29	3.03	MGI:1341841	Q9Z2T1	WBGene00006681
Kcnk1.5	-3.08687	-3.70173	2.99239	twk-29	3.03	MGI:109322	O08581	WBGene00006681
Kcnk6.5	-6.18105	6.66715	-4.0459	twk-29	3.03	MGI:1891291	Q3TBV4	WBGene00006681
Slc25a4.3	-0.634126	-2.1459	0.391784	ant-1.2	3.02	MGI:1353495	P48962	WBGene00007057
Paf1.1	-0.30134	-0.396887	0.301064	tag-343	3	MGI:1923988	Q8K2T8	WBGene00018374
Fgfrl1	2.05232	-2.03749	0.460749	Y102A11A.8	2.96	MGI:2150920	Q91V87	WBGene00022418
Srrm3.1	-5.06943	-2.39284	-0.34608	K06A9.1	2.95	MGI:1920309	Q80WV7	WBGene00019435
Srrm2	1.85331	-1.07669	-0.782112	K06A9.1	2.95	MGI:1923206	Q8BTI8	WBGene00019435
Rhbdl1.1	0.735424	-0.939456	-0.946064	rom-1	2.94	MGI:2384891	Q8VC82	WBGene00004400
Rhbdl3	0.604388	-2.20885	0.980743	rom-1	2.94	MGI:2179276	P58873	WBGene00004400
Rhbdl2.1	-0.323552	-4.84357	0.973209	rom-1	2.94	MGI:3608413	A2AGA4	WBGene00004400
Lhx5	-5.70924	-5.70924	-6.28498	lin-11	2.93	MGI:107792	P61375	WBGene00003000
Lhx1.1	-4.26407	-4.26407	-4.82379	lin-11	2.93	MGI:99783	P63006	WBGene00003000
Ttbk2.23	0.325877	-2.6378	-0.67735	F35C11.3	2.91	MGI:2155779	Q3UVR3	WBGene00009402
Rgag1	-0.112491	-3.06607	-2.24587	F54D1.6	2.87	MGI:2685231	Q32KG4	WBGene00010047
Susd2.1	-1.52379	-1.52569	-1.46195	F54D1.6	2.87	MGI:1918983	Q9DBX3	WBGene00010047
2010106E10Rik	-0.100952	-0.100952	-0.148897	F54D1.6	2.87	MGI:1914965	A2ANY3	WBGene00010047
Pura	0.748399	-1.64495	-0.416437	plp-2	2.83	MGI:103079	P42669	WBGene00008976
Purb.1	0.271008	-0.865668	-0.599493	plp-2	2.83	MGI:1338779	O35295	WBGene00008976
Purg	0.238761	-3.01746	0.209256	plp-2	2.83	MGI:1922279	Q8R4E6	WBGene00008976
Trhde.9	-2.39146	-2.3378	-2.28626	Y42A5A.1	2.61	MGI:2384311	Q8K093	WBGene00012776
Lnpep.9	1.83559	-1.40564	-1.58734	Y42A5A.1	2.61	MGI:2387123	Q8C129	WBGene00012776
Erap1.9	0.708262	-0.279743	-0.924102	Y42A5A.1	2.61	MGI:1933403	Q9EQH2	WBGene00012776
Enpep.9	-2.43082	-2.37899	-3.00067	Y42A5A.1	2.61	MGI:106645	P16406	WBGene00012776
Ttbk2.28	0.325877	-2.6378	-0.67735	T05C12.1	2.58	MGI:2155779	Q3UVR3	WBGene00011466
Ephx1.37	0.790323	0.598829	-0.531862	K08D8.4	2.58	MGI:95405	Q9D379	WBGene00010658
Vdr.34	-0.298333	1.22296	-0.42716	nhr-231	2.57	MGI:103076	P48281	WBGene00012449
Rorc.34	0.521847	0.963516	-0.561406	nhr-231	2.57	MGI:104856	P51450	WBGene00012449
Rorb.34	4.46155	-4.38537	-2.09339	nhr-231	2.57	MGI:1343464	Q8R1B8	WBGene00012449
Lgals7.5	-0.946433	-0.946433	-1.24062	lec-3	2.55	MGI:1316742	O54974	WBGene00002266
Nt5c2	0.336244	0.140103	-0.529112	Y71H10B.1	2.55	MGI:2178563	Q3V1L4	WBGene00022201
Lgals6.5	-0.113312	-0.113312	0.218368	lec-3	2.55	MGI:107535	O54891	WBGene00002266
Lgals4.5	2.07651	-1.25512	-1.13048	lec-3	2.55	MGI:107536	Q8K419	WBGene00002266
Grifin.5	2.15498	-0.655904	-0.89794	lec-3	2.55	MGI:1925248	Q9D1U0	WBGene00002266
Ina.8	-6.40145	-4.23128	-2.09297	ifa-4	2.53	MGI:96568	P46660	WBGene00002052
Krt73.8	-1.44081	-1.44081	-1.83677	ifa-4	2.53	MGI:3607712	Q6NXH9	WBGene00002052
Prph.8	-1.17101	-1.15344	-1.05784	ifa-4	2.53	MGI:97774	P15331	WBGene00002052
Krt79.8	-0.699916	-0.699916	-0.953537	ifa-4	2.53	MGI:2385030	Q8VED5	WBGene00002052
Krt80.8	-1.18085	1.14694	-1.4516	ifa-4	2.53	MGI:1921377	Q0VBK2	WBGene00002052
Krt222.8	-4.15233	-4.12297	-1.53935	ifa-4	2.53	MGI:2442728	Q8CCX5	WBGene00002052
Nefl.8	-3.8103	0.0589703	0.0896103	ifa-4	2.53	MGI:97313	P08551	WBGene00002052
Lmna.8	-0.309067	0.243311	-1.1059	ifa-4	2.53	MGI:96794	P48678	WBGene00002052
Krt19.8	-0.399749	-0.399749	-0.564542	ifa-4	2.53	MGI:96693	P19001	WBGene00002052
Sync.8	-0.559337	-0.831013	0.00364359	ifa-4	2.53	MGI:1916078	Q9EPM5	WBGene00002052
Nefm.8	-2.21334	-0.694135	0.844226	ifa-4	2.53	MGI:97314	P08553	WBGene00002052
Krt1.8	-2.99473	-4.1472	1.66831	ifa-4	2.53	MGI:96698	P04104	WBGene00002052
Krt10.8	0.424381	-3.75736	0.208412	ifa-4	2.53	MGI:96685	P02535	WBGene00002052
Krt77.8	-0.523833	-0.523833	0.033103	ifa-4	2.53	MGI:3588209	Q6IFZ6	WBGene00002052
Lmnb2.8	-0.187635	-0.791798	-0.076173	ifa-4	2.53	MGI:96796	P21619	WBGene00002052
Gsg1l.4	2.36988	-3.9619	-0.705217	clc-1	2.53	MGI:2685483	D3Z7H4	WBGene00000522
Krt12.8	-0.118949	-0.0992613	-0.174937	ifa-4	2.53	MGI:96687	Q64291	WBGene00002052
Lmnb1.8	-0.55869	-1.01227	0.094908	ifa-4	2.53	MGI:96795	P14733	WBGene00002052
Krt9.8	-0.053686	-0.053686	-0.0797979	ifa-4	2.53	MGI:96696	Q6RHW0	WBGene00002052
Krt8.8	-0.00908436	-0.00908436	-0.0136052	ifa-4	2.53	MGI:96705	P11679	WBGene00002052
Synm.8	-1.15062	-4.70479	0.119913	ifa-4	2.53	MGI:2661187	Q70IV5	WBGene00002052
Krt18.8	-0.095822	-0.095822	-0.141448	ifa-4	2.53	MGI:96692	P05784	WBGene00002052
Cldnd2.4	-0.151884	-0.151884	-0.222222	clc-1	2.53	MGI:1921526	Q9D9H2	WBGene00000522
Krt83.8	-0.321229	-0.321229	0.583797	ifa-4	2.53	MGI:3690448	E9Q1Y9	WBGene00002052
Krt17.8	-0.685269	-0.730983	1.19729	ifa-4	2.53	MGI:96691	Q9QWL7	WBGene00002052
Nkg7.4	-1.30154	3.29123	-1.67689	clc-1	2.53	MGI:1931250	Q99PA5	WBGene00000522
Emp1.4	0.461821	-0.939046	-1.88361	clc-1	2.53	MGI:107941	P47801	WBGene00000522
Krt28.8	0.651121	-1.55689	1.19359	ifa-4	2.53	MGI:1918093	A6BLY7	WBGene00002052
Emp2.4	4.20861	-3.26201	-2.8132	clc-1	2.53	MGI:1098726	O88662	WBGene00000522
Gfap.8	4.06434	-1.99073	-1.88543	ifa-4	2.53	MGI:95697	P03995	WBGene00002052
Gsg1.4	-1.9253	4.67302	-2.85439	clc-1	2.53	MGI:1194499	Q8R1W2	WBGene00000522
Des.8	-2.6775	-2.85847	-2.31465	ifa-4	2.53	MGI:94885	P31001	WBGene00002052
Nes.8	0.452676	-2.08047	-4.25849	ifa-4	2.53	MGI:101784	Q6P5H2	WBGene00002052
Vim.8	-0.755344	-2.91349	-4.24592	ifa-4	2.53	MGI:98932	P20152	WBGene00002052
Bfsp2.8	-2.36019	-4.28268	4.35311	ifa-4	2.53	MGI:1333828	Q6NVD9	WBGene00002052
Emp3.4	-3.28932	4.88868	-3.14441	clc-1	2.53	MGI:1098729	O35912	WBGene00000522
Pmp22.4	-0.892683	3.92218	-2.47663	clc-1	2.53	MGI:97631	P16646	WBGene00000522
Myh8.5	-0.538301	-0.538301	-0.747079	unc-54	2.52	MGI:1339712	P13542	WBGene00006789
Myh7.5	0.0979548	-0.273993	-0.393663	unc-54	2.52	MGI:2155600	Q91Z83	WBGene00006789
Myh7b.5	-0.246096	-0.516056	0.116841	unc-54	2.52	MGI:3710243	A2AQP0	WBGene00006789
Myh3.5	-0.0920146	-0.0920146	0.178511	unc-54	2.52	MGI:1339709	P13541	WBGene00006789
Myh6.5	2.82727	-1.80582	-0.661781	unc-54	2.52	MGI:97255	Q02566	WBGene00006789
Mfsd11.12	0.0013745	1.93822	-0.927267	F31D5.2	2.47	MGI:1917150	Q8BJ51	WBGene00017945
Fosl2.1	0.788167	-1.23456	-4.44598	fos-1	2.45	MGI:102858	P47930	WBGene00001345
Uba3	1.0409	-2.62294	-0.184502	rfl-1	2.45	MGI:1341217	Q8C878	WBGene00004341
Jdp2.1	-1.04298	2.56136	-1.34142	fos-1	2.45	MGI:1932093	P97875	WBGene00001345
Fosb.1	1.93742	0.661618	-2.35341	fos-1	2.45	MGI:95575	P13346	WBGene00001345
Ren1	-0.209964	-0.209964	-0.304498	asp-4	2.45	MGI:97898	P06281	WBGene00000217
Fos.1	2.89682	0.137968	-3.30722	fos-1	2.45	MGI:95574	P01101	WBGene00001345
Batf2.1	-0.937744	1.04516	-1.39002	fos-1	2.45	MGI:1921731	Q8R1H8	WBGene00001345
Fosl1	-1.262	1.90512	-3.00278	fos-1	2.45	MGI:107179	P48755	WBGene00001345
Napsa	-2.81718	3.43637	-3.19482	asp-4	2.45	MGI:109365	O09043	WBGene00000217
Batf3.1	-1.88022	5.54511	-4.05983	fos-1	2.45	MGI:1925491	Q9D275	WBGene00001345
Ctsd	-3.24734	5.69492	-3.39462	asp-4	2.45	MGI:88562	P18242	WBGene00000217
Atf3.1	-0.996816	3.27782	-4.18908	fos-1	2.45	MGI:109384	Q60765	WBGene00001345
Batf.1	-6.04223	6.1205	-5.62052	fos-1	2.45	MGI:1859147	O35284	WBGene00001345
Glra2.17	-3.88001	-4.20641	-4.63649	lgc-38	2.44	MGI:95748	Q7TNC8	WBGene00017389
Slc12a5	-3.32092	-1.76921	-1.34503	kcc-3	2.44	MGI:1862037	Q91V14	WBGene00019289
Glra3.17	-0.612429	-0.612429	-0.842574	lgc-38	2.44	MGI:95749	Q91XP5	WBGene00017389
Slc12a7	0.679024	-0.36232	-3.79961	kcc-3	2.44	MGI:1342283	Q9WVL3	WBGene00019289
Slc12a6.1	-0.372157	0.488929	-0.553978	kcc-3	2.44	MGI:2135960	Q924N4	WBGene00019289
Glrb.17	-0.857919	-6.74284	1.84002	lgc-38	2.44	MGI:95751	P48168	WBGene00017389
Slc12a4	1.58153	-0.440288	-0.16304	kcc-3	2.44	MGI:1309465	Q9JIS8	WBGene00019289
Glra4.17	-1.62368	-1.62368	2.36826	lgc-38	2.44	MGI:95750	Q61603	WBGene00017389
Gnaz.7	-1.81752	-3.13133	-0.276237	gpa-10	2.39	MGI:95780	O70443	WBGene00001672
Gnao1.8	1.715	-4.6935	-0.27153	gpa-10	2.39	MGI:95775	P18872	WBGene00001672
Ctcf	0.184235	-1.16147	-0.111226	C09F5.3	2.39	MGI:109447	Q61164	WBGene00015649
Vdr.17	-0.298333	1.22296	-0.42716	nhr-110	2.39	MGI:103076	P48281	WBGene00003700
Rorc.17	0.521847	0.963516	-0.561406	nhr-110	2.39	MGI:104856	P51450	WBGene00003700
Zfp513.1	-0.466278	1.98068	-0.908028	C09F5.3	2.39	MGI:2141255	Q6PD29	WBGene00015649
Rorb.18	4.46155	-4.38537	-2.09339	nhr-110	2.39	MGI:1343464	Q8R1B8	WBGene00003700
Rdh14.6	0.708932	-0.670576	0.000100885	dhs-22	2.38	MGI:1920402	Q9ERI6	WBGene00000985
Paics	0.0450988	-1.20257	0.0109877	B0286.3	2.38	MGI:1914304	Q9DCL9	WBGene00015116
Osr2	1.96678	-0.992147	-0.330663	odd-2	2.37	MGI:1930813	Q91ZD1	WBGene00003846
Ephx1.10	0.790323	0.598829	-0.531862	K09D9.1	2.34	MGI:95405	Q9D379	WBGene00019564
Frk.1	-0.316432	-0.951703	-1.06672	Y47G6A.5	2.33	MGI:103265	Q922K9	WBGene00021635
Tmed1	0.0177301	-0.019151	0.0225466	Y73B6BL.36	2.32	MGI:106201	Q3V009	WBGene00022255
Tmed5.1	0.969772	-1.82898	-0.612239	Y73B6BL.36	2.32	MGI:1921586	Q9CXE7	WBGene00022255
Slc4a3	1.10398	-2.46952	-0.819204	abts-4	2.3	MGI:109350	P16283	WBGene00019844
Fnbp4	1.61153	-1.40265	-0.844111	inft-1	2.3	MGI:1860513	Q6ZQ03	WBGene00019030
Fmn2	2.43971	-5.89889	-0.6496	inft-1	2.3	MGI:1859252	Q9JL04	WBGene00019030
Slc4a1	-1.73815	-1.73815	1.82129	abts-4	2.3	MGI:109393	P04919	WBGene00019844
Slc4a2	-0.556426	0.529277	1.09781	abts-4	2.3	MGI:109351	P13808	WBGene00019844
L1cam	-5.13172	-4.8662	-3.09157	igcm-3	2.29	MGI:96721	P11627	WBGene00020160
Dscaml1	-2.9804	-6.3134	0.531791	igcm-3	2.29	MGI:2150309	Q4VA61	WBGene00020160
Igsf21	-1.13923	-3.28066	1.19964	igcm-3	2.29	MGI:2681842	Q7TNR6	WBGene00020160
Igdcc4	3.45425	-4.92261	-2.23435	igcm-3	2.29	MGI:1858497	Q9EQS9	WBGene00020160
Igdcc3	1.94115	-2.94442	-0.64213	igcm-3	2.29	MGI:1202390	Q8BQC3	WBGene00020160
Rapgef1	-1.3523	0.546075	0.466736	Y34B4A.4	2.29	MGI:104580	Q3UHC1	WBGene00021320
Dscam	-7.0921	-6.72365	3.38533	igcm-3	2.29	MGI:1196281	Q9ERC8	WBGene00020160
Nrcam	2.16332	-5.20779	0.218272	igcm-3	2.29	MGI:104750	Q810U4	WBGene00020160
Ccdc141	1.24619	-6.5385	-6.47078	igcm-3	2.29	MGI:1919735	E9Q8Q6	WBGene00020160
Dag1.3	2.17323	-2.36519	-0.319585	dgn-1	2.25	MGI:101864	Q62165	WBGene00000961
H1f0.4	-0.297443	-1.21301	0.283867	hil-6	2.24	MGI:95893	P10922	WBGene00001857
Eif4a2.2	0.200538	-1.91065	-0.546437	F57B9.3	2.23	MGI:106906	P10630	WBGene00018997
Eif4a1.1	-1.32005	0.818751	-0.209835	F57B9.3	2.23	MGI:95303	P60843	WBGene00018997
Cntnap4	-3.21145	-3.58763	-1.77881	nlr-1	2.22	MGI:2183572	Q99P47	WBGene00003772
Nrxn3	-1.64199	-3.82777	-1.90873	nlr-1	2.22	MGI:1096389	Q6P9K9	WBGene00003772
Cntnap5a	-1.79708	-1.79708	-2.23657	nlr-1	2.22	MGI:3643623	Q0V8T9	WBGene00003772
Cntnap2	0.726648	-6.39809	-5.31408	nlr-1	2.22	MGI:1914047	Q9CPW0	WBGene00003772
Cntnap5c	-1.53591	-1.53591	-1.9447	nlr-1	2.22	MGI:3646013	Q0V8T7	WBGene00003772
Cntnap3	-1.51183	-1.51183	-1.91746	nlr-1	2.22	MGI:3588199	E9PY62	WBGene00003772
Cntnap1	-1.80629	-0.0975861	0.46317	nlr-1	2.22	MGI:1858201	O54991	WBGene00003772
Nrxn2	-0.758548	-4.25207	1.28433	nlr-1	2.22	MGI:1096362	E9Q7X7	WBGene00003772
Cntnap5b	-0.541534	-3.43582	1.24964	nlr-1	2.22	MGI:3664583	Q0V8T8	WBGene00003772
Nrxn1	2.47195	-6.32849	-0.842789	nlr-1	2.22	MGI:1096391	Q9CS84	WBGene00003772
Fktn.6	0.346779	-3.91788	1.14108	T07D3.5	2.22	MGI:2179507	Q8R507	WBGene00020308
F8	0.707602	-0.756667	0.18685	nlr-1	2.22	MGI:88383	Q06194	WBGene00003772
F5	0.216314	-0.975906	-1.01255	nlr-1	2.22	MGI:88382	O88783	WBGene00003772
Ephx1.28	0.790323	0.598829	-0.531862	C49G7.7	2.22	MGI:95405	Q9D379	WBGene00016785
Chkb.1	0.723744	0.473248	-0.765402	cka-1	2.21	MGI:1328313	O55229	WBGene00000509
Chka	0.700314	0.0472938	-0.502897	cka-1	2.21	MGI:107760	O54804	WBGene00000509
Ptbp2.1	0.648455	-3.55002	0.217834	ptb-1	2.2	MGI:1860489	Q91Z31	WBGene00004207
Lgals8.5	-0.534084	0.493515	-0.251252	DC2.3	2.2	MGI:1928481	Q9JL15	WBGene00017080
Lgals12.5	2.48707	-0.831623	-1.11738	DC2.3	2.2	MGI:1929094	Q91VD1	WBGene00017080
Lgals2.5	-1.09722	-0.206625	1.30387	DC2.3	2.2	MGI:895068	Q9CQW5	WBGene00017080
Ptbp1.2	0.0482588	1.66005	-1.88734	ptb-1	2.2	MGI:97791	P17225	WBGene00004207
Lgals1.5	-1.6431	3.16352	-2.18045	DC2.3	2.2	MGI:96777	P16045	WBGene00017080
Lgals3.5	0.54277	3.43098	-3.14806	DC2.3	2.2	MGI:96778	P16110	WBGene00017080
Lgals9.5	-5.81804	3.44126	-4.40831	DC2.3	2.2	MGI:109496	O08573	WBGene00017080
Gsta3.6	0.0639554	-1.7499	-0.0478244	gst-9	2.19	MGI:95856	P30115	WBGene00001757
Gsta2.6	0.134379	-0.0232837	-0.0347862	gst-9	2.19	MGI:95863	P10648	WBGene00001757
Gsta4.6	0.0614383	-3.8586	-1.07781	gst-9	2.19	MGI:1309515	P24472	WBGene00001757
Hpgds.7	-4.86623	4.21214	-1.44834	gst-9	2.19	MGI:1859384	Q9JHF7	WBGene00001757
Disp2	-3.46318	-5.16025	-1.05688	ptd-2	2.18	MGI:2388733	Q8CIP5	WBGene00004211
Tll1.2	-0.769795	-0.769795	-0.977294	nas-39	2.17	MGI:106923	Q62381	WBGene00003555
Tll2	-0.376191	-0.376191	0.27722	nas-39	2.17	MGI:1346044	Q9WVM6	WBGene00003555
Chrnb2.2	-1.27721	-3.39026	-1.74721	acr-2	2.16	MGI:87891	Q9ERK7	WBGene00000042
Chrna3.2	-0.0257657	-1.60085	-2.01786	acr-2	2.16	MGI:87887	Q8R4G9	WBGene00000042
Irx2	-0.787485	-0.787485	-0.870129	irx-1	2.16	MGI:1197526	P81066	WBGene00007984
Chrnb4.2	0.149743	-0.738547	-1.00198	acr-2	2.16	MGI:87892	Q8R493	WBGene00000042
Chrna5.2	-0.47637	-0.47637	-0.0613576	acr-2	2.16	MGI:87889	Q2MKA5	WBGene00000042
Irx5	-0.199197	-0.199197	-0.289349	irx-1	2.16	MGI:1859086	Q9JKQ4	WBGene00007984
Chrnb3.2	-0.154798	-0.154798	-0.226384	acr-2	2.16	MGI:106212	Q8BMN3	WBGene00000042
Chrna2.2	-0.172788	0.558103	-0.251995	acr-2	2.16	MGI:87886	Q91X60	WBGene00000042
Vdr.55	-0.298333	1.22296	-0.42716	nhr-115	2.16	MGI:103076	P48281	WBGene00003705
Rorc.55	0.521847	0.963516	-0.561406	nhr-115	2.16	MGI:104856	P51450	WBGene00003705
Chrng.2	-0.447589	-0.447589	0.788701	acr-2	2.16	MGI:87895	P04760	WBGene00000042
Chrna4.2	-4.2365	-6.08899	3.5514	acr-2	2.16	MGI:87888	O70174	WBGene00000042
Irx3	-2.19826	-2.39232	-2.52109	irx-1	2.16	MGI:1197522	P81067	WBGene00007984
Rorb.55	4.46155	-4.38537	-2.09339	nhr-115	2.16	MGI:1343464	Q8R1B8	WBGene00003705
Chrnb1.2	-2.00613	-3.62801	-4.03528	acr-2	2.16	MGI:87890	P09690	WBGene00000042
Ntsr1.1	0.448349	-2.46061	-2.26976	K01A12.3	2.15	MGI:97386	O88319	WBGene00019287
Ghsr.1	-0.669113	-0.669113	-0.914674	K01A12.3	2.15	MGI:2441906	Q99P50	WBGene00019287
Ntsr2.1	3.11174	-1.24341	-0.642206	K01A12.3	2.15	MGI:108018	P70310	WBGene00019287
1700015F17Rik	0.326624	-0.120495	-0.0130242	C53C11.5	2.12	MGI:2686532	D3YUK8	WBGene00044770
Pttg1ip	-0.326631	0.771532	-1.10003	C53C11.5	2.12	MGI:2652132	Q8R143	WBGene00044770
Arhgef11	0.268973	-0.313054	-0.314472	rhgf-1	2.11	MGI:2441869	Q68FM7	WBGene00006468
Arhgef12	1.55879	-2.67223	-1.4084	rhgf-1	2.11	MGI:1916882	Q8R4H2	WBGene00006468
Arhgef1	0.496982	1.44286	-1.47285	rhgf-1	2.11	MGI:1353510	Q61210	WBGene00006468
Mgea5	0.346631	-1.74478	-0.364594	oga-1	2.09	MGI:1932139	Q9EQQ9	WBGene00020596
Ngb.3	-1.15032	-0.878688	1.51349	glb-16	2.09	MGI:2151886	Q9ER97	WBGene00018486
Slc30a1	-0.29666	-2.15692	-1.9712	cdf-1	2.07	MGI:1345281	Q60738	WBGene00000393
Slc30a10	5.77386	-6.44217	-4.91013	cdf-1	2.07	MGI:2685058	Q3UVU3	WBGene00000393
Vdr.18	-0.298333	1.22296	-0.42716	nhr-117	2.06	MGI:103076	P48281	WBGene00003707
Rorc.18	0.521847	0.963516	-0.561406	nhr-117	2.06	MGI:104856	P51450	WBGene00003707
Rorb.19	4.46155	-4.38537	-2.09339	nhr-117	2.06	MGI:1343464	Q8R1B8	WBGene00003707
Pcyt1b.2	-0.0712153	-4.26269	1.42363	Y18H1A.11	2.04	MGI:2147987	Q811Q9	WBGene00021215
Pcyt1a.1	-0.3576	-0.00195076	0.487261	Y18H1A.11	2.04	MGI:88557	P49586	WBGene00021215
Parp2	0.829255	-0.67092	-0.399092	pme-5	2.02	MGI:1341112	O88554	WBGene00004053
Parp1.1	-0.967351	-0.19015	1.10345	pme-5	2.02	MGI:1340806	P11103	WBGene00004053
Bche	-4.16594	-4.16594	-0.566031	ace-2	2.02	MGI:894278	Q03311	WBGene00000036
Gsta3.31	0.0639554	-1.7499	-0.0478244	gst-12	2.01	MGI:95856	P30115	WBGene00001760
Gsta2.31	0.134379	-0.0232837	-0.0347862	gst-12	2.01	MGI:95863	P10648	WBGene00001760
Gsta4.31	0.0614383	-3.8586	-1.07781	gst-12	2.01	MGI:1309515	P24472	WBGene00001760
Hpgds.31	-4.86623	4.21214	-1.44834	gst-12	2.01	MGI:1859384	Q9JHF7	WBGene00001760
Tbc1d4	-0.076594	-0.16279	-1.81503	tbc-6	1.97	MGI:2429660	Q8BYJ6	WBGene00015410
Smc6.1	0.731378	-2.98387	-0.33574	C23H4.6	1.97	MGI:1914491	Q924W5	WBGene00007694
Tbc1d1	-0.311912	0.647252	-1.68194	tbc-6	1.97	MGI:1889508	Q60949	WBGene00015410
Rasef.2	-0.0287707	-0.0287707	-0.0429437	4R79.2	1.96	MGI:2448565	Q5RI75	WBGene00007067
Cask	-0.0563569	-2.63692	1.17029	lin-2	1.95	MGI:1309489	O70589	WBGene00002991
Mpp1	-1.51503	0.59193	-1.51243	lin-2	1.95	MGI:105941	P70290	WBGene00002991
Glra2	-3.88001	-4.20641	-4.63649	lgc-36	1.94	MGI:95748	Q7TNC8	WBGene00008551
Plcxd3	-1.69631	-1.69631	-1.24091	F38E9.1	1.94	MGI:2442605	Q8BLJ3	WBGene00018184
Plcxd2	-1.59105	-2.5211	-0.190947	F38E9.1	1.94	MGI:3647874	B2RXA1	WBGene00018184
Glra3	-0.612429	-0.612429	-0.842574	lgc-36	1.94	MGI:95749	Q91XP5	WBGene00008551
Gsta3.19	0.0639554	-1.7499	-0.0478244	gst-21	1.94	MGI:95856	P30115	WBGene00001769
Plcxd1	-1.2486	2.2772	-2.06755	F38E9.1	1.94	MGI:2685422	Q8CHS4	WBGene00018184
Glrb	-0.857919	-6.74284	1.84002	lgc-36	1.94	MGI:95751	P48168	WBGene00008551
Gsta2.19	0.134379	-0.0232837	-0.0347862	gst-21	1.94	MGI:95863	P10648	WBGene00001769
Glra4	-1.62368	-1.62368	2.36826	lgc-36	1.94	MGI:95750	Q61603	WBGene00008551
Gsta4.19	0.0614383	-3.8586	-1.07781	gst-21	1.94	MGI:1309515	P24472	WBGene00001769
Hpgds.20	-4.86623	4.21214	-1.44834	gst-21	1.94	MGI:1859384	Q9JHF7	WBGene00001769
Lcor	0.71838	-0.771663	-0.0605586	mbr-1	1.93	MGI:2443930	Q6ZPI3	WBGene00011315
Lcorl	-0.805874	-3.04927	1.11582	mbr-1	1.93	MGI:2651932	Q3U285	WBGene00011315
Mpped1.1	-1.7028	-1.20111	-1.05035	K07C11.7	1.92	MGI:106316	Q91ZG2	WBGene00019479
Srd5a1.1	-2.12518	-3.27517	3.13938	F42F12.3	1.9	MGI:98400	Q68FF9	WBGene00009635
Plcb1.1	-1.00557	-5.80847	0.214258	plc-2	1.88	MGI:97613	Q9Z1B3	WBGene00004037
Plcb4.2	1.43623	-5.53831	-2.55689	plc-2	1.88	MGI:107464	Q91UZ1	WBGene00004037
Plcb3.1	0.822076	1.01899	-0.95114	plc-2	1.88	MGI:104778	P51432	WBGene00004037
Plcb2.1	-5.18418	6.13278	-3.49104	plc-2	1.88	MGI:107465	A3KGF7	WBGene00004037
Dhrs1.1	1.17606	-0.751209	0.220648	dhs-26	1.87	MGI:1196314	Q99L04	WBGene00000989
Plce1	2.63868	-4.36076	-0.230302	plc-1	1.87	MGI:1921305	Q8K4S1	WBGene00004036
Gsta3.30	0.0639554	-1.7499	-0.0478244	gst-16	1.86	MGI:95856	P30115	WBGene00001764
Gsta2.30	0.134379	-0.0232837	-0.0347862	gst-16	1.86	MGI:95863	P10648	WBGene00001764
Gsta4.30	0.0614383	-3.8586	-1.07781	gst-16	1.86	MGI:1309515	P24472	WBGene00001764
Hpgds.30	-4.86623	4.21214	-1.44834	gst-16	1.86	MGI:1859384	Q9JHF7	WBGene00001764
Hspa1a.1	-3.6759	4.04146	-2.78626	F44E5.5	1.85	MGI:96244	Q61696	WBGene00009692
Hspa1b.1	-3.87671	3.65578	-2.73388	F44E5.5	1.85	MGI:99517	P17879	WBGene00009692
Ina	-6.40145	-4.23128	-2.09297	ifc-2	1.84	MGI:96568	P46660	WBGene00002056
Krt73	-1.44081	-1.44081	-1.83677	ifc-2	1.84	MGI:3607712	Q6NXH9	WBGene00002056
Prph	-1.17101	-1.15344	-1.05784	ifc-2	1.84	MGI:97774	P15331	WBGene00002056
Krt79	-0.699916	-0.699916	-0.953537	ifc-2	1.84	MGI:2385030	Q8VED5	WBGene00002056
Krt80	-1.18085	1.14694	-1.4516	ifc-2	1.84	MGI:1921377	Q0VBK2	WBGene00002056
Krt222	-4.15233	-4.12297	-1.53935	ifc-2	1.84	MGI:2442728	Q8CCX5	WBGene00002056
Nefl	-3.8103	0.0589703	0.0896103	ifc-2	1.84	MGI:97313	P08551	WBGene00002056
Lmna	-0.309067	0.243311	-1.1059	ifc-2	1.84	MGI:96794	P48678	WBGene00002056
Krt19	-0.399749	-0.399749	-0.564542	ifc-2	1.84	MGI:96693	P19001	WBGene00002056
Sync	-0.559337	-0.831013	0.00364359	ifc-2	1.84	MGI:1916078	Q9EPM5	WBGene00002056
Nefm	-2.21334	-0.694135	0.844226	ifc-2	1.84	MGI:97314	P08553	WBGene00002056
Krt1	-2.99473	-4.1472	1.66831	ifc-2	1.84	MGI:96698	P04104	WBGene00002056
Krt10	0.424381	-3.75736	0.208412	ifc-2	1.84	MGI:96685	P02535	WBGene00002056
Krt77	-0.523833	-0.523833	0.033103	ifc-2	1.84	MGI:3588209	Q6IFZ6	WBGene00002056
Lmnb2	-0.187635	-0.791798	-0.076173	ifc-2	1.84	MGI:96796	P21619	WBGene00002056
Krt12	-0.118949	-0.0992613	-0.174937	ifc-2	1.84	MGI:96687	Q64291	WBGene00002056
Lmnb1.1	-0.55869	-1.01227	0.094908	ifc-2	1.84	MGI:96795	P14733	WBGene00002056
Krt9	-0.053686	-0.053686	-0.0797979	ifc-2	1.84	MGI:96696	Q6RHW0	WBGene00002056
Krt8	-0.00908436	-0.00908436	-0.0136052	ifc-2	1.84	MGI:96705	P11679	WBGene00002056
Synm	-1.15062	-4.70479	0.119913	ifc-2	1.84	MGI:2661187	Q70IV5	WBGene00002056
Krt18	-0.095822	-0.095822	-0.141448	ifc-2	1.84	MGI:96692	P05784	WBGene00002056
Vmo1.13	0.475522	-0.0592816	-0.0704966	Y39A3A.3	1.84	MGI:2685587	Q5SXG7	WBGene00021434
Krt83	-0.321229	-0.321229	0.583797	ifc-2	1.84	MGI:3690448	E9Q1Y9	WBGene00002056
Krt17	-0.685269	-0.730983	1.19729	ifc-2	1.84	MGI:96691	Q9QWL7	WBGene00002056
Krt28	0.651121	-1.55689	1.19359	ifc-2	1.84	MGI:1918093	A6BLY7	WBGene00002056
Gfap	4.06434	-1.99073	-1.88543	ifc-2	1.84	MGI:95697	P03995	WBGene00002056
Des	-2.6775	-2.85847	-2.31465	ifc-2	1.84	MGI:94885	P31001	WBGene00002056
Nes	0.452676	-2.08047	-4.25849	ifc-2	1.84	MGI:101784	Q6P5H2	WBGene00002056
Vim	-0.755344	-2.91349	-4.24592	ifc-2	1.84	MGI:98932	P20152	WBGene00002056
Bfsp2	-2.36019	-4.28268	4.35311	ifc-2	1.84	MGI:1333828	Q6NVD9	WBGene00002056
B3gat1.5	-0.727986	-4.02429	1.58622	glct-6	1.83	MGI:1924148	Q9CW73	WBGene00019546
Stox2	1.25607	-5.17905	0.110336	ham-1	1.83	MGI:1918319	Q499E5	WBGene00001820
B3gat3.6	-0.706532	0.120944	0.183904	glct-6	1.83	MGI:1919977	P58158	WBGene00019546
Stox1	-0.826742	-2.43092	-0.832793	ham-1	1.83	MGI:2684909	B2RQL2	WBGene00001820
B3gat2.5	-0.506821	-6.41748	2.52958	glct-6	1.83	MGI:2389490	P59270	WBGene00019546
Ebf3	-6.53772	-2.69584	-6.66042	unc-3	1.82	MGI:894289	O08791	WBGene00006743
Ebf2	-2.03042	-2.03042	-2.49258	unc-3	1.82	MGI:894332	O08792	WBGene00006743
Ebf4	0.356589	-4.64927	0.538237	unc-3	1.82	MGI:2385972	Q8K4J2	WBGene00006743
Ebf1	-3.94935	-4.8719	-4.81304	unc-3	1.82	MGI:95275	Q07802	WBGene00006743
Hspa1a	-3.6759	4.04146	-2.78626	F44E5.4	1.82	MGI:96244	Q61696	WBGene00009691
Hspa1b	-3.87671	3.65578	-2.73388	F44E5.4	1.82	MGI:99517	P17879	WBGene00009691
Qpct	-6.27741	-0.429287	1.33824	H27A22.1	1.81	MGI:1917786	Q9CYK2	WBGene00010418
Qpctl	-0.126694	-0.414667	-0.204966	H27A22.1	1.81	MGI:1914619	Q8BH73	WBGene00010418
Lipo1	-0.714951	-1.23621	-1.17525	lipl-6	1.81	MGI:2147592	Q3UT41	WBGene00021963
Lipa	-2.0057	1.49561	-1.92231	lipl-6	1.81	MGI:96789	Q9Z0M5	WBGene00021963
Uhrf1bp1l	0.298395	-1.52912	0.0285344	C44H4.4	1.8	MGI:2442888	A2RSJ4	WBGene00008094
Uhrf1bp1	0.10018	1.97221	-0.866679	C44H4.4	1.8	MGI:3041238	B2KF50	WBGene00008094
Vdr.70	-0.298333	1.22296	-0.42716	nhr-275	1.79	MGI:103076	P48281	WBGene00021163
Rorc.70	0.521847	0.963516	-0.561406	nhr-275	1.79	MGI:104856	P51450	WBGene00021163
Rorb.70	4.46155	-4.38537	-2.09339	nhr-275	1.79	MGI:1343464	Q8R1B8	WBGene00021163
Rab35.1	-0.541337	1.03387	-0.898545	K02E10.1	1.78	MGI:1924657	Q6PHN9	WBGene00019317
Pigk	-0.148877	-0.212092	-0.28945	T05E11.6	1.78	MGI:1913863	Q9CXY9	WBGene00011482
Nr2e1.22	2.98531	-6.40354	-0.367478	nhr-208	1.76	MGI:1100526	Q64104	WBGene00011099
Pon2.1	1.6912	-0.965031	-1.48009	mec-6	1.76	MGI:106687	Q62086	WBGene00003170
Pon3	-1.58487	3.94018	-3.13232	mec-6	1.76	MGI:106686	Q62087	WBGene00003170
Nfil3	0.827165	0.235435	-0.210061	atf-2	1.75	MGI:109495	O08750	WBGene00000220
Rem2.2	-3.56025	-2.47962	-2.27983	W04C9.5	1.74	MGI:2155260	Q8VEL9	WBGene00021027
Rem1.2	-1.5964	-1.11244	-1.53202	W04C9.5	1.74	MGI:1097696	O35929	WBGene00021027
Gem.2	2.02981	1.51307	-4.14519	W04C9.5	1.74	MGI:99844	P55041	WBGene00021027
Rrad.2	-3.21228	4.85778	-3.81913	W04C9.5	1.74	MGI:1930943	O88667	WBGene00021027
Add2.1	-3.6612	-2.32552	-0.0836863	add-2	1.73	MGI:87919	Q9QYB8	WBGene00000073
Arhgef16	-0.288023	-0.288023	-0.412997	tag-218	1.73	MGI:2446219	Q3U5C8	WBGene00019487
Tyrp1.5	-0.0118928	-0.0118928	-0.0178026	F54E4.4	1.73	MGI:98881	P07147	WBGene00010060
Add3.1	1.14196	-2.50534	-0.158319	add-2	1.73	MGI:1351615	Q9QYB5	WBGene00000073
Ngef	3.87288	-1.94125	-2.27422	tag-218	1.73	MGI:1858414	Q8CHT1	WBGene00019487
Arhgef26	3.80415	-5.76372	-1.85207	tag-218	1.73	MGI:1918053	D3YYY8	WBGene00019487
Add1.1	-0.648255	-1.33301	1.34173	add-2	1.73	MGI:87918	Q9QYC0	WBGene00000073
Arhgef15	-4.20188	-4.23693	-4.28027	tag-218	1.73	MGI:3045246	Q5FWH6	WBGene00019487
Plxnb1	2.92041	-4.24422	-0.539037	plx-2	1.73	MGI:2154238	Q8CJH3	WBGene00004048
Plxnb2	-0.840831	3.63738	-1.99493	plx-2	1.73	MGI:2154239	B2RXS4	WBGene00004048
Arhgef19	0.885418	-4.0302	1.85532	tag-218	1.73	MGI:1925912	Q8BWA8	WBGene00019487
Arhgef5	-2.2491	-3.30688	-5.26862	tag-218	1.73	MGI:1858952	E9Q7D5	WBGene00019487
Dct.5	-5.28381	-5.28381	6.20223	F54E4.4	1.73	MGI:102563	P29812	WBGene00010060
Plxnb3	-8.23197	-4.32081	6.89749	plx-2	1.73	MGI:2154240	Q9QY40	WBGene00004048
Zc3h12c.1	0.463659	-0.286815	-0.889351	Y24D9B.1	1.72	MGI:3026959	Q5DTV4	WBGene00021287
N4bp1.1	-0.435566	0.476295	-1.66103	Y24D9B.1	1.72	MGI:2136825	Q6A037	WBGene00021287
Zc3h12b.1	1.59359	-2.39755	-0.309361	Y24D9B.1	1.72	MGI:2442133	G3X9I7	WBGene00021287
Nynrin.1	0.697756	-2.65364	0.0234301	Y24D9B.1	1.72	MGI:2652872	Q5DTZ0	WBGene00021287
Zc3h12d.1	-0.171966	0.815211	-0.250827	Y24D9B.1	1.72	MGI:3045313	Q8BIY3	WBGene00021287
Khnyn.1	0.868261	0.760938	-1.55471	Y24D9B.1	1.72	MGI:2451333	Q80U38	WBGene00021287
Zc3h12a.2	-4.51684	6.08304	-3.91043	Y24D9B.1	1.72	MGI:2385891	Q5D1E7	WBGene00021287
Prdm8	-2.16407	-1.87215	-1.62771	F21D5.9	1.71	MGI:1924880	Q8BZ97	WBGene00009014
Zfp488	-5.58041	-5.58041	6.24163	F21D5.9	1.71	MGI:2686052	Q5HZG9	WBGene00009014
Taok3	-0.387182	-0.337099	0.331919	kin-18	1.69	MGI:3041177	Q8BYC6	WBGene00002201
Taok1	1.14834	-2.4298	-0.587629	kin-18	1.69	MGI:1914490	Q5F2E8	WBGene00002201
Taok2	0.18161	-0.116954	-0.488509	kin-18	1.69	MGI:1915919	Q6ZQ29	WBGene00002201
Itga3	-2.09492	-4.0061	-1.16734	ina-1	1.68	MGI:96602	Q62470	WBGene00002081
Itga10	0.564712	-0.487911	-0.716858	ina-1	1.68	MGI:2153482	E9Q6R1	WBGene00002081
Itga11	-0.457551	-0.457551	0.386252	ina-1	1.68	MGI:2442114	P61622	WBGene00002081
Itgad	-1.65639	0.738515	1.15255	ina-1	1.68	MGI:3578624	Q3V0T4	WBGene00002081
Itga2	3.63029	-2.59758	-2.06056	ina-1	1.68	MGI:96600	Q62469	WBGene00002081
Itgal	-2.23482	2.95647	-0.746697	ina-1	1.68	MGI:96606	P24063	WBGene00002081
Itga7	5.39659	-3.87594	-4.10985	ina-1	1.68	MGI:102700	Q61738	WBGene00002081
Itga6	2.69405	0.243231	-4.141	ina-1	1.68	MGI:96605	Q61739	WBGene00002081
Itgax	-2.97339	5.23591	-3.2093	ina-1	1.68	MGI:96609	Q9QXH4	WBGene00002081
Itgae	-3.35623	5.26022	-2.99906	ina-1	1.68	MGI:1298377	Q60677	WBGene00002081
Itga1	-2.17944	-5.73712	-5.30761	ina-1	1.68	MGI:96599	Q3V3R4	WBGene00002081
Cav1	-3.24155	-7.04108	-0.684505	cav-1	1.68	MGI:102709	P49817	WBGene00000301
Itgam	-8.21828	5.9046	-2.93398	ina-1	1.68	MGI:96607	P05555	WBGene00002081
Gata6.1	-0.276565	-0.276565	-0.397213	elt-3	1.67	MGI:107516	Q61169	WBGene00001251
Fa2h	-9.93167	-9.81246	10.2702	C25A1.5	1.67	MGI:2443327	Q5MPP0	WBGene00007707
Map2k4	-0.455028	-1.24947	-0.0898121	jkk-1	1.66	MGI:1346869	P47809	WBGene00002177
Ern1	0.163963	0.648745	-0.997838	ire-1	1.66	MGI:1930134	Q9EQY0	WBGene00002147
Tex2	-0.0365774	-1.30038	0.460516	F55C12.5	1.65	MGI:102465	Q6ZPJ0	WBGene00018872
Drd3	1.62157	-0.934441	-1.24289	F59D12.1	1.63	MGI:94925	P30728	WBGene00010329
Drd4	-0.0386445	-0.0386445	0.0762809	F59D12.1	1.63	MGI:94926	P51436	WBGene00010329
Kcnk5.2	0.167257	-3.36968	-0.797655	twk-3	1.63	MGI:1336175	Q9JK62	WBGene00006658
Vdr.81	-0.298333	1.22296	-0.42716	nhr-232	1.62	MGI:103076	P48281	WBGene00012494
Rorc.81	0.521847	0.963516	-0.561406	nhr-232	1.62	MGI:104856	P51450	WBGene00012494
Rorb.81	4.46155	-4.38537	-2.09339	nhr-232	1.62	MGI:1343464	Q8R1B8	WBGene00012494
Kctd13.18	-2.65339	-0.89545	1.34359	C40A11.6	1.61	MGI:1923739	Q8BGV7	WBGene00016549
Cept1.1	0.58195	-0.0961225	-0.186535	F22E10.5	1.61	MGI:2139793	Q8BGS7	WBGene00009057
Kctd10.19	0.232283	-0.430245	-1.67284	C40A11.6	1.61	MGI:2141207	Q922M3	WBGene00016549
Tnfaip1.18	-0.836051	-0.692394	-2.01347	C40A11.6	1.61	MGI:104961	O70479	WBGene00016549
Chpt1.1	0.408727	-2.36774	1.42354	F22E10.5	1.61	MGI:2384841	Q8C025	WBGene00009057
Hspa5.1	1.37566	0.599322	-0.952094	hsp-4	1.61	MGI:95835	P20029	WBGene00002008
Fn1.1	-3.75773	-5.51277	-5.26279	T01D3.1	1.61	MGI:95566	P11276	WBGene00011326
Spag4.1	1.11699	-0.0815071	-2.21001	unc-84	1.6	MGI:2444120	Q9JJF2	WBGene00006816
Sun1	0.837991	-0.899827	-0.496713	unc-84	1.6	MGI:1924303	Q9D666	WBGene00006816
Sun3.1	0.0477338	-0.00806612	-0.0120823	unc-84	1.6	MGI:3041199	Q5SS91	WBGene00006816
Lrriq1	1.1619	-0.283597	-0.406905	let-4	1.6	MGI:1922228	Q0P5X1	WBGene00002282
Vdr.12	-0.298333	1.22296	-0.42716	nhr-178	1.6	MGI:103076	P48281	WBGene00017510
Rorc.12	0.521847	0.963516	-0.561406	nhr-178	1.6	MGI:104856	P51450	WBGene00017510
Lrrc9	3.60359	-2.19466	-2.10058	let-4	1.6	MGI:1925507	Q8CDN9	WBGene00002282
Sun2.1	-1.52345	3.01249	-1.99157	unc-84	1.6	MGI:2443011	Q8BJS4	WBGene00006816
Rorb.13	4.46155	-4.38537	-2.09339	nhr-178	1.6	MGI:1343464	Q8R1B8	WBGene00017510
Ephx1.12	0.790323	0.598829	-0.531862	K08D8.6	1.6	MGI:95405	Q9D379	WBGene00010660
Tlr3	2.41382	-0.624979	-3.01455	let-4	1.6	MGI:2156367	Q99MB1	WBGene00002282
Tlr12	-3.47002	3.37227	-3.77488	let-4	1.6	MGI:3045221	Q6QNU9	WBGene00002282
Ttbk2.4	0.325877	-2.6378	-0.67735	tag-191	1.59	MGI:2155779	Q3UVR3	WBGene00007049
Atp9a.1	-2.68992	-3.7338	1.78615	tat-5	1.59	MGI:1330826	O70228	WBGene00009498
Psmd14	0.0252656	-1.56111	-0.00424222	rpn-11	1.59	MGI:1913284	O35593	WBGene00004467
Pdzd8	0.104558	-2.34939	-0.0369208	C53B4.4	1.59	MGI:2677270	B9EJ80	WBGene00008274
Atp9b	0.635323	0.0941516	-0.175858	tat-5	1.59	MGI:1354757	P98195	WBGene00009498
Zbed4	0.270141	-0.726199	0.123615	C53D6.6	1.58	MGI:2682302	Q80WQ9	WBGene00008283
Chrne.1	-2.09788	-2.09788	2.76056	lgc-31	1.58	MGI:87894	P20782	WBGene00008997
Gpm6a	1.26454	-5.44614	-0.120994	nmgp-1	1.57	MGI:107671	P35802	WBGene00017437
Vangl2	0.84492	-1.83614	0.362268	vang-1	1.57	MGI:2135272	Q91ZD4	WBGene00015171
Gpm6b	1.35037	-5.60045	0.924309	nmgp-1	1.57	MGI:107672	P35803	WBGene00017437
Tpra1	-0.707934	2.05542	-2.21011	D1046.5	1.57	MGI:1345190	Q99MU1	WBGene00008366
Vangl1	-0.191896	-0.658163	-0.404083	vang-1	1.57	MGI:2159344	Q80Z96	WBGene00015171
Ephx1.31	0.790323	0.598829	-0.531862	C32H11.3	1.57	MGI:95405	Q9D379	WBGene00007866
Plp1	-9.63627	-8.99472	10.6541	nmgp-1	1.57	MGI:97623	P60202	WBGene00017437
Rltpr	-2.469	0.073831	-1.06281	crml-1	1.55	MGI:2685431	Q3V3V9	WBGene00010641
Lrrc16b	0.475836	-3.52959	-0.388565	crml-1	1.55	MGI:2448573	Q3UFQ8	WBGene00010641
Lrrc16a	1.8434	-3.5366	0.381625	crml-1	1.55	MGI:1915982	Q6EDY6	WBGene00010641
Msx3	-1.11275	-1.11275	-1.45621	vab-15	1.55	MGI:106587	P70354	WBGene00006881
Rnh1	-0.71379	2.12387	-1.31299	crml-1	1.55	MGI:1195456	Q91VI7	WBGene00010641
Msx2	3.58316	-1.50123	-1.90545	vab-15	1.55	MGI:97169	Q03358	WBGene00006881
Ism1	-3.94322	-3.79482	-3.75749	F09F9.4	1.55	MGI:2442963	A2ATD1	WBGene00017309
Msx1	-1.01109	-3.51736	-1.65878	vab-15	1.55	MGI:97168	P13297	WBGene00006881
Gsta3.2	0.0639554	-1.7499	-0.0478244	gst-6	1.54	MGI:95856	P30115	WBGene00001754
Ret.5	-3.15238	-3.19733	-2.72808	ver-3	1.54	MGI:97902	P35546	WBGene00006896
Gsta2.2	0.134379	-0.0232837	-0.0347862	gst-6	1.54	MGI:95863	P10648	WBGene00001754
Ryk.5	0.714992	-1.38649	-0.162919	ver-3	1.54	MGI:101766	Q01887	WBGene00006896
Gsta4.2	0.0614383	-3.8586	-1.07781	gst-6	1.54	MGI:1309515	P24472	WBGene00001754
Hpgds.3	-4.86623	4.21214	-1.44834	gst-6	1.54	MGI:1859384	Q9JHF7	WBGene00001754
Tie1.5	-4.58074	-4.86802	-8.26539	ver-3	1.54	MGI:99906	Q06806	WBGene00006896
Tek.5	-4.51475	-6.33046	-7.7195	ver-3	1.54	MGI:98664	Q02858	WBGene00006896
Kctd13.11	-2.65339	-0.89545	1.34359	C40A11.3	1.53	MGI:1923739	Q8BGV7	WBGene00016546
Rala	-0.775751	-1.45336	0.292853	ral-1	1.53	MGI:1927243	P63321	WBGene00021811
Pde3a	2.00892	-4.08589	-0.786198	pde-3	1.53	MGI:1860764	Q9Z0X4	WBGene00008443
Kctd10.12	0.232283	-0.430245	-1.67284	C40A11.3	1.53	MGI:2141207	Q922M3	WBGene00016546
Tnfaip1.11	-0.836051	-0.692394	-2.01347	C40A11.3	1.53	MGI:104961	O70479	WBGene00016546
Pde3b	-2.75071	3.1489	-0.711457	pde-3	1.53	MGI:1333863	Q61409	WBGene00008443
Ralb	-0.916655	1.58753	-1.86335	ral-1	1.53	MGI:1927244	Q9JIW9	WBGene00021811
Arrdc4.17	-0.580005	1.49963	-0.548018	arrd-7	1.52	MGI:1913662	Q8VD69	WBGene00012464
Park7.1	-1.24077	0.389041	0.247409	djr-1.2	1.52	MGI:2135637	Q99LX0	WBGene00016789
Wasl.2	0.430877	-1.32054	-0.0577001	B0280.13	1.52	MGI:1920428	Q91YD9	WBGene00015107
Arrdc1.17	-1.93987	2.07942	-2.98503	arrd-7	1.52	MGI:2446136	Q99KN1	WBGene00012464
Chid1.2	-0.245849	0.0646254	0.404478	K08F9.3	1.52	MGI:1915288	Q922Q9	WBGene00010686
Sfr1.2	-0.652588	-1.54855	-0.0189634	B0280.13	1.52	MGI:1915038	Q8BP27	WBGene00015107
Arrdc3.17	2.13634	-2.6323	-0.453276	arrd-7	1.52	MGI:2145242	Q7TPQ9	WBGene00012464
Arrdc2.17	0.125856	0.435467	0.485053	arrd-7	1.52	MGI:1918057	Q9D668	WBGene00012464
Acy1.1	-0.424917	0.87662	0.758738	C10C5.4	1.52	MGI:87913	Q99JW2	WBGene00007508
Txnip.17	-1.47754	4.05954	-3.63669	arrd-7	1.52	MGI:1889549	Q8BG60	WBGene00012464
Was.3	-6.06172	6.19901	-3.45728	B0280.13	1.52	MGI:105059	P70315	WBGene00015107
Myo5b	-1.31305	-0.971398	-1.02203	hum-2	1.51	MGI:106598	P21271	WBGene00002036
Myo5a	-1.03468	-2.50547	0.940321	hum-2	1.51	MGI:105976	Q99104	WBGene00002036
Pick1	0.603932	-1.82728	0.0245378	Y57G11C.22	1.51	MGI:894645	Q62083	WBGene00013317
Slc6a8.3	-0.951027	-2.5076	2.05786	C09E8.1	1.51	MGI:2147834	Q8VBW1	WBGene00015644
Ache.4	-5.68019	-3.24121	-1.93496	F15A8.6	1.5	MGI:87876	P21836	WBGene00017478
Dctn1.1	-1.0524	-0.253528	0.0632162	M01A8.2	1.48	MGI:107745	O08788	WBGene00010796
Stk24.1	-0.816516	0.565913	-1.11962	gck-1	1.48	MGI:2385007	Q99KH8	WBGene00001526
Ces5a.5	0.563485	-0.110549	-0.162801	C23H4.2	1.48	MGI:1915185	Q6AW46	WBGene00007691
Ces2g.5	-0.464716	-0.464716	-0.650828	C23H4.2	1.48	MGI:1919611	E9PV38	WBGene00007691
Cpz	-1.09885	-1.09885	1.52375	T27A8.1	1.48	MGI:88487	Q8R4V4	WBGene00012073
Ces2e.5	-1.93432	-1.93432	-2.38763	C23H4.2	1.48	MGI:2443170	Q8BK48	WBGene00007691
Ces2b.5	-3.74371	-3.74371	-4.29232	C23H4.2	1.48	MGI:2448547	Q6PDB7	WBGene00007691
Adcy9	0.148328	0.0413051	-0.103548	acy-1	1.47	MGI:108450	P51830	WBGene00000068
Tmem26	-0.935843	-0.935843	0.666688	Y119C1B.3	1.47	MGI:2143537	Q3UP23	WBGene00022469
Lpgat1.2	-2.06944	-0.728239	0.0700145	acl-12	1.46	MGI:2446186	Q91YX5	WBGene00015295
Taf5	0.653584	-0.578702	-0.888978	taf-5	1.46	MGI:2442144	Q8C092	WBGene00006386
Taf5l	-0.277189	0.677511	-0.48715	taf-5	1.46	MGI:1919039	Q91WQ5	WBGene00006386
Pif1	1.2128	-1.80155	0.703425	pif-1	1.46	MGI:2143057	Q80SX8	WBGene00004028
Edil3.14	-6.77231	-8.16307	1.47494	nas-13	1.45	MGI:1329025	O35474	WBGene00003532
Nr2e1.23	2.98531	-6.40354	-0.367478	nhr-207	1.45	MGI:1100526	Q64104	WBGene00011098
Mfge8.14	3.96595	-2.485	-2.70128	nas-13	1.45	MGI:102768	P21956	WBGene00003532
Heph.14	1.19608	-4.11021	-3.10378	nas-13	1.45	MGI:1332240	Q9Z0Z4	WBGene00003532
Cp.14	-3.87718	-1.37291	1.52305	nas-13	1.45	MGI:88476	Q61147	WBGene00003532
Cgref1.1	1.00786	-1.92628	-1.4996	T04F3.4	1.44	MGI:1915817	Q8R1U2	WBGene00011439
Efcab1	-1.18264	-2.90943	1.50017	W09G10.3	1.44	MGI:1914043	Q9D3N2	WBGene00021116
Tbc1d16	-2.29494	1.80302	-0.180572	tbc-16	1.44	MGI:2652878	A2ABG4	WBGene00018639
1700109H08Rik	2.10748	-1.67681	-0.789346	W09G10.3	1.44	MGI:1924286	Q9D9C0	WBGene00021116
Mcfd2.2	-1.50769	1.55469	-1.25928	T04F3.4	1.44	MGI:2183439	Q8K5B2	WBGene00011439
Ephx1.39	0.790323	0.598829	-0.531862	C49G7.10	1.44	MGI:95405	Q9D379	WBGene00016788
Rnf169	0.85057	0.606631	-1.41589	T02C1.2	1.43	MGI:1920257	E9Q7F2	WBGene00011366
Rnf168	0.0434761	-2.06044	0.142191	T02C1.2	1.43	MGI:1917488	Q80XJ2	WBGene00011366
Lgals8.2	-0.534084	0.493515	-0.251252	lec-10	1.43	MGI:1928481	Q9JL15	WBGene00002273
Lgals12.2	2.48707	-0.831623	-1.11738	lec-10	1.43	MGI:1929094	Q91VD1	WBGene00002273
Apip	-0.294981	-0.780195	0.601232	ZC373.5	1.43	MGI:1926788	Q9WVQ5	WBGene00013870
Lgals2.2	-1.09722	-0.206625	1.30387	lec-10	1.43	MGI:895068	Q9CQW5	WBGene00002273
Lgals1.2	-1.6431	3.16352	-2.18045	lec-10	1.43	MGI:96777	P16045	WBGene00002273
Lgals3.2	0.54277	3.43098	-3.14806	lec-10	1.43	MGI:96778	P16110	WBGene00002273
Lgals9.3	-5.81804	3.44126	-4.40831	lec-10	1.43	MGI:109496	O08573	WBGene00002273
Cdk8	1.50445	-1.51953	-1.34066	cdk-8	1.42	MGI:1196224	Q8R3L8	WBGene00000409
Rpa1.1	0.692873	-0.543631	0.192072	R03H10.6	1.42	MGI:1915525	Q8VEE4	WBGene00019858
Cdk19	-0.693782	-0.320049	0.691662	cdk-8	1.42	MGI:1925584	Q8BWD8	WBGene00000409
Crip3.1	0.641593	0.164991	-0.423117	valv-1	1.41	MGI:2152434	Q6Q6R3	WBGene00015216
Crip2	-0.548439	-2.57919	-1.7898	valv-1	1.41	MGI:1915587	Q9DCT8	WBGene00015216
Plekha8.1	0.783104	-0.964937	-0.240037	K08E4.2	1.41	MGI:2681164	Q80W71	WBGene00010666
Cdk4	-1.21233	-0.187981	0.612448	cdk-4	1.41	MGI:88357	P30285	WBGene00000406
Cdk6.1	-1.36125	2.74565	-0.980221	cdk-4	1.41	MGI:1277162	Q64261	WBGene00000406
Ccdc122.1	1.65429	-0.0273856	-2.03047	W02B8.2	1.41	MGI:1918358	Q8BVN0	WBGene00012198
Crip1.1	-1.48074	2.14184	-2.53845	valv-1	1.41	MGI:88501	P63254	WBGene00015216
Gltp	-4.36696	-1.62162	3.90705	K08E4.2	1.41	MGI:1929253	Q9JL62	WBGene00010666
Arih1.3	1.08485	-1.44375	-1.03874	tag-349	1.4	MGI:1344363	Q9Z1K5	WBGene00013538
Gramd1b	0.86237	0.679463	-0.431222	ZC328.3	1.4	MGI:1925037	Q80TI0	WBGene00022593
Gramd1c	2.18786	-3.57327	-0.263307	ZC328.3	1.4	MGI:2443024	Q8CI52	WBGene00022593
Gramd1a	-0.401266	2.2374	-1.28098	ZC328.3	1.4	MGI:105490	Q8VEF1	WBGene00022593
Ezr	4.06227	-1.7911	-3.32743	erm-1	1.4	MGI:98931	P26040	WBGene00001333
Rdx	0.227556	-2.36905	0.833299	erm-1	1.4	MGI:97887	P26043	WBGene00001333
Msn	-2.12215	1.87838	-3.47067	erm-1	1.4	MGI:97167	P26041	WBGene00001333
Ermn	-8.24694	-8.24694	9.24456	erm-1	1.4	MGI:1925017	Q5EBJ4	WBGene00001333
Rps6kl1	-5.18281	-2.26176	0.0274218	rskd-1	1.39	MGI:2443413	Q8R2S1	WBGene00010096
Brsk2	0.642505	-3.0091	-0.0823936	sad-1	1.39	MGI:1923020	Q69Z98	WBGene00004719
Brsk1	-1.65974	-1.32636	1.15373	sad-1	1.39	MGI:2685946	Q5RJI5	WBGene00004719
Rps6kc1	-0.379718	0.45741	0.291837	rskd-1	1.39	MGI:2443419	Q8BLK9	WBGene00010096
Rilp	1.1078	0.570288	-2.08367	C32A3.3	1.39	MGI:2144271	Q5ND29	WBGene00007860
Snx15	-2.02411	-1.11886	1.73098	rskd-1	1.39	MGI:1916274	Q91WE1	WBGene00010096
Rilpl2	-1.98927	4.16519	-2.35117	C32A3.3	1.39	MGI:1933112	Q99LE1	WBGene00007860
Rilpl1	-1.88064	3.00038	-1.58765	C32A3.3	1.39	MGI:1922945	Q9JJC6	WBGene00007860
Myt1l	-4.69746	-4.02903	-2.1838	ztf-11	1.38	MGI:1100511	P97500	WBGene00009939
Chrna7.7	-1.41923	-3.51722	-0.15948	acr-21	1.38	MGI:99779	P49582	WBGene00000060
Gabrb3	-3.15865	-4.66793	0.42745	gab-1	1.38	MGI:95621	P63080	WBGene00001512
Gabrb2	-0.802244	-5.37681	0.494213	gab-1	1.38	MGI:95620	P63137	WBGene00001512
Gabrq	-1.10078	-1.10078	0.124913	gab-1	1.38	MGI:1888498	Q9JLF1	WBGene00001512
Gabrd	-3.54501	2.1066	-0.259405	gab-1	1.38	MGI:95622	P22933	WBGene00001512
Gabrr1	-0.0338447	-0.0338447	-0.0504738	gab-1	1.38	MGI:95625	P56475	WBGene00001512
St18	-4.73223	-4.73223	2.84962	ztf-11	1.38	MGI:2446700	Q80TY4	WBGene00009939
Myt1	-6.10818	-6.52708	3.01346	ztf-11	1.38	MGI:1100535	Q8CFC2	WBGene00009939
Pold2	-0.71753	-1.18997	0.848454	F12F6.7	1.38	MGI:1097163	O35654	WBGene00008722
Vdr.63	-0.298333	1.22296	-0.42716	nhr-95	1.38	MGI:103076	P48281	WBGene00003685
Rorc.63	0.521847	0.963516	-0.561406	nhr-95	1.38	MGI:104856	P51450	WBGene00003685
Gabrr2	0.55824	-0.907859	0.534727	gab-1	1.38	MGI:95626	P56476	WBGene00001512
Gabrb1	3.96147	-3.77738	-1.8562	gab-1	1.38	MGI:95619	P50571	WBGene00001512
Rorb.63	4.46155	-4.38537	-2.09339	nhr-95	1.38	MGI:1343464	Q8R1B8	WBGene00003685
Hspa1a.2	-3.6759	4.04146	-2.78626	hsp-70	1.38	MGI:96244	Q61696	WBGene00002026
Hspa1b.2	-3.87671	3.65578	-2.73388	hsp-70	1.38	MGI:99517	P17879	WBGene00002026
Cacna2d2	-2.85796	-7.16962	-4.35057	tag-180	1.37	MGI:1929813	Q6PHS9	WBGene00007041
Cacna2d1	-1.95566	-6.84133	-1.78261	tag-180	1.37	MGI:88295	O08532	WBGene00007041
Zc3h12c	0.463659	-0.286815	-0.889351	Y51H4A.13	1.37	MGI:3026959	Q5DTV4	WBGene00013107
N4bp1	-0.435566	0.476295	-1.66103	Y51H4A.13	1.37	MGI:2136825	Q6A037	WBGene00013107
Zc3h12b	1.59359	-2.39755	-0.309361	Y51H4A.13	1.37	MGI:2442133	G3X9I7	WBGene00013107
Nynrin	0.697756	-2.65364	0.0234301	Y51H4A.13	1.37	MGI:2652872	Q5DTZ0	WBGene00013107
Zc3h12d	-0.171966	0.815211	-0.250827	Y51H4A.13	1.37	MGI:3045313	Q8BIY3	WBGene00013107
Khnyn	0.868261	0.760938	-1.55471	Y51H4A.13	1.37	MGI:2451333	Q80U38	WBGene00013107
Zc3h12a.1	-4.51684	6.08304	-3.91043	Y51H4A.13	1.37	MGI:2385891	Q5D1E7	WBGene00013107
Erc2	-2.71129	-4.52338	-1.77692	elks-1	1.36	MGI:1098749	Q6PH08	WBGene00018330
Erc1	0.487024	-3.21413	-0.82066	elks-1	1.36	MGI:2151013	Q99MI1	WBGene00018330
Ptpn6	-6.43085	6.80281	-3.99976	clr-1	1.36	MGI:96055	P29351	WBGene00000548
Fbxw7	1.1481	-0.703727	-0.932078	sel-10	1.35	MGI:1354695	Q8VBV4	WBGene00004767
Sac3d1	-0.917243	0.18514	-0.120503	tag-115	1.35	MGI:1913656	A6H687	WBGene00006466
Fbxw8	-0.952226	0.322122	0.448898	sel-10	1.35	MGI:1923041	Q8BIA4	WBGene00004767
Mis18bp1	1.48656	-3.5248	0.338112	knl-2	1.35	MGI:2145099	Q80WQ8	WBGene00019432
Osbp2	-4.16855	-1.06792	0.225168	obr-1	1.34	MGI:1921559	Q5QNQ6	WBGene00012930
Lmcd1	0.185416	-4.51503	-0.52989	tag-224	1.34	MGI:1353635	Q8VEE1	WBGene00015217
Zcchc14	0.318254	-1.25156	-0.395464	gls-1	1.34	MGI:2159407	Q8VIG0	WBGene00007975
Pkp3	-0.158113	-0.158113	-0.231113	jac-1	1.34	MGI:1891830	Q9QY23	WBGene00002175
Arvcf	-1.67448	0.887656	0.336079	jac-1	1.34	MGI:109620	P98203	WBGene00002175
Ctnnd2	1.74326	-3.91384	0.00921752	jac-1	1.34	MGI:1195966	O35927	WBGene00002175
Zcchc2	0.753201	-0.141347	-0.209672	gls-1	1.34	MGI:2444114	Q69ZB8	WBGene00007975
Osbp	0.114041	-0.390993	-0.19079	obr-1	1.34	MGI:97447	Q3B7Z2	WBGene00012930
Pkp4	-2.70359	-2.48504	1.22796	jac-1	1.34	MGI:109281	Q68FH0	WBGene00002175
Gm4907	-0.743187	-0.743187	-1.00777	tag-224	1.34	MGI:3648288	B1AXB9	WBGene00015217
Pkp2	2.51841	-1.52544	-1.80915	jac-1	1.34	MGI:1914701	Q9CQ73	WBGene00002175
Ctnnd1	-0.211049	0.0221156	-0.595172	jac-1	1.34	MGI:105100	P30999	WBGene00002175
Tes	-4.82635	-0.708191	-4.2747	tag-224	1.34	MGI:105081	P47226	WBGene00015217
Lrp8	-0.329076	-5.63016	-3.27041	lrp-2	1.33	MGI:1340044	Q924X6	WBGene00003072
Lrp12	-0.324986	-0.197857	0.450923	lrp-2	1.33	MGI:2443132	Q8BUJ9	WBGene00003072
Smarca2.2	0.338999	-1.45721	-0.403447	psa-4	1.33	MGI:99603	Q6DIC0	WBGene00004204
Smarca4.2	-0.493678	-0.569725	0.255478	psa-4	1.33	MGI:88192	Q3TKT4	WBGene00004204
Snapin	-0.248644	-0.88781	1.09343	C02B10.2	1.33	MGI:1333745	Q9Z266	WBGene00015327
Lrp10	0.0146455	1.3636	-0.959392	lrp-2	1.33	MGI:1929480	Q7TQH7	WBGene00003072
Ldlr	1.14279	-1.46917	0.712189	lrp-2	1.33	MGI:96765	P35951	WBGene00003072
Vldlr	1.94943	-6.23751	0.667525	lrp-2	1.33	MGI:98935	P98156	WBGene00003072
Ephx1.20	0.790323	0.598829	-0.531862	F13A7.11	1.33	MGI:95405	Q9D379	WBGene00008726
Skp1a.4	-0.68205	-1.81837	0.348401	skr-21	1.32	MGI:103575	Q9WTX5	WBGene00004827
Vdr.5	-0.298333	1.22296	-0.42716	nhr-203	1.32	MGI:103076	P48281	WBGene00019743
Rorc.5	0.521847	0.963516	-0.561406	nhr-203	1.32	MGI:104856	P51450	WBGene00019743
Rorb.6	4.46155	-4.38537	-2.09339	nhr-203	1.32	MGI:1343464	Q8R1B8	WBGene00019743
Ephx1.38	0.790323	0.598829	-0.531862	C49G7.12	1.32	MGI:95405	Q9D379	WBGene00077593
Thbd.2	-3.38682	-0.576752	-3.56343	F59F5.7	1.32	MGI:98736	P15306	WBGene00010345
Sema3a	-1.13337	-1.49334	-1.04813	mab-20	1.31	MGI:107558	O08665	WBGene00003111
Sema4g	-0.770173	-0.15283	-0.829849	mab-20	1.31	MGI:1347047	Q9WUH7	WBGene00003111
Sema3c	-3.5594	-5.42477	-4.97322	mab-20	1.31	MGI:107557	Q62181	WBGene00003111
Sema3f	-2.5379	1.61139	-2.79824	mab-20	1.31	MGI:1096347	O88632	WBGene00003111
Sema4f.1	-5.35329	-3.81049	1.84658	mab-20	1.31	MGI:1340055	Q9Z123	WBGene00003111
Sema3e	-2.34966	-2.99354	2.30731	mab-20	1.31	MGI:1340034	P70275	WBGene00003111
Sema3b	1.69545	-2.0094	-0.0572102	mab-20	1.31	MGI:107561	Q62177	WBGene00003111
Sema4c	-1.47956	0.39465	-0.895474	mab-20	1.31	MGI:109252	Q64151	WBGene00003111
Sema4b	2.407	1.80948	-3.40325	mab-20	1.31	MGI:107559	Q62179	WBGene00003111
Sema4a	2.1447	-1.5616	0.0343963	mab-20	1.31	MGI:107560	Q62178	WBGene00003111
Sema7a	-3.78174	-3.77152	-2.1337	mab-20	1.31	MGI:1306826	Q9QUR8	WBGene00003111
Sema4d	-2.54521	0.267219	2.30923	mab-20	1.31	MGI:109244	O09126	WBGene00003111
Sema3d	-6.51131	-6.51131	6.55522	mab-20	1.31	MGI:1860118	Q8BH34	WBGene00003111
Sema3g	-4.04002	-4.8107	-5.5544	mab-20	1.31	MGI:3041242	Q4LFA9	WBGene00003111
Uchl1.2	-4.03199	-2.97796	-1.43861	ubh-1	1.3	MGI:103149	Q9R0P9	WBGene00006721
Uchl3	-0.816752	-1.94163	0.748902	ubh-1	1.3	MGI:1355274	Q9JKB1	WBGene00006721
Uchl4.2	-0.51009	-1.87484	0.795661	ubh-1	1.3	MGI:1890440	P58321	WBGene00006721
Adipor2	-0.604084	0.0528912	0.363357	paqr-1	1.3	MGI:93830	Q8BQS5	WBGene00016610
Adipor1.1	-1.29167	0.215489	-0.427252	paqr-1	1.3	MGI:1919924	Q91VH1	WBGene00016610
Ggt1.2	0.235507	-2.88086	-0.137636	C53D5.5	1.3	MGI:95706	Q60928	WBGene00016906
Frmd8	-2.45405	-0.00773341	2.03325	frm-10	1.3	MGI:1914707	Q3UFK8	WBGene00001496
Kcnn2.1	3.29907	-4.47766	-2.07175	kcnl-1	1.29	MGI:2153182	P58390	WBGene00007176
Cav3	-0.149496	-0.149496	-0.218809	cav-2	1.29	MGI:107570	P51637	WBGene00000302
Arrdc4.18	-0.580005	1.49963	-0.548018	arrd-17	1.29	MGI:1913662	Q8VD69	WBGene00011732
Kcnn1.2	0.473608	-0.781034	0.793869	kcnl-1	1.29	MGI:1933993	Q9EQR3	WBGene00007176
Wfdc2	0.392331	-0.537817	-0.259745	C08G9.2	1.29	MGI:1914951	Q9DAU7	WBGene00015620
Arrdc1.18	-1.93987	2.07942	-2.98503	arrd-17	1.29	MGI:2446136	Q99KN1	WBGene00011732
Wfdc3	-0.0609282	-0.0609282	0.119387	C08G9.2	1.29	MGI:1923897	Q14AE4	WBGene00015620
Wfdc12	-0.410375	-0.410375	0.729498	C08G9.2	1.29	MGI:2183434	Q9JHY3	WBGene00015620
Arrdc3.18	2.13634	-2.6323	-0.453276	arrd-17	1.29	MGI:2145242	Q7TPQ9	WBGene00011732
Arrdc2.18	0.125856	0.435467	0.485053	arrd-17	1.29	MGI:1918057	Q9D668	WBGene00011732
Kcnn3.1	5.00862	-5.37521	-2.99298	kcnl-1	1.29	MGI:2153183	P58391	WBGene00007176
Cav2	-0.460926	-6.29515	-0.558354	cav-2	1.29	MGI:107571	Q9WVC3	WBGene00000302
Txnip.18	-1.47754	4.05954	-3.63669	arrd-17	1.29	MGI:1889549	Q8BG60	WBGene00011732
Slpi	-5.7836	-1.78753	4.4667	C08G9.2	1.29	MGI:109297	P97430	WBGene00015620
Sh2d4b	-0.518533	-1.70931	-2.03378	F13B12.6	1.28	MGI:1925182	A6X942	WBGene00008733
Sh2d4a	-0.00120655	-0.00120655	0.00241209	F13B12.6	1.28	MGI:1919531	Q9D7V1	WBGene00008733
Lrriq1.2	1.1619	-0.283597	-0.406905	F10F2.4	1.28	MGI:1922228	Q0P5X1	WBGene00008656
Lrrc9.2	3.60359	-2.19466	-2.10058	F10F2.4	1.28	MGI:1925507	Q8CDN9	WBGene00008656
Srd5a3	-0.847865	1.61357	0.207099	B0024.13	1.28	MGI:1930252	Q9WUP4	WBGene00007102
Tlr3.2	2.41382	-0.624979	-3.01455	F10F2.4	1.28	MGI:2156367	Q99MB1	WBGene00008656
Tlr12.2	-3.47002	3.37227	-3.77488	F10F2.4	1.28	MGI:3045221	Q6QNU9	WBGene00008656
Lrrfip1	-0.902857	-0.737138	-1.199	flap-1	1.27	MGI:1342770	Q3UZ39	WBGene00018998
Lrrfip2	0.272372	-0.773285	-0.00153399	flap-1	1.27	MGI:1918518	Q91WK0	WBGene00018998
Axin1	-0.465044	0.309139	-0.00596279	rgs-1	1.27	MGI:1096327	O35625	WBGene00004344
Creb3l1.1	1.84472	-1.51956	-0.299749	let-607	1.27	MGI:1347062	Q9Z125	WBGene00002783
Axin2	1.99915	-4.80593	-0.542113	rgs-1	1.27	MGI:1270862	O88566	WBGene00004344
Rgs19.1	-1.77559	2.8424	-2.0627	rgs-1	1.27	MGI:1915153	Q9CX84	WBGene00004344
Rgs20	4.44435	-4.8645	-2.03851	rgs-1	1.27	MGI:1929866	Q9QZB1	WBGene00004344
Kntc1	0.712915	-2.74606	0.562608	rod-1	1.27	MGI:2673709	Q8C3Y4	WBGene00018900
Creb3l2	-0.814189	0.548464	0.2843	let-607	1.27	MGI:2442695	Q8BH52	WBGene00002783
Mgat5b	-6.12824	-3.58761	0.702028	gly-2	1.26	MGI:3606200	Q765H6	WBGene00001627
Mgat5	0.5137	0.579266	-1.5131	gly-2	1.26	MGI:894701	Q8R4G6	WBGene00001627
Atp6ap2.1	0.0992861	0.225512	-0.55609	T14B4.3	1.26	MGI:1917745	Q9CYN9	WBGene00020500
Lgals8.1	-0.534084	0.493515	-0.251252	lec-9	1.26	MGI:1928481	Q9JL15	WBGene00002272
Lgals12.1	2.48707	-0.831623	-1.11738	lec-9	1.26	MGI:1929094	Q91VD1	WBGene00002272
Ccdc126	-0.59139	-2.04437	-1.02692	gly-2	1.26	MGI:1889376	Q8BIS8	WBGene00001627
Lgals2.1	-1.09722	-0.206625	1.30387	lec-9	1.26	MGI:895068	Q9CQW5	WBGene00002272
Lgals1.1	-1.6431	3.16352	-2.18045	lec-9	1.26	MGI:96777	P16045	WBGene00002272
Lgals3.1	0.54277	3.43098	-3.14806	lec-9	1.26	MGI:96778	P16110	WBGene00002272
Lgals9.2	-5.81804	3.44126	-4.40831	lec-9	1.26	MGI:109496	O08573	WBGene00002272
Slc2a3.11	-2.62247	-0.879901	-0.384745	H17B01.1	1.25	MGI:95757	P32037	WBGene00019207
Slc2a4	2.95557	-1.49187	-1.88653	H17B01.1	1.25	MGI:95758	P14142	WBGene00019207
Sirt1	1.17653	-2.46457	-0.776413	sir-2.1	1.25	MGI:2135607	Q923E4	WBGene00004800
Slc2a2.11	-0.0601166	-0.0601166	-0.0892608	H17B01.1	1.25	MGI:1095438	P14246	WBGene00019207
Vdr.14	-0.298333	1.22296	-0.42716	nhr-56	1.25	MGI:103076	P48281	WBGene00003646
Plekhh3	0.73587	0.68758	-0.644101	max-1	1.25	MGI:2384950	Q8VCE9	WBGene00003143
Rorc.14	0.521847	0.963516	-0.561406	nhr-56	1.25	MGI:104856	P51450	WBGene00003646
Slc6a8	-0.951027	-2.5076	2.05786	snf-11	1.25	MGI:2147834	Q8VBW1	WBGene00004910
Plekhh2	0.366299	-1.14569	-1.13968	max-1	1.25	MGI:2146813	Q8C115	WBGene00003143
Nat6	1.72298	0.52597	-1.41151	C56G2.15	1.25	MGI:1888902	Q9R123	WBGene00016983
Rorb.15	4.46155	-4.38537	-2.09339	nhr-56	1.25	MGI:1343464	Q8R1B8	WBGene00003646
Slc2a9.11	-2.08437	3.12792	-1.96798	H17B01.1	1.25	MGI:2152844	Q3T9X0	WBGene00019207
Plekhh1	-3.78125	-6.62303	3.94129	max-1	1.25	MGI:2144989	Q80TI1	WBGene00003143
Slc2a1.11	-1.66806	-1.95539	-3.60446	H17B01.1	1.25	MGI:95755	P17809	WBGene00019207
Slc2a5.11	-7.6387	7.07713	-4.16344	H17B01.1	1.25	MGI:1928369	Q9WV38	WBGene00019207
Mcf2l	-1.50384	-3.90154	-1.3113	cgef-1	1.24	MGI:103263	Q64096	WBGene00006496
Rnf146.3	0.135142	-1.72391	-0.176489	C02B8.6	1.24	MGI:1915281	Q9CZW6	WBGene00015324
Rnf26	-0.492091	-0.430778	0.727951	C56A3.4	1.24	MGI:2388131	Q8BUH7	WBGene00008343
Mcf2	-1.2983	-2.06147	1.50037	cgef-1	1.24	MGI:96932	A2AEU1	WBGene00006496
Rbm22.1	-0.431738	0.0403595	0.252142	C33G3.6	1.24	MGI:1914060	Q8BHS3	WBGene00007906
Kifap3	-0.809996	-3.19522	0.6336	kap-1	1.23	MGI:107566	P70188	WBGene00002182
Snapc1	1.29091	-1.91186	-0.894966	C06A8.2	1.23	MGI:1922877	Q8K0S9	WBGene00015513
Vps41	-0.0949036	-1.07784	0.429781	vps-41	1.23	MGI:1929215	Q5KU39	WBGene00017974
Fut8	1.0164	-3.51499	0.00807523	fut-8	1.23	MGI:1858901	Q9WTS2	WBGene00001508
Ica1l	-3.42632	-3.40417	-0.404131	ric-19	1.22	MGI:1917625	Q3TY65	WBGene00004368
Ica1	-4.4926	-4.5427	-0.164753	ric-19	1.22	MGI:96391	P97411	WBGene00004368
Slc35e2	0.608418	-2.09721	0.311658	T19D12.4	1.22	MGI:2444240	Q8C811	WBGene00020579
Psmd1	0.0392283	-1.08674	0.109127	rpn-2	1.22	MGI:1917497	Q3TXS7	WBGene00004459
Gosr2.1	-1.02354	0.908649	0.126866	memb-2	1.22	MGI:1927204	O35166	WBGene00019757
Aqp3.2	-1.47361	0.416525	1.29531	aqp-7	1.22	MGI:1333777	Q8R2N1	WBGene00000175
Uncx	-0.236736	-0.236736	-0.34197	unc-4	1.21	MGI:108013	O08934	WBGene00006744
Ralgapb	0.721681	-1.77527	-0.167945	D2085.5	1.21	MGI:2444531	Q8BQZ4	WBGene00008430
Mocos	-0.145918	1.07747	-2.03492	R03A10.3	1.21	MGI:1915841	Q14CH1	WBGene00010983
Kctd13.23	-2.65339	-0.89545	1.34359	C40A11.4	1.2	MGI:1923739	Q8BGV7	WBGene00016547
Tmem9	0.176276	-0.898831	0.513126	R12C12.6	1.2	MGI:1913491	Q9CR23	WBGene00020026
Vdr.65	-0.298333	1.22296	-0.42716	nhr-183	1.2	MGI:103076	P48281	WBGene00018266
Rorc.65	0.521847	0.963516	-0.561406	nhr-183	1.2	MGI:104856	P51450	WBGene00018266
Slc6a8.1	-0.951027	-2.5076	2.05786	snf-1	1.2	MGI:2147834	Q8VBW1	WBGene00004900
Tbc1d2b	-0.580231	2.51497	-2.45223	tbc-2	1.2	MGI:1914266	Q3U0J8	WBGene00022880
Kctd10.24	0.232283	-0.430245	-1.67284	C40A11.4	1.2	MGI:2141207	Q922M3	WBGene00016547
Tnfaip1.23	-0.836051	-0.692394	-2.01347	C40A11.4	1.2	MGI:104961	O70479	WBGene00016547
Tbc1d2	-0.973514	-1.26395	-0.676578	tbc-2	1.2	MGI:2652885	B1AVH7	WBGene00022880
Tmem9b	-0.884016	-0.485118	1.42433	R12C12.6	1.2	MGI:1915254	Q9JJR8	WBGene00020026
Rorb.65	4.46155	-4.38537	-2.09339	nhr-183	1.2	MGI:1343464	Q8R1B8	WBGene00018266
Abcc8.7	-3.34899	-2.61338	-3.65346	mrp-1	1.19	MGI:1352629	B2RUS7	WBGene00003407
Slc2a3.1	-2.62247	-0.879901	-0.384745	Y39E4B.5	1.19	MGI:95757	P32037	WBGene00012716
Ptpru.2	-2.70608	-2.52006	0.908659	ptp-3	1.19	MGI:1321151	B1AUH1	WBGene00004215
Ttll5	-0.384731	-2.35974	0.496528	ttll-5	1.19	MGI:2443657	Q8CHB8	WBGene00008331
Slc2a4.2	2.95557	-1.49187	-1.88653	Y39E4B.5	1.19	MGI:95758	P14142	WBGene00012716
AI314180.1	0.912796	-1.24932	-0.513065	D2045.2	1.19	MGI:2140220	Q6PDI5	WBGene00008422
Slc2a2.1	-0.0601166	-0.0601166	-0.0892608	Y39E4B.5	1.19	MGI:1095438	P14246	WBGene00012716
Ptprt.2	1.50279	-6.0036	0.619351	ptp-3	1.19	MGI:1321152	Q99M80	WBGene00004215
Fgfr1op2	0.244804	-0.69265	0.0798735	C14B1.8	1.19	MGI:1914779	Q9CRA9	WBGene00007579
Abcc10.7	1.15537	-0.536233	0.0107124	mrp-1	1.19	MGI:2386976	Q8R4P9	WBGene00003407
Abcc1.7	-0.441681	0.904978	0.398895	mrp-1	1.19	MGI:102676	O35379	WBGene00003407
Ptprg.2	-0.337614	-6.15008	-0.760665	ptp-3	1.19	MGI:97814	Q05909	WBGene00004215
Sike1	0.176641	-1.68272	0.142462	C14B1.8	1.19	MGI:1913891	Q9CPR7	WBGene00007579
Ptprk.2	-2.51395	-4.6231	-0.271347	ptp-3	1.19	MGI:103310	P35822	WBGene00004215
Ptprm.2	-0.690976	-1.90964	-2.0494	ptp-3	1.19	MGI:102694	P28828	WBGene00004215
Smc2	1.13397	-3.4938	-0.0293401	mix-1	1.19	MGI:106067	Q8CG48	WBGene00003367
Abcc9.7	-1.86851	-4.37063	-3.88578	mrp-1	1.19	MGI:1352630	P70170	WBGene00003407
Slc2a9.1	-2.08437	3.12792	-1.96798	Y39E4B.5	1.19	MGI:2152844	Q3T9X0	WBGene00012716
Abcc6.7	-4.45951	-4.36067	-5.36006	mrp-1	1.19	MGI:1351634	Q9R1S7	WBGene00003407
Slc2a1.1	-1.66806	-1.95539	-3.60446	Y39E4B.5	1.19	MGI:95755	P17809	WBGene00012716
Abcc4.7	-0.737244	-2.51472	-2.42348	mrp-1	1.19	MGI:2443111	E9Q236	WBGene00003407
Abcc3.7	-6.57995	7.18142	-4.45383	mrp-1	1.19	MGI:1923658	B2RX12	WBGene00003407
Slc2a5.1	-7.6387	7.07713	-4.16344	Y39E4B.5	1.19	MGI:1928369	Q9WV38	WBGene00012716
Espn	0.877455	0.813863	-1.61411	F47A4.5	1.18	MGI:1861630	Q9ET47	WBGene00009801
Dync1h1	-0.393793	-1.02123	0.677113	dhc-1	1.18	MGI:103147	Q9JHU4	WBGene00000962
Espnl.1	-0.0208222	-0.0208222	-0.0311217	F47A4.5	1.18	MGI:2685402	Q3UYR4	WBGene00009801
Pdcl	0.107874	-2.1781	-0.0695943	mau-8	1.18	MGI:1914716	Q9DBX2	WBGene00003142
Fam3c	-0.368829	-3.08317	1.86724	Y73B3A.3	1.18	MGI:107892	Q91VU0	WBGene00022205
Fam3a	-1.21159	1.99838	-0.523503	Y73B3A.3	1.18	MGI:1913544	Q9D8T0	WBGene00022205
Myo1d	-6.26881	-4.16626	2.32285	hum-5	1.18	MGI:107728	Q5SYD0	WBGene00002038
Myo1g	-4.75372	6.69155	-4.30956	hum-5	1.18	MGI:1927091	Q5SUA5	WBGene00002038
Vstm2l.2	-6.03977	-2.36398	-3.47853	zig-1	1.17	MGI:2685537	Q6PDS0	WBGene00006978
Micalcl.2	2.39244	-1.59741	-2.57986	spc-1	1.17	MGI:1918127	Q9D5U9	WBGene00004951
Nptn.2	-0.056271	-0.544647	-0.451335	zig-1	1.17	MGI:108077	P97300	WBGene00006978
Sgsm3	-0.782406	0.551631	-0.368228	tbc-18	1.17	MGI:1916329	Q8VCZ6	WBGene00018281
Txndc11	1.02541	-0.146383	-0.914593	C03H12.1	1.17	MGI:1923620	Q8K2W3	WBGene00007284
Emb.2	-4.07383	-0.771375	1.85861	zig-1	1.17	MGI:95321	P21995	WBGene00006978
Tgs1	0.893142	-0.377349	0.053261	T08G11.4	1.17	MGI:2151797	Q923W1	WBGene00011631
Tmx3	0.977927	-2.45676	-0.00152075	ZK973.11	1.17	MGI:2442418	Q8BXZ1	WBGene00022836
Rassf5	-4.04997	4.45691	-2.626	T24F1.3	1.17	MGI:1926375	Q5EBH1	WBGene00011995
Rassf1	0.144739	0.12312	-1.88135	T24F1.3	1.17	MGI:1928386	Q99MK9	WBGene00011995
Pdia4	1.09409	0.018318	-0.346443	C03H12.1	1.17	MGI:104864	P08003	WBGene00007284
Rassf3	-3.24171	0.704152	-3.65717	T24F1.3	1.17	MGI:2179722	Q99P51	WBGene00011995
Aspm.2	1.65107	-3.01229	0.466232	spc-1	1.17	MGI:1334448	Q8CJ27	WBGene00004951
Bsg.2	-3.82362	-2.37605	-3.89539	zig-1	1.17	MGI:88208	P18572	WBGene00006978
Smtn.2	-1.77302	-2.59707	-2.64472	spc-1	1.17	MGI:1354727	Q921U8	WBGene00004951
Foxo6	-3.44126	-4.06157	-1.60265	daf-16	1.16	MGI:2676586	Q70KY4	WBGene00000912
Pld5.3	-1.07447	-1.39307	-0.186128	F09G2.8	1.16	MGI:2442056	Q3UNN8	WBGene00017316
Foxo3	-0.348896	-0.253424	-1.29287	daf-16	1.16	MGI:1890081	Q9WVH4	WBGene00000912
Anapc5.1	-0.515341	-0.702657	-0.217741	such-1	1.16	MGI:1929722	Q8BTZ4	WBGene00013443
Pld3.3	-1.02502	1.86617	-0.92158	F09G2.8	1.16	MGI:1333782	O35405	WBGene00017316
Rundc1	0.699362	-0.590935	-0.229207	T19D7.4	1.16	MGI:2144506	Q0VDN7	WBGene00020572
Zfand2b	-0.662643	0.578154	-0.560068	aip-1	1.16	MGI:1916068	Q91X58	WBGene00000097
Zfand2a	-1.29183	0.22666	-1.35856	aip-1	1.16	MGI:2140729	Q9JII7	WBGene00000097
Foxo1	1.85568	-1.16327	-2.17576	daf-16	1.16	MGI:1890077	Q9R1E0	WBGene00000912
Foxo4	-0.840183	-0.049274	0.796616	daf-16	1.16	MGI:1891915	Q9WVH3	WBGene00000912
Pld4.3	-8.33201	7.34712	-4.42205	F09G2.8	1.16	MGI:2144765	Q8BG07	WBGene00017316
Ankrd24	0.52109	-1.5757	-1.1111	tag-144	1.15	MGI:1890394	Q80VM7	WBGene00006490
Rasgrp2.1	-2.09978	-1.83135	-1.90117	rgef-1	1.15	MGI:1333849	Q9QUG9	WBGene00009100
Pacs1	-1.06014	0.776974	-1.15107	tag-232	1.15	MGI:1277113	Q8K212	WBGene00044077
Mbnl2	-0.317047	-2.33846	-0.133136	mbl-1	1.15	MGI:2145597	Q8C181	WBGene00019347
Mbnl3	-0.284687	-0.284687	-0.408406	mbl-1	1.15	MGI:2444912	Q8R003	WBGene00019347
Rasef	-0.0287707	-0.0287707	-0.0429437	tag-312	1.15	MGI:2448565	Q5RI75	WBGene00016344
Rasgrp1.1	2.94514	-1.34739	-1.13058	rgef-1	1.15	MGI:1314635	Q9Z1S3	WBGene00009100
Mbnl1	-0.192389	0.428253	-0.663416	mbl-1	1.15	MGI:1928482	Q9JKP5	WBGene00019347
Pacs2	-2.80271	-1.83353	3.17625	tag-232	1.15	MGI:1924399	Q3V3Q7	WBGene00044077
Rasgrp4.1	-2.4081	1.69607	-2.56359	rgef-1	1.15	MGI:2386851	Q8BTM9	WBGene00009100
Ankrd33b	-2.00277	2.1224	-3.04538	tag-144	1.15	MGI:1917904	Q3U0L2	WBGene00006490
Asb2	-5.03097	6.52039	-4.10242	tag-144	1.15	MGI:1929743	Q8K0L0	WBGene00006490
Uaca	-1.25684	-4.28818	-4.24127	tag-144	1.15	MGI:1919815	Q8CGB3	WBGene00006490
Rasgrp3	-4.66495	0.774942	-4.04155	rgef-1	1.15	MGI:3028579	Q6NZH9	WBGene00009100
Aox4.1	-1.84651	-1.84651	-2.29114	gad-3	1.14	MGI:1919122	Q3TYQ9	WBGene00015057
Zfp341.1	0.291536	-0.0298823	-0.646148	Y37F4.6	1.14	MGI:2682937	Q6PGC9	WBGene00021387
4932438A13Rik	1.16215	-3.37664	-0.510897	lpd-3	1.14	MGI:2444631	A2AAE1	WBGene00003060
Sephs2	-1.5934	0.783952	-0.281126	seld-1	1.14	MGI:108388	P97364	WBGene00012867
Brd9	0.661437	-0.894847	-0.0804277	tag-298	1.14	MGI:2145317	Q3UQU0	WBGene00007256
Sephs1	-0.085074	-1.30085	0.422452	seld-1	1.14	MGI:1923580	Q8BH69	WBGene00012867
Akap10	0.414325	-0.0840581	-0.144004	rgs-5	1.14	MGI:1890218	O88845	WBGene00004348
Aox3.1	-0.249179	-0.249179	0.361606	gad-3	1.14	MGI:1918974	G3X982	WBGene00015057
Brd7	0.184363	-1.10403	0.34807	tag-298	1.14	MGI:1349766	O88665	WBGene00007256
Xdh	-0.424793	1.61083	-0.597955	gad-3	1.14	MGI:98973	Q00519	WBGene00015057
Slc27a4.1	-1.09023	-0.381256	1.37196	acs-22	1.14	MGI:1347347	Q91VE0	WBGene00017012
Wdr91	0.623482	0.527815	0.0756315	ZK563.5	1.14	MGI:2141558	Q7TMQ7	WBGene00022769
Slc27a1	3.99459	-1.89004	-2.26786	acs-22	1.14	MGI:1347098	Q60714	WBGene00017012
Aox1.1	3.71628	-3.38919	-2.99243	gad-3	1.14	MGI:88035	O54754	WBGene00015057
Ina.6	-6.40145	-4.23128	-2.09297	ifb-1	1.13	MGI:96568	P46660	WBGene00002053
Kcnt1	-0.737341	-2.17324	-2.22174	slo-2	1.13	MGI:1924627	Q6ZPR4	WBGene00004831
Krt73.6	-1.44081	-1.44081	-1.83677	ifb-1	1.13	MGI:3607712	Q6NXH9	WBGene00002053
Prph.6	-1.17101	-1.15344	-1.05784	ifb-1	1.13	MGI:97774	P15331	WBGene00002053
Kcnt2	-2.78834	-3.31237	0.205354	slo-2	1.13	MGI:3036273	D3YXJ8	WBGene00004831
Krt79.6	-0.699916	-0.699916	-0.953537	ifb-1	1.13	MGI:2385030	Q8VED5	WBGene00002053
Krt80.6	-1.18085	1.14694	-1.4516	ifb-1	1.13	MGI:1921377	Q0VBK2	WBGene00002053
Krt222.6	-4.15233	-4.12297	-1.53935	ifb-1	1.13	MGI:2442728	Q8CCX5	WBGene00002053
Nefl.6	-3.8103	0.0589703	0.0896103	ifb-1	1.13	MGI:97313	P08551	WBGene00002053
Lmna.6	-0.309067	0.243311	-1.1059	ifb-1	1.13	MGI:96794	P48678	WBGene00002053
Krt19.6	-0.399749	-0.399749	-0.564542	ifb-1	1.13	MGI:96693	P19001	WBGene00002053
Sync.6	-0.559337	-0.831013	0.00364359	ifb-1	1.13	MGI:1916078	Q9EPM5	WBGene00002053
Nefm.6	-2.21334	-0.694135	0.844226	ifb-1	1.13	MGI:97314	P08553	WBGene00002053
Krt1.6	-2.99473	-4.1472	1.66831	ifb-1	1.13	MGI:96698	P04104	WBGene00002053
Krt10.6	0.424381	-3.75736	0.208412	ifb-1	1.13	MGI:96685	P02535	WBGene00002053
Krt77.6	-0.523833	-0.523833	0.033103	ifb-1	1.13	MGI:3588209	Q6IFZ6	WBGene00002053
Lmnb2.6	-0.187635	-0.791798	-0.076173	ifb-1	1.13	MGI:96796	P21619	WBGene00002053
Wbp2nl.1	-0.127737	-0.127737	-0.1876	C18B2.4	1.13	MGI:1921966	Q9D529	WBGene00015955
Krt12.6	-0.118949	-0.0992613	-0.174937	ifb-1	1.13	MGI:96687	Q64291	WBGene00002053
Lmnb1.6	-0.55869	-1.01227	0.094908	ifb-1	1.13	MGI:96795	P14733	WBGene00002053
Tfam.3	0.20793	-1.02306	-0.0391646	hmg-1.2	1.13	MGI:107810	P40630	WBGene00001972
Krt9.6	-0.053686	-0.053686	-0.0797979	ifb-1	1.13	MGI:96696	Q6RHW0	WBGene00002053
Ubtf.3	-0.34783	0.0226927	-0.230264	hmg-1.2	1.13	MGI:98512	P25976	WBGene00001972
Wbp2	-0.916475	0.560971	0.400994	C18B2.4	1.13	MGI:104709	P97765	WBGene00015955
Krt8.6	-0.00908436	-0.00908436	-0.0136052	ifb-1	1.13	MGI:96705	P11679	WBGene00002053
Hmg20a	0.305387	-0.450857	0.0875579	hmg-1.2	1.13	MGI:1914117	Q9DC33	WBGene00001972
Pigm	1.99632	-1.60058	-0.76932	B0491.1	1.13	MGI:1914806	Q8C2R7	WBGene00007189
Synm.6	-1.15062	-4.70479	0.119913	ifb-1	1.13	MGI:2661187	Q70IV5	WBGene00002053
Krt18.6	-0.095822	-0.095822	-0.141448	ifb-1	1.13	MGI:96692	P05784	WBGene00002053
C130026I21Rik.3	-0.156915	0.756515	-0.229405	hmg-1.2	1.13	MGI:3612702	Q8C898	WBGene00001972
Krt83.6	-0.321229	-0.321229	0.583797	ifb-1	1.13	MGI:3690448	E9Q1Y9	WBGene00002053
Ncbp1	-0.307344	-0.362578	0.263108	ncbp-1	1.13	MGI:1891840	Q3UYV9	WBGene00018156
Krt17.6	-0.685269	-0.730983	1.19729	ifb-1	1.13	MGI:96691	Q9QWL7	WBGene00002053
Krt28.6	0.651121	-1.55689	1.19359	ifb-1	1.13	MGI:1918093	A6BLY7	WBGene00002053
Hmg20b.3	0.284242	0.407527	-1.06556	hmg-1.2	1.13	MGI:1341190	Q9Z104	WBGene00001972
Gfap.6	4.06434	-1.99073	-1.88543	ifb-1	1.13	MGI:95697	P03995	WBGene00002053
Sp140.3	-2.62314	3.14881	-2.77705	hmg-1.2	1.13	MGI:3702467	Q6NSQ5	WBGene00001972
Des.6	-2.6775	-2.85847	-2.31465	ifb-1	1.13	MGI:94885	P31001	WBGene00002053
Sp100.3	-3.04979	-0.586882	-3.56681	hmg-1.2	1.13	MGI:109561	O35892	WBGene00001972
Nes.6	0.452676	-2.08047	-4.25849	ifb-1	1.13	MGI:101784	Q6P5H2	WBGene00002053
Vim.6	-0.755344	-2.91349	-4.24592	ifb-1	1.13	MGI:98932	P20152	WBGene00002053
Bfsp2.6	-2.36019	-4.28268	4.35311	ifb-1	1.13	MGI:1333828	Q6NVD9	WBGene00002053
A630001G21Rik.3	-3.71264	5.09877	-2.76581	hmg-1.2	1.13	MGI:2443131	Q3UTB2	WBGene00001972
Sp110.3	-4.41521	4.68473	-3.31262	hmg-1.2	1.13	MGI:1923364	Q8BVK9	WBGene00001972
Cacna1b	-4.95245	-4.39208	-1.6352	unc-2	1.12	MGI:88296	O55017	WBGene00006742
Cacna1a	-3.45792	-1.82839	-1.58292	unc-2	1.12	MGI:109482	P97445	WBGene00006742
Cacna1e	-2.94418	-4.73756	0.105749	unc-2	1.12	MGI:106217	Q61290	WBGene00006742
Cstf3	0.523015	-1.36837	-0.516729	suf-1	1.12	MGI:1351825	Q99LI7	WBGene00006307
Kctd6	0.815912	1.01749	-1.51823	F47D12.3	1.12	MGI:1918643	Q8BNL5	WBGene00018560
Plp2.1	-2.33435	-1.44215	-2.78232	K09G1.1	1.12	MGI:1298382	Q9R1Q7	WBGene00010727
Kctd7.1	-0.396019	-2.02194	0.936884	F47D12.3	1.12	MGI:2442265	Q8BJK1	WBGene00018560
Cux1	-0.630564	0.434527	-0.159363	ceh-44	1.12	MGI:88568	P53564	WBGene00000464
Cux2	-2.57097	-0.532998	1.6642	ceh-44	1.12	MGI:107321	P70298	WBGene00000464
Mettl9	0.0863125	-1.81295	0.431729	T03G11.6	1.12	MGI:1914862	Q9EPL4	WBGene00020199
Ttyh3	2.46207	0.268966	-2.00966	ttyh-1	1.12	MGI:1925589	Q6P5F7	WBGene00009632
Kcnrg.1	0.0781101	-2.73597	-0.411475	F47D12.3	1.12	MGI:2685591	Q2TUM3	WBGene00018560
Psme4	1.29693	-1.7713	-0.371779	C14C10.5	1.12	MGI:2143994	Q5SSW2	WBGene00007588
Uvrag	-1.92792	0.791954	-0.394672	Y34B4A.2	1.12	MGI:1925860	Q8C0K8	WBGene00021319
Vdr.64	-0.298333	1.22296	-0.42716	nhr-228	1.12	MGI:103076	P48281	WBGene00020852
Rorc.64	0.521847	0.963516	-0.561406	nhr-228	1.12	MGI:104856	P51450	WBGene00020852
Kctd4.1	-0.189302	-4.49636	2.25454	F47D12.3	1.12	MGI:1914766	Q9D7X1	WBGene00018560
Rorb.64	4.46155	-4.38537	-2.09339	nhr-228	1.12	MGI:1343464	Q8R1B8	WBGene00020852
Rap1a	-1.70584	-3.014	1.74536	rap-1	1.12	MGI:97852	P62835	WBGene00004307
Kctd14.1	3.16657	-1.58556	-1.12225	F47D12.3	1.12	MGI:1289222	Q5EER8	WBGene00018560
Ggt1	0.235507	-2.88086	-0.137636	H14N18.4	1.12	MGI:95706	Q60928	WBGene00019204
Kctd21.1	-0.167952	0.500524	1.1416	F47D12.3	1.12	MGI:3643121	Q3URF8	WBGene00018560
Ttyh1	2.22697	-3.88335	0.465872	ttyh-1	1.12	MGI:1889007	Q9D3A9	WBGene00009632
Cmtm3	0.602479	1.52594	-1.26097	K09G1.1	1.12	MGI:2447162	Q99LJ5	WBGene00010727
Kctd11.1	-0.35898	1.49107	0.0934902	F47D12.3	1.12	MGI:2448712	Q8K485	WBGene00018560
Ttyh2	-1.22452	-3.0425	0.807287	ttyh-1	1.12	MGI:2157091	Q3TH73	WBGene00009632
Cmtm5.1	-1.0427	-4.83401	3.82463	K09G1.1	1.12	MGI:2447164	Q9D6G9	WBGene00010727
Cacna2d3	-4.35917	-4.97187	-1.43741	unc-36	1.11	MGI:1338890	Q9Z1L5	WBGene00006772
Cacnb2	-0.385071	-0.522398	-0.712485	ccb-1	1.11	MGI:894644	Q8CC27	WBGene00000368
Cacnb1.1	1.61989	-2.02052	-1.35956	ccb-1	1.11	MGI:102522	Q8R3Z5	WBGene00000368
Cacnb3.1	-1.73238	-0.808548	0.448212	ccb-1	1.11	MGI:103307	P54285	WBGene00000368
Snx27	0.178366	-1.57439	0.494712	F25H2.2	1.11	MGI:1923992	Q3UHD6	WBGene00009116
Cacnb4.1	-3.3815	-4.36876	2.16997	ccb-1	1.11	MGI:103301	Q8R0S4	WBGene00000368
Xbp1	-1.06854	1.48016	-1.11748	xbp-1	1.11	MGI:98970	O35426	WBGene00006959
Chtf8	-0.995172	1.2196	-0.17379	T22C1.4	1.11	MGI:2443370	P0CG14	WBGene00011915
Cacna2d4	-0.204184	-2.35076	2.23004	unc-36	1.11	MGI:2442632	Q5RJF7	WBGene00006772
Ccdc122	1.65429	-0.0273856	-2.03047	F59A6.5	1.11	MGI:1918358	Q8BVN0	WBGene00019087
Rprd2	0.547628	-1.51916	-0.582379	cids-2	1.1	MGI:1922387	Q6NXI6	WBGene00009451
Lmbrd2	0.223722	-2.98304	0.354314	C47G2.4	1.1	MGI:2444173	Q8C561	WBGene00008165
Gga2	-1.37544	1.65396	-1.46542	apt-9	1.1	MGI:1921355	Q6P5E6	WBGene00000166
Slc12a8	-0.480356	-1.10043	-0.551109	F10E7.9	1.1	MGI:2443672	Q8VI23	WBGene00017350
Gga3	0.063182	0.829392	-0.118271	apt-9	1.1	MGI:2384159	Q8BMI3	WBGene00000166
Fam46a	-0.384466	0.638407	0.357823	pqn-44	1.1	MGI:2670964	D3Z5S8	WBGene00004131
Gga1	-0.420696	1.02255	-0.635976	apt-9	1.1	MGI:2146207	Q8R0H9	WBGene00000166
Vdr.104	-0.298333	1.22296	-0.42716	nhr-104	1.1	MGI:103076	P48281	WBGene00003694
Rorc.104	0.521847	0.963516	-0.561406	nhr-104	1.1	MGI:104856	P51450	WBGene00003694
Zwilch	1.32189	-3.1371	0.333507	zwl-1	1.1	MGI:1915264	Q8R060	WBGene00021460
Laptm4a.1	-0.0177518	0.0918986	-0.774474	C05E11.3	1.1	MGI:108017	Q60961	WBGene00015494
Fam46b.18	-1.86874	3.06485	-1.06681	pqn-44	1.1	MGI:2140500	Q8C152	WBGene00004131
Rorb.104	4.46155	-4.38537	-2.09339	nhr-104	1.1	MGI:1343464	Q8R1B8	WBGene00003694
Laptm4b	-0.771472	-1.01246	0.863413	C05E11.3	1.1	MGI:1890494	Q91XQ6	WBGene00015494
Fam46c.18	-2.62883	5.3929	-3.19926	pqn-44	1.1	MGI:1921895	Q5SSF7	WBGene00004131
Laptm5	-7.93372	6.99501	-4.11542	C05E11.3	1.1	MGI:108046	Q61168	WBGene00015494
Dvl3	0.208106	-2.46108	0.40851	dsh-1	1.09	MGI:108100	Q61062	WBGene00001101
Kcnk7.13	-0.733297	0.702182	-1.25958	twk-13	1.09	MGI:1341841	Q9Z2T1	WBGene00006668
Rabggtb	0.583803	-0.976181	-0.504192	ggtb-1	1.09	MGI:99537	P53612	WBGene00015099
Dvl1.2	0.422736	-0.474428	0.00504868	dsh-1	1.09	MGI:94941	P51141	WBGene00001101
Dvl2.2	0.0983011	1.46744	-0.711838	dsh-1	1.09	MGI:106613	Q60838	WBGene00001101
Golga2	0.133908	-0.325939	0.21582	F33G12.5	1.09	MGI:2139395	Q921M4	WBGene00018017
Gm13547	0.085682	-0.0402039	0.0159391	F33G12.5	1.09	MGI:3650473	A2ARC0	WBGene00018017
Smc1a	0.627719	-1.63903	-0.277695	him-1	1.09	MGI:1344345	Q9CU62	WBGene00001860
Kcnk1.13	-3.08687	-3.70173	2.99239	twk-13	1.09	MGI:109322	O08581	WBGene00006668
Tlcd2.1	0.486427	2.12685	-1.86148	M02B1.3	1.09	MGI:1917141	Q8VC26	WBGene00010828
Tlcd1.2	4.11142	-3.68161	-1.53936	M02B1.3	1.09	MGI:1915572	Q99JT6	WBGene00010828
Kcnk6.13	-6.18105	6.66715	-4.0459	twk-13	1.09	MGI:1891291	Q3TBV4	WBGene00006668
Ache.17	-5.68019	-3.24121	-1.93496	C52A10.1	1.08	MGI:87876	P21836	WBGene00016862
Tarbp2	0.765499	-0.522269	-0.537183	stau-1	1.08	MGI:103027	P97473	WBGene00018857
Hs2st1	0.787259	-1.84268	0.140518	hst-2	1.08	MGI:1346049	Q8R3H7	WBGene00002029
Prkra	0.0899891	0.0358659	-0.569956	stau-1	1.08	MGI:1344375	Q9WTX2	WBGene00018857
Ccno.3	3.95313	-3.75101	-3.2021	cyb-1	1.08	MGI:2145534	P0C242	WBGene00000865
Stim1	0.278451	0.496669	0.267781	stim-1	1.08	MGI:107476	P70302	WBGene00021910
Stim2	-0.572743	-1.9391	0.604338	stim-1	1.08	MGI:2151156	P83093	WBGene00021910
Use1	-1.91941	1.24168	-1.09603	use-1	1.08	MGI:1914273	Q9CQ56	WBGene00022460
Ccna2	0.832616	-2.86356	0.181332	cyb-1	1.08	MGI:108069	P51943	WBGene00000865
Cdc45	0.306459	-2.0545	0.0867605	F34D10.2	1.08	MGI:1338073	Q9Z1X9	WBGene00009372
Cacna1c	-2.84778	-4.90762	0.450611	egl-19	1.07	MGI:103013	Q01815	WBGene00001187
Cacna1d	-0.625402	-0.066323	0.160978	egl-19	1.07	MGI:88293	Q99246	WBGene00001187
Zfp518b	0.365038	-2.60586	-0.0631519	F26F4.8	1.07	MGI:2140750	B2RRE4	WBGene00005011
Ap3m2.2	-0.24149	0.0473455	-0.157106	apm-3	1.07	MGI:1929214	Q8R2R9	WBGene00000164
Ovol2	-0.537499	0.19693	-0.17038	F26F4.8	1.07	MGI:1338039	Q8CIV7	WBGene00005011
Zfp770	0.973677	-0.813831	0.0142371	F26F4.8	1.07	MGI:2445100	Q8BIQ8	WBGene00005011
Ranbp9	0.245865	-1.46023	0.133877	Y54E5A.7	1.07	MGI:1928741	P69566	WBGene00013202
BC005624	-0.993178	0.287279	0.289188	T23G11.4	1.07	MGI:2385132	Q3TQI7	WBGene00011969
Ranbp10	-0.0280584	1.27101	-0.931886	Y54E5A.7	1.07	MGI:1921584	Q6VN19	WBGene00013202
Faf2	0.541703	-0.376033	0.0739894	H40L08.1	1.07	MGI:1923827	Q3TDN2	WBGene00010433
Vps45	-0.0895469	-0.330503	0.319857	vps-45	1.07	MGI:891965	P97390	WBGene00016643
Engase	-0.922795	2.21704	-1.59269	eng-1	1.07	MGI:2443788	Q8BX80	WBGene00017164
Zfp518a	1.53464	-2.51366	-0.667048	F26F4.8	1.07	MGI:1919922	B2RRF6	WBGene00005011
Cacna1s	-0.805943	2.45674	-1.08572	egl-19	1.07	MGI:88294	Q02789	WBGene00001187
Ovol1.1	1.91805	-0.740473	-0.334464	F26F4.8	1.07	MGI:1330290	Q9WTJ2	WBGene00005011
Ap3m1.2	0.622331	-2.23755	0.989375	apm-3	1.07	MGI:1929212	Q9JKC8	WBGene00000164
Kcnj5	-4.34119	-4.34119	-4.90223	irk-3	1.06	MGI:104755	P48545	WBGene00002151
Kcnj11	-1.92929	-1.40177	-0.999539	irk-3	1.06	MGI:107501	Q61743	WBGene00002151
Kcnj3	-3.52394	-4.4375	0.427735	irk-3	1.06	MGI:104742	P63250	WBGene00002151
Cbx7.1	-0.021124	0.751144	-1.73184	cec-1	1.06	MGI:1196439	Q8VDS3	WBGene00000414
Kcnj6.1	-0.833978	-1.64735	-0.105503	irk-3	1.06	MGI:104781	P48542	WBGene00002151
Kcnj9.1	-3.37082	0.358737	-0.136913	irk-3	1.06	MGI:108007	P48543	WBGene00002151
Kcnj12	-2.81046	-2.07962	0.519711	irk-3	1.06	MGI:108495	P52187	WBGene00002151
Cbx6.1	-1.24427	-1.00747	0.11284	cec-1	1.06	MGI:3512628	Q9DBY5	WBGene00000414
Necap1	-0.300188	-1.25901	-0.11764	Y110A2AR.3	1.06	MGI:1914852	Q9CR95	WBGene00022453
Zfp341	0.291536	-0.0298823	-0.646148	eor-1	1.06	MGI:2682937	Q6PGC9	WBGene00001324
Kcnj4	-3.54863	0.519141	0.61362	irk-3	1.06	MGI:104743	P52189	WBGene00002151
Cbx8.2	1.6491	-2.07407	-0.535909	cec-1	1.06	MGI:1353589	Q9QXV1	WBGene00000414
Kcnj13	1.22275	-1.07813	-0.594258	irk-3	1.06	MGI:3781032	P86046	WBGene00002151
Arrdc4.1	-0.580005	1.49963	-0.548018	R05C11.1	1.06	MGI:1913662	Q8VD69	WBGene00019873
Kcnj14	-0.123336	-1.23062	-1.33082	irk-3	1.06	MGI:2384820	Q8JZN3	WBGene00002151
Nfyc	0.548624	0.110684	-0.258358	nfyc-1	1.06	MGI:107901	P70353	WBGene00017742
Zdhhc2.1	-1.31913	-5.54708	2.17869	C43H6.7	1.06	MGI:1923452	P59267	WBGene00016620
Ngb	-1.15032	-0.878688	1.51349	glb-32	1.06	MGI:2151886	Q9ER97	WBGene00021980
Arrdc1.1	-1.93987	2.07942	-2.98503	R05C11.1	1.06	MGI:2446136	Q99KN1	WBGene00019873
Kcnj1	-0.0183054	-0.0183054	-0.0273717	irk-3	1.06	MGI:1927248	O88335	WBGene00002151
Arrdc3.2	2.13634	-2.6323	-0.453276	R05C11.1	1.06	MGI:2145242	Q7TPQ9	WBGene00019873
Itpr1	-2.46742	-1.85434	-1.37573	itr-1	1.06	MGI:96623	P11881	WBGene00002173
Zdhhc20	-0.329299	-0.958849	-0.395502	C43H6.7	1.06	MGI:1923215	Q5Y5T1	WBGene00016620
Kcnj15	-1.06974	-1.06974	-1.40522	irk-3	1.06	MGI:1310000	O88932	WBGene00002151
Arrdc2.1	0.125856	0.435467	0.485053	R05C11.1	1.06	MGI:1918057	Q9D668	WBGene00019873
Necap2	-1.11067	1.84286	-0.818146	Y110A2AR.3	1.06	MGI:1913397	Q9D1J1	WBGene00022453
Kcnj16	1.23516	-4.38902	1.51845	irk-3	1.06	MGI:1314842	Q9Z307	WBGene00002151
Kcnj10	2.14466	-4.84176	0.705872	irk-3	1.06	MGI:1194504	Q9JM63	WBGene00002151
Kcnj2	-4.15648	-3.03507	-2.5929	irk-3	1.06	MGI:104744	P35561	WBGene00002151
Txnip.1	-1.47754	4.05954	-3.63669	R05C11.1	1.06	MGI:1889549	Q8BG60	WBGene00019873
Itpr2	0.129444	-0.767842	1.55504	itr-1	1.06	MGI:99418	Q9Z329	WBGene00002173
Itpr3	-3.9421	2.47386	-3.81161	itr-1	1.06	MGI:96624	P70227	WBGene00002173
Kcnj8	-2.98268	-3.2047	-5.03909	irk-3	1.06	MGI:1100508	P97794	WBGene00002151
Dsp	-2.27664	-2.27664	-2.75878	vab-10	1.05	MGI:109611	E9Q557	WBGene00006876
BC024139	-0.768972	-2.04819	-0.381204	vab-10	1.05	MGI:2442591	Q8BVJ3	WBGene00006876
Cit	0.143356	-2.35761	-0.728919	mrck-1	1.05	MGI:105313	P49025	WBGene00006437
Arhgap33	-1.71179	-1.56607	0.867586	rrc-1	1.05	MGI:2673998	Q80YF9	WBGene00009800
Cdc42bpa	0.411092	-3.34326	0.0688635	mrck-1	1.05	MGI:2441841	Q3UU96	WBGene00006437
Arhgap32	0.97337	-1.89963	-0.126991	rrc-1	1.05	MGI:2450166	Q811P8	WBGene00009800
Dync1li1	-0.533656	-0.789885	-0.235144	dli-1	1.05	MGI:2135610	Q8R1Q8	WBGene00001007
Ppig.1	0.845992	-2.63524	-1.26434	cyn-8	1.05	MGI:2445173	A2AR02	WBGene00000884
Smarcd3.1	0.99585	-1.85268	0.231156	tag-246	1.05	MGI:1914243	Q6P9Z1	WBGene00044072
Smarcd1	-1.16397	-1.05496	0.945907	tag-246	1.05	MGI:1933623	Q61466	WBGene00044072
Uggt2	1.13555	-3.84581	-0.0150671	F48E3.3	1.05	MGI:1913685	E9Q4X2	WBGene00018604
Cdc42bpb	0.302371	-0.698935	-0.689611	mrck-1	1.05	MGI:2136459	Q7TT50	WBGene00006437
Dync1li2	-0.687882	-2.72976	1.41472	dli-1	1.05	MGI:107738	Q6PDL0	WBGene00001007
Cdc42bpg	1.48508	-0.796059	-0.125285	mrck-1	1.05	MGI:2652845	Q80UW5	WBGene00006437
Pan2	0.855141	-1.42024	-0.0403855	F31E3.4	1.05	MGI:1918984	Q8BGF7	WBGene00017951
Uggt1.1	0.326258	-0.179175	-0.137748	F48E3.3	1.05	MGI:2443162	Q6P5E4	WBGene00018604
Cdc5l	0.130213	-0.589277	0.0178466	D1081.8	1.05	MGI:1918952	Q6A068	WBGene00008386
Cdk11b	1.77872	-1.27685	-1.07678	B0495.2	1.05	MGI:88353	P24788	WBGene00015203
Smarcd2.1	0.219855	1.63567	-2.0928	tag-246	1.05	MGI:1933621	Q99JR8	WBGene00044072
Syne2	0.926611	-3.95783	0.112819	vab-10	1.05	MGI:2449316	Q6ZWQ0	WBGene00006876
Syne1	3.4389	-3.95302	-1.35714	vab-10	1.05	MGI:1927152	Q6ZWR6	WBGene00006876
Arhgap31	-0.647751	-2.11413	0.86109	rrc-1	1.05	MGI:1333857	A6X8Z5	WBGene00009800
Arhgap30	-5.08268	5.39645	-2.64089	rrc-1	1.05	MGI:2684948	Q640N3	WBGene00009800
Bmp5	-4.31464	-4.31464	-4.06847	tig-2	1.04	MGI:88181	P49003	WBGene00006570
Kif5c	-2.65307	-3.75597	-0.236426	unc-116	1.04	MGI:1098269	P28738	WBGene00006840
Gnaz.1	-1.81752	-3.13133	-0.276237	gpa-2	1.04	MGI:95780	O70443	WBGene00001664
Bmp6	-1.54418	-3.26772	-0.245692	tig-2	1.04	MGI:88182	P20722	WBGene00006570
Reep1	-3.31182	-5.90923	-0.139993	T19C3.4	1.04	MGI:1098827	Q8BGH4	WBGene00020562
Reep2	0.530759	-2.29079	0.0247837	T19C3.4	1.04	MGI:2385070	Q8VCD6	WBGene00020562
Adam22	-1.48509	-5.14458	1.11572	unc-71	1.04	MGI:1340046	Q9R1V6	WBGene00006804
Adam21	-0.356348	-0.356348	-0.506166	unc-71	1.04	MGI:1861229	Q9JI76	WBGene00006804
Gm4787	-0.513151	-0.986836	0.0331747	unc-71	1.04	MGI:3646380	B2RUD9	WBGene00006804
Adam1a	-0.593258	-2.65099	0.079838	unc-71	1.04	MGI:2429504	Q60813	WBGene00006804
Fbxo27	-1.54272	-2.18539	1.19404	C14B1.3	1.04	MGI:2685007	Q6DIA9	WBGene00007574
Adam23	-2.42506	-5.15756	1.68803	unc-71	1.04	MGI:1345162	Q9R1V7	WBGene00006804
Gnao1.2	1.715	-4.6935	-0.27153	gpa-2	1.04	MGI:95775	P18872	WBGene00001664
Adam1b	-0.232528	-0.232528	-0.336098	unc-71	1.04	MGI:2429506	Q8R534	WBGene00006804
Bmp7	1.22832	-5.79542	0.286657	tig-2	1.04	MGI:103302	P23359	WBGene00006570
Zmynd11	0.44629	-1.69761	-0.327029	bra-1	1.04	MGI:1913755	Q8R5C8	WBGene00000262
Adam4	1.01271	-0.484774	-0.654159	unc-71	1.04	MGI:104731	Q8CGQ2	WBGene00006804
Kif5a	-5.02051	-1.95622	2.05933	unc-116	1.04	MGI:109564	P33175	WBGene00006840
Fbxo44	1.24955	-1.69888	0.384343	C14B1.3	1.04	MGI:1354744	Q8BK26	WBGene00007574
Rock2	0.405339	-1.45963	-0.885805	let-502	1.04	MGI:107926	P70336	WBGene00002694
Atg4b	-0.254564	0.101699	-0.0787055	atg-4.1	1.04	MGI:1913865	Q8BGE6	WBGene00013595
Adam11	-0.398793	-2.00065	1.54954	unc-71	1.04	MGI:1098667	Q9R1V4	WBGene00006804
Adamdec1	-0.00397276	-0.00397276	-0.00595504	unc-71	1.04	MGI:1917650	Q9R0X2	WBGene00006804
Adam30	0.215933	-0.0383086	-0.057088	unc-71	1.04	MGI:1918328	Q811Q3	WBGene00006804
Adam34	-0.0447625	-0.0447625	0.0881778	unc-71	1.04	MGI:2181992	A2RSG8	WBGene00006804
Gm5346	-0.0619662	-0.0619662	0.12138	unc-71	1.04	MGI:3647273	Q7M766	WBGene00006804
Adam32	0.00437863	-0.224034	0.24825	unc-71	1.04	MGI:2653822	Q8K410	WBGene00006804
Adam3	-0.110583	0.563632	-0.16285	unc-71	1.04	MGI:102518	F8VQ03	WBGene00006804
Atg4a	0.670474	-1.58113	-0.429302	atg-4.1	1.04	MGI:2147903	Q8C9S8	WBGene00013595
Bmp8b	-0.41302	-0.41302	0.675122	tig-2	1.04	MGI:107335	P55105	WBGene00006570
Rock1	0.822928	-2.71544	-0.44575	let-502	1.04	MGI:107927	P70335	WBGene00002694
Nccrp1	-1.78601	1.21004	0.600359	C14B1.3	1.04	MGI:2685009	G3X9C2	WBGene00007574
Fbxo6	-0.287684	0.949484	-0.766447	C14B1.3	1.04	MGI:1354743	Q9QZN4	WBGene00007574
Kif5b	-0.429875	-2.93365	0.422585	unc-116	1.04	MGI:1098268	Q61768	WBGene00006840
Adam18	-0.954105	-0.954105	1.52344	unc-71	1.04	MGI:105986	Q9R157	WBGene00006804
Fbxo17	0.380242	-1.09635	1.229	C14B1.3	1.04	MGI:1354707	Q9QZM8	WBGene00007574
Fbxo2	1.34906	-2.02236	0.878237	C14B1.3	1.04	MGI:2446216	Q80UW2	WBGene00007574
Adam5	-1.29828	-1.29828	1.23649	unc-71	1.04	MGI:104730	Q3TTE0	WBGene00006804
Reep4	0.96726	1.558	-1.57135	T19C3.4	1.04	MGI:1919799	Q8K072	WBGene00020562
Adam9	-1.17391	-2.41761	2.46166	unc-71	1.04	MGI:105376	Q61072	WBGene00006804
Atp6v0a2.1	-0.453082	0.452337	0.775482	vha-5	1.04	MGI:104855	P15920	WBGene00006914
Reep3	-0.0391152	-1.2478	1.1652	T19C3.4	1.04	MGI:88930	Q99KK1	WBGene00020562
Tcirg1	-1.51738	4.55949	-2.49616	vha-5	1.04	MGI:1350931	Q9JHF5	WBGene00006914
5330417C22Rik	-5.68902	-5.22471	-5.80478	Y73F8A.5	1.03	MGI:1923930	A2AFS3	WBGene00013518
Ap3b2	-1.28421	-3.65646	0.111785	apb-3	1.03	MGI:1100869	Q9JME5	WBGene00000163
Ccdc6	0.814866	-1.85819	-1.37631	T09B9.4	1.03	MGI:1923801	D3YZP9	WBGene00011645
Acsl4	0.891114	-0.880249	-0.909957	acs-4	1.03	MGI:1354713	Q9QUJ7	WBGene00018152
Ank2.1	2.35212	-3.71363	-0.925509	unc-44	1.03	MGI:88025	Q8C8R3	WBGene00006780
Smarca2	0.338999	-1.45721	-0.403447	C52B9.8	1.03	MGI:99603	Q6DIC0	WBGene00016868
Smarca4	-0.493678	-0.569725	0.255478	C52B9.8	1.03	MGI:88192	Q3TKT4	WBGene00016868
9330182L06Rik	1.58109	-5.75116	0.273501	Y73F8A.5	1.03	MGI:2443264	Q3UZV7	WBGene00013518
Ap3b1	-0.113653	0.595668	-1.00643	apb-3	1.03	MGI:1333879	Q9Z1T1	WBGene00000163
Psmc2	-0.345853	0.055063	-0.0121374	rpt-1	1.03	MGI:109555	P46471	WBGene00004501
Ppcs	-0.197898	0.234909	-0.592575	Y71H2AM.6	1.03	MGI:1915237	Q8VDG5	WBGene00022171
Vdr.130	-0.298333	1.22296	-0.42716	nhr-47	1.03	MGI:103076	P48281	WBGene00003637
Stip1	-0.936446	-0.0811199	0.541277	sti-1	1.03	MGI:109130	Q60864	WBGene00019983
Rorc.130	0.521847	0.963516	-0.561406	nhr-47	1.03	MGI:104856	P51450	WBGene00003637
Acsl3.1	0.570369	-5.00737	1.24146	acs-4	1.03	MGI:1921455	Q9CZW4	WBGene00018152
Rorb.130	4.46155	-4.38537	-2.09339	nhr-47	1.03	MGI:1343464	Q8R1B8	WBGene00003637
Lrfn1.2	-1.11679	-0.688655	0.37418	Y71F9B.8	1.02	MGI:2136810	Q2WF71	WBGene00022129
Lrfn4.2	1.06619	-3.36079	-0.463184	Y71F9B.8	1.02	MGI:2385612	Q80XU8	WBGene00022129
Lrfn3.2	-0.0708857	-0.775159	0.257409	Y71F9B.8	1.02	MGI:2442512	Q8BLY3	WBGene00022129
Slitrk4.2	-3.50176	-3.50176	1.44573	Y71F9B.8	1.02	MGI:2442509	Q810B8	WBGene00022129
Slitrk5.2	-0.820898	-5.25847	1.29842	Y71F9B.8	1.02	MGI:2679448	Q810B7	WBGene00022129
Gp5.2	-0.687773	1.02386	-0.938243	Y71F9B.8	1.02	MGI:1096363	O08742	WBGene00022129
Adat1	0.79712	-1.01825	-0.15319	adr-1	1.02	MGI:1353631	Q9JHI2	WBGene00000079
Lrfn2.2	-2.62268	-2.76657	1.81859	Y71F9B.8	1.02	MGI:1917780	Q80TG9	WBGene00022129
Ltb4r2.1	-0.265658	-0.265658	-0.142076	gnrr-2	1.02	MGI:1888501	Q9JJL9	WBGene00007614
Acpp.19	-0.10286	-0.10286	-0.151664	pho-12	1.02	MGI:1928480	Q8CE08	WBGene00016152
Fundc2	-0.977283	-0.837483	-0.395443	T06D8.7	1.02	MGI:1914641	Q9D6K8	WBGene00011528
Slitrk1.2	-5.5353	-5.71824	2.68405	Y71F9B.8	1.02	MGI:2679446	Q810C1	WBGene00022129
Ppp2r5d	0.771059	0.224051	-0.434584	pptr-2	1.02	MGI:2388481	Q91V89	WBGene00007554
Fundc1	-0.656366	-0.651987	0.597233	T06D8.7	1.02	MGI:1919268	Q9DB70	WBGene00011528
Mbd3	-0.943184	0.665468	0.137863	mbd-2	1.02	MGI:1333812	Q9Z2D8	WBGene00023409
Slitrk6.2	-2.40819	-2.40819	2.25869	Y71F9B.8	1.02	MGI:2443198	Q8C110	WBGene00022129
Lrrc55.2	-4.63528	-4.32388	-2.59658	Y71F9B.8	1.02	MGI:2685197	Q3UY51	WBGene00022129
Lrtm2.2	3.20776	-3.48772	-1.01136	Y71F9B.8	1.02	MGI:2141485	Q8BGX3	WBGene00022129
Ncapd3	1.38476	-1.73125	-0.210215	hcp-6	1.02	MGI:2142989	Q6ZQK0	WBGene00001833
Mbd2	-0.295104	-1.29632	-0.318203	mbd-2	1.02	MGI:1333813	Q9Z2E1	WBGene00023409
Ltb4r1	-1.96756	3.04225	-2.32016	gnrr-2	1.02	MGI:1309472	O88855	WBGene00007614
Obfc1	-1.16727	-0.315511	-0.0652402	rpa-4	1.02	MGI:1915581	Q8K2X3	WBGene00019079
Slitrk3.2	-5.24891	-5.00517	3.70648	Y71F9B.8	1.02	MGI:2679447	Q810B9	WBGene00022129
Man2a1	-0.731672	-1.02557	-1.9947	aman-2	1.02	MGI:104669	P27046	WBGene00010284
Lrrc38.2	3.52969	-2.03822	-1.57875	Y71F9B.8	1.02	MGI:2442845	A2VDH3	WBGene00022129
Slitrk2.2	2.49036	-6.14509	0.236313	Y71F9B.8	1.02	MGI:2679449	Q810C0	WBGene00022129
Nudt7	0.179027	-0.532695	-0.370666	ndx-8	1.02	MGI:1914778	Q99P30	WBGene00003585
Acp6.19	0.481575	0.443808	0.367548	pho-12	1.02	MGI:1931010	Q8BP40	WBGene00016152
Omg.2	-0.764493	-5.90464	3.34871	Y71F9B.8	1.02	MGI:106586	Q63912	WBGene00022129
Ephx1.7	0.790323	0.598829	-0.531862	C49C3.9	1.02	MGI:95405	Q9D379	WBGene00008199
Flt1.10	-4.73627	-6.42179	-7.77256	scd-2	1.02	MGI:95558	P35969	WBGene00004740
Rngtt	0.22874	-0.930216	-0.0600653	cel-1	1.01	MGI:1329041	O55236	WBGene00000466
Ccnc	0.730247	-2.95151	0.249319	cic-1	1.01	MGI:1858199	Q62447	WBGene00000506
Mff.1	-0.482808	-1.60863	-0.162515	F11C1.7	1.01	MGI:1922984	Q6PCP5	WBGene00045495
Wdr11	0.580435	-1.18267	0.127739	Y110A7A.9	1.01	MGI:1920230	Q8K1X1	WBGene00022459
Vps18	-0.731287	3.17659	-2.18555	vps-18	1.01	MGI:2443626	Q8R307	WBGene00021058
Twf1	0.0202421	-1.88139	0.977969	F38E9.5	1.01	MGI:1100520	Q91YR1	WBGene00018187
Twf2	-1.96722	3.00368	-2.19177	F38E9.5	1.01	MGI:1346078	Q9Z0P5	WBGene00018187
Tinagl1	-3.35001	-1.55355	-4.61626	F26E4.3	1.01	MGI:2137617	Q99JR5	WBGene00009158
Psd2	2.41428	-5.55417	-2.19674	grp-1	1	MGI:1921252	Q6P1I6	WBGene00001743
Sorbs2	-3.33312	-4.94266	-0.880517	grp-1	1	MGI:1924574	Q3UTJ2	WBGene00001743
Sorbs1	1.17208	-4.86743	-1.40613	grp-1	1	MGI:700014	Q62417	WBGene00001743
Adcy5.1	-4.25143	-3.24214	1.93066	acy-2	1	MGI:99673	P84309	WBGene00000069
Psd3	0.956994	-3.65674	0.177414	grp-1	1	MGI:1918215	Q2PFD7	WBGene00001743
Sh3glb2	0.168285	-0.766012	0.377332	grp-1	1	MGI:2385131	Q8R3V5	WBGene00001743
Mapk8ip3	0.192839	-1.25948	0.717385	unc-16	1	MGI:1353598	Q9ESN9	WBGene00006755
Adcy6	0.677897	-1.83206	-0.117665	acy-2	1	MGI:87917	Q01341	WBGene00000069
Npr3	-0.381153	-2.09151	-2.55898	acy-2	1	MGI:97373	P70180	WBGene00000069
Fip1l1	-0.263167	-1.21627	0.751425	fipp-1	1	MGI:1914149	Q9D824	WBGene00017988
Spag9	1.83138	-3.18782	-0.250494	unc-16	1	MGI:1918084	Q58A65	WBGene00006755
Abhd5.2	-1.05666	-0.735074	0.566924	C37H5.3	1	MGI:1914719	Q9DBL9	WBGene00016507
Sh3glb1	-1.00027	-0.228734	-0.121123	grp-1	1	MGI:1859730	Q9JK48	WBGene00001743
Abhd4	-0.238253	-0.618581	1.71378	C37H5.3	1	MGI:1915938	Q8VD66	WBGene00016507
Sorbs3	-0.490424	-2.69627	0.812624	grp-1	1	MGI:700013	Q9R1Z8	WBGene00001743
