# Supplementary material for: Glutamate spillover in C. elegans triggers repetitive behavior through presynaptic activation of MGL-2/mGluR5
Source: Nat Commun. 2019 Apr 23;10:1882. doi: 10.1038/s41467-019-09581-4 (PMC6478929; doi:10.1038/s41467-019-09581-4)
Supplement: Supplementary file 14 — Source Data [file 41467_2019_9581_MOESM14_ESM.xlsx]

## Sheet: Fig 2a
Reversal frequency	N2	CEPsh-Abl	glt-1	eat-4	eat-4 x CEPsh-abl	eat-4 x glt-1
	0.011	0.015	0.021	0	0.002	0.002
	0.008	0.021	0.022	0	0.002	0.003
	0.007	0.021	0.019	0.002	0.001	0.004
	0.01	0.016	0.023	0.001	0.002	0.002
	0.007	0.018	0.015	0	0.002	0.005
	0.005	0.025	0.025	0.001	0.001	0.004
	0.006	0.022	0.014	0	0.001	0.004
	0.009	0.036	0.025	0	0
	0.01	0.019	0.012

## Sheet: Fig 2c
N2	glt-1	eat-4	hlh-17	myo-3
0.272727	1	0.0833333	0.545455	0.394737
0	0.681818	0.166667	0.636364	0.526316
0.2	1	0	0.25	0.736842
0	0.8	0.0344828	0.15	0.681818
0	0.777778	0.0344828	0.277778	0.454545
0.111111	1	0.0689655	0.111111	0.305556
0	1	0.305556	0.166667	0.611111
0	0.815789	0.25	0.272727	0.75
0.105263	0.657895	0.275862	0.363636	0.421053
0	0.342105	0.37931	0.25	0.657895
0	0.954545	0.344828	0.35	0.736842
0.0277778	1		0.111111	0.552632
0.0277778	1		0.333333	0.181818
0	0.416667		0.666667	0.863636
0.194444	0.805556			0.545455
0	1			0.444444
0.277778	0.444444			0.333333
0.361111	0.777778			0.75
0.111111	0.472222
0.0689655	0.75
0.137931	0.666667
0.241379	0.931034
0.0344828	0.758621
	0.37931
	0.965517

## Sheet: Fig 3a
Time interval	0	10	20	30	40	50	60	70	80	90	100	110	120	130	140	150	160	170	180	190	200	210	220	230	240
925-N2-1	1	0.96729	0.906518	0.85677	0.770476	0.713404	0.681697	0.654429	0.625976	0.61604	0.593638	0.581998	0.529089	0.529089	0.529089	0.513973	0.481849	0.443301	0.423151	0.423151	0.394941	0.394941	0.334181	0.303801	0.270045
925-N2-2	1	0.926087	0.823188	0.768673	0.678594	0.638677	0.593593	0.561507	0.544746	0.514482	0.503536	0.467569	0.439231	0.388551	0.366965	0.3425	0.3425	0.3425	0.3425	0.3425	0.3425	0.3425	0.293572	0.293572	0.220179
928-N2-1	1	0.986842	0.927033	0.8631	0.845838	0.82415	0.777056	0.749304	0.686862	0.652519	0.616268	0.616268	0.616268	0.616268	0.616268	0.616268	0.616268	0.616268	0.616268	0.616268	0.462201	0.308134	0.308134	0.308134	0.308134
928-N2-2	1	0.950355	0.934646	0.869057	0.834639	0.806185	0.765366	0.719672	0.694856	0.666495	0.607251	0.607251	0.607251	0.585563	0.585563	0.536766	0.536766	0.536766	0.536766	0.536766	0.536766	0.536766	0.536766	0.536766	0.536766
930-N2-1	1	0.931937	0.871988	0.800318	0.729322	0.687246	0.619276	0.595458	0.569568	0.550894	0.550894	0.475281	0.463689	0.451157	0.451157	0.437485	0.410143	0.410143	0.378593	0.344176	0.321231	0.321231	0.294461	0.257654	0.257654
930-N2-2	1	0.96648	0.917233	0.87764	0.849099	0.817651	0.773213	0.735496	0.703518	0.703518	0.660445	0.645086	0.645086	0.60714	0.587555	0.547034	0.523249	0.49571	0.49571	0.464728	0.464728	0.464728	0.418255	0.418255	0.418255
931-N2-1	1	0.948339	0.878849	0.802622	0.76918	0.718576	0.669208	0.626622	0.589762	0.548229	0.503293	0.473095	0.451091	0.427958	0.391276	0.354594	0.329265	0.289754	0.275266	0.275266	0.259074	0.224531	0.224531	0.224531	0.224531
931-N2-2	1	0.935644	0.874623	0.825116	0.790496	0.752246	0.724641	0.695655	0.665077	0.608986	0.592302	0.574621	0.555467	0.545368	0.53446	0.499604	0.499604	0.462134	0.462134	0.462134	0.398391	0.381792	0.341603	0.341603	0.341603
931-N2-3	1	0.936709	0.877755	0.870733	0.848596	0.817738	0.773773	0.745115	0.73518	0.691934	0.668075	0.616684	0.603278	0.603278	0.572341	0.556442	0.518067	0.496481	0.473914	0.473914	0.473914	0.473914	0.473914	0.473914	0.473914
Model	0	10	20	30	40	50	60	70	80	90	100	110	120	130	140	150	160	170	180	190	200	210	220	230	240
925-N2-1	1	0.949612	0.901763	0.856325	0.813176	0.772202	0.733292	0.696343	0.661255	0.627936	0.596295	0.566249	0.537717	0.510622	0.484893	0.46046	0.437259	0.415226	0.394303	0.374435	0.355568	0.337652	0.320638	0.304482	0.28914
925-N2-2	1	0.929526	0.864019	0.803128	0.746529	0.693918	0.645015	0.599558	0.557305	0.51803	0.481522	0.447588	0.416044	0.386724	0.35947	0.334137	0.310589	0.288701	0.268355	0.249443	0.231864	0.215523	0.200335	0.186216	0.173093
928-N2-1	1	0.961764	0.924989	0.889621	0.855605	0.82289	0.791425	0.761164	0.73206	0.704069	0.677148	0.651256	0.626354	0.602405	0.579371	0.557218	0.535912	0.51542	0.495713	0.476758	0.458529	0.440996	0.424134	0.407917	0.392319
928-N2-2	1	0.962202	0.925833	0.890838	0.857167	0.824768	0.793593	0.763597	0.734735	0.706963	0.680242	0.65453	0.62979	0.605985	0.58308	0.561041	0.539835	0.51943	0.499797	0.480906	0.462729	0.445238	0.428409	0.412216	0.396636
930-N2-1	1	0.940306	0.884176	0.831396	0.781767	0.735101	0.69122	0.649959	0.61116	0.574678	0.540373	0.508116	0.477785	0.449264	0.422446	0.397229	0.373517	0.35122	0.330255	0.310541	0.292003	0.274573	0.258182	0.24277	0.228279
930-N2-2	1	0.961445	0.924377	0.888738	0.854472	0.821528	0.789854	0.759402	0.730123	0.701973	0.674909	0.648888	0.62387	0.599817	0.576691	0.554457	0.53308	0.512527	0.492766	0.473768	0.455502	0.43794	0.421055	0.404822	0.389214
931-N2-1	1	0.937521	0.878945	0.824029	0.772544	0.724276	0.679024	0.636599	0.596824	0.559535	0.524576	0.4918	0.461073	0.432266	0.405258	0.379938	0.356199	0.333944	0.31308	0.293518	0.27518	0.257987	0.241868	0.226756	0.212588
931-N2-2	1	0.95332	0.908819	0.866395	0.825952	0.787397	0.750641	0.715601	0.682197	0.650352	0.619993	0.591052	0.563462	0.537159	0.512085	0.488181	0.465392	0.443668	0.422957	0.403214	0.384392	0.366448	0.349343	0.333035	0.317489
931-N2-3	1	0.962608	0.926614	0.891966	0.858614	0.826509	0.795604	0.765855	0.737218	0.709652	0.683117	0.657574	0.632986	0.609317	0.586534	0.564602	0.543491	0.523168	0.503606	0.484775	0.466649	0.4492	0.432403	0.416235	0.400671

## Sheet: Fig 3b
Time interval	0	10	20	30	40	50	60	70	80	90	100	110	120	130	140	150	160	170	180	190	200	210	220	230	240
925-GLT1-1	1	0.84878	0.712419	0.623762	0.530557	0.456525	0.4058	0.353775	0.330576	0.291685	0.270342	0.253446	0.253446	0.253446	0.241377	0.21298	0.177483	0.141986	0.10649	0.10649	0.10649	0.10649	0.10649	0.10649	0.10649
925-GLT1-2	1	0.936937	0.866314	0.759298	0.669307	0.614044	0.538994	0.514494	0.45937	0.418537	0.386342	0.361416	0.361416	0.332503	0.317389	0.317389	0.317389	0.30152	0.30152	0.30152	0.30152	0.30152	0.30152	0.258446	0.258446
928-GLT1-1	1	0.874126	0.742434	0.646153	0.551875	0.488586	0.436434	0.418249	0.366825	0.33279	0.31199	0.270081	0.247574	0.241226	0.226607	0.211987	0.211987	0.194321	0.194321	0.184094	0.173265	0.159937	0.143943	0.111956	0.095962
928-GLT1-2	1	0.906061	0.811749	0.75298	0.698598	0.625062	0.600059	0.550963	0.514233	0.500144	0.47775	0.453038	0.444155	0.415189	0.372605	0.350023	0.326688	0.287486	0.287486	0.271514	0.271514	0.25212	0.232726	0.232726	0.211569
930-GLT1-1	1	0.857542	0.764667	0.65593	0.574448	0.521422	0.477564	0.409341	0.390153	0.38235	0.38235	0.38235	0.357682	0.343925	0.326729	0.326729	0.25133	0.25133	0.25133	0.223404	0.223404	0.223404	0.223404	0.223404	0.223404
930-GLT1-2	1	0.883289	0.763768	0.684209	0.639512	0.575182	0.536837	0.482702	0.452844	0.403741	0.385663	0.358115	0.33476	0.33476	0.325461	0.315599	0.315599	0.293056	0.268635	0.228339	0.188044	0.174612	0.174612	0.174612	0.174612
931-GLT1-1	1	0.885449	0.747936	0.62328	0.520767	0.462904	0.425116	0.380104	0.358987	0.33723	0.301098	0.288808	0.275056	0.275056	0.259775	0.259775	0.250497	0.240863	0.230827	0.220335	0.220335	0.220335	0.206564	0.192793	0.177963
931-GLT1-2	1	0.891892	0.789376	0.694528	0.620492	0.535327	0.494497	0.46847	0.416418	0.378562	0.361355	0.317554	0.30534	0.28927	0.257129	0.23735	0.213615	0.213615	0.213615	0.213615	0.213615	0.213615	0.213615	0.213615	0.213615
931-GLT1-3	1	0.887097	0.764859	0.674432	0.578706	0.500238	0.44351	0.419856	0.391866	0.360516	0.335936	0.335936	0.31494	0.292444	0.279729	0.266409	0.266409	0.250737	0.214918	0.214918	0.214918	0.214918	0.167158	0.167158	0.100295
Model	0	10	20	30	40	50	60	70	80	90	100	110	120	130	140	150	160	170	180	190	200	210	220	230	240
925-GLT1-1	1	0.876656	0.768526	0.673733	0.590632	0.517781	0.453916	0.397928	0.348846	0.305818	0.268097	0.235029	0.20604	0.180626	0.158347	0.138816	0.121694	0.106683	0.0935246	0.0819889	0.0718761	0.0630106	0.0552386	0.0484253	0.0424523
925-GLT1-2	1	0.923413	0.852691	0.787386	0.727082	0.671397	0.619977	0.572494	0.528649	0.488161	0.450774	0.416251	0.384371	0.354933	0.32775	0.302648	0.279469	0.258066	0.238301	0.22005	0.203197	0.187635	0.173265	0.159995	0.147741
928-GLT1-1	1	0.890089	0.792258	0.705179	0.627672	0.558684	0.497278	0.442621	0.393972	0.35067	0.312128	0.277821	0.247285	0.220106	0.195914	0.174381	0.155214	0.138154	0.12297	0.109454	0.0974236	0.0867156	0.0771846	0.0687011	0.0611501
928-GLT1-2	1	0.927349	0.859977	0.797499	0.73956	0.68583	0.636004	0.589798	0.546948	0.507212	0.470363	0.436191	0.404501	0.375114	0.347861	0.322589	0.299153	0.277419	0.257264	0.238574	0.221241	0.205168	0.190262	0.17644	0.163621
930-GLT1-1	1	0.900002	0.810004	0.729006	0.656107	0.590498	0.53145	0.478306	0.430476	0.38743	0.348688	0.31382	0.282439	0.254195	0.228776	0.205899	0.18531	0.166779	0.150102	0.135092	0.121583	0.109425	0.0984829	0.0886348	0.0797716
930-GLT1-2	1	0.912296	0.832285	0.75929	0.692698	0.631946	0.576522	0.525959	0.479831	0.437748	0.399356	0.364331	0.332378	0.303227	0.276633	0.252371	0.230237	0.210045	0.191623	0.174817	0.159485	0.145498	0.132737	0.121095	0.110475
931-GLT1-1	1	0.898361	0.807053	0.725025	0.651334	0.585134	0.525661	0.472234	0.424236	0.381118	0.342381	0.307582	0.27632	0.248235	0.223005	0.200339	0.179977	0.161684	0.145251	0.130488	0.117225	0.10531	0.0946067	0.084991	0.0763526
931-GLT1-2	1	0.901354	0.81244	0.732296	0.660058	0.594947	0.536258	0.483358	0.435677	0.392699	0.353961	0.319045	0.287572	0.259205	0.233635	0.210588	0.189815	0.17109	0.154213	0.139	0.125289	0.11293	0.10179	0.0917484	0.0826979
931-GLT1-3	1	0.898996	0.808194	0.726564	0.653178	0.587204	0.527895	0.474575	0.426641	0.383549	0.344809	0.309982	0.278673	0.250526	0.225222	0.202473	0.182023	0.163638	0.14711	0.132251	0.118893	0.106885	0.0960889	0.0863836	0.0776585

## Sheet: Fig 3c
	0	10	20	30	40	50	60	70	80	90	100	110	120
N2 dRm	0	0.000957898	0.0141889	0.0231564	0.0277318	0.0258572	0.0324271	0.0294242	0.0252592	0.0222323	0.0202749	0.0176889	0.00651465
glt-1 dRm	0	0.0176591	0.0411034	0.0573132	0.0657857	0.0677208	0.0555829	0.0457682	0.0349662	0.023193	0.0060063	-0.00448443	-0.0224756

## Sheet: Fig 3d
WT	glt-1
0.303	0.973
0.3	0.451
0.253	0.706
0.128	0.365
0.369	0.942
0.053	0.69
-0.035	1.108
0.24	0.398
0.056	0.879

## Sheet: Fig 3e
WT	glt-1	glt-1-rescue
0.539	0.568	0.5
0.102	1.048	0.143
0.78	1.137	0.191
0.408	0.995	0.206
0.602	0.587	0.652
0.072	0.7	0.367
		0.123
		0.608
		0.638
		0.824
		0.322
		0.227
		0.556
		0.525

## Sheet: Fig 3f
Rev body bends	0-1	2-3	More		0-1	2-3	More
N2	0	1	0	glt-1	0	0.714286	0.285714
	0	0.857143	0.142857		0.142857	0.857143	0
	0.142857	0.857143	0		0.142857	0.285714	0.571429
	0	0.857143	0.142857		0.142857	0.714286	0.142857
	0	0.571429	0.428571		0	0.714286	0.285714
	0	1	0		0	0.428571	0.571429
	0	1	0		0	0.857143	0.142857
	0	1	0		0	0.428571	0.571429
	0	1	0		0	0.714286	0.285714
	0	0.857143	0.142857		0	0.625	0.375
	0	1	0		0	0.857143	0.142857
	0.428571	0.285714	0.285714		0	0.428571	0.571429
	0	1	0		0	0.571429	0.428571
	0	1	0
	0	0.857143	0.142857
	0.142857	0.428571	0.428571

## Sheet: Fig 4g
Frequency	Wild type	Animal 1	Animal 2	Animal 3	Animal 4	Animal 5	Animal 6	Animal 7	Animal 8	Animal 9	Animal 10	Animal 11	Animal 12	Animal 13	Animal 14	Animal 15	Animal 16	Animal 17	Animal 18	Animal 19	Animal 20	glt-1(ok206)	Animal 1	Animal 2	Animal 3	Animal 4	Animal 5	Animal 6	Animal 7	Animal 8	Animal 9	Animal 10	Animal 11	Animal 12	Animal 13	Animal 14	Animal 15	Animal 16	Animal 17	Animal 18	Animal 19	Animal 20	Animal 21	Animal 22	mgl-2(tm355)	Animal 1	Animal 2	Animal 3	Animal 4
0.01		1.7472	2.5346	3.465	1.6216	0.77711	3.6626	0.98872	3.4981	1.853	1.677	1.8202	2.5662	4.8688	1.9081	3.8727	1.4185	1.965	2.6389	0.82393	1.2743		2.2148	3.923	2.3105	1.5761	2.684	2.0178	1.3491	3.0462	3.0607	2.842	1.5057	3.0151	3.0988	1.5707	1.8548	2.032	2.1081	2.3024	2.4012	2.6897	3.189	3.0858		1.9617	0.28014	1.8553	1.5769
0.01003		1.755	2.5171	3.475	1.6156	0.77811	3.673	0.98373	3.4933	1.8407	1.6697	1.8071	2.5458	4.9105	1.8935	3.8711	1.4168	1.9549	2.621	0.81789	1.2736		2.215	3.9092	2.3172	1.5762	2.6912	2.0196	1.3476	3.0466	3.0568	2.8381	1.4926	2.9995	3.0815	1.5631	1.8473	2.0436	2.1052	2.3012	2.3916	2.6799	3.1765	3.0782		1.9569	0.2782	1.8405	1.5673
0.01006		1.7627	2.4998	3.4847	1.6096	0.77924	3.6828	0.97874	3.4884	1.8283	1.6624	1.7941	2.5258	4.9524	1.8789	3.8696	1.4152	1.9448	2.603	0.81191	1.2728		2.2152	3.8956	2.3236	1.5761	2.6982	2.0216	1.3461	3.0473	3.0529	2.8339	1.4797	2.9839	3.0643	1.5555	1.8399	2.0552	2.1022	2.2998	2.383	2.6701	3.1642	3.0706		1.9522	0.27627	1.8257	1.5577
0.01009		1.7701	2.4828	3.4939	1.6037	0.78048	3.6921	0.97374	3.4834	1.8159	1.655	1.781	2.506	4.9943	1.8642	3.8683	1.414	1.9347	2.585	0.806	1.272		2.2151	3.8823	2.33	1.5761	2.7049	2.024	1.3448	3.0482	3.0491	2.8295	1.4668	2.9683	3.0471	1.5479	1.8327	2.0669	2.0993	2.2983	2.3752	2.6603	3.1521	3.0628		1.9476	0.27433	1.811	1.5482
0.010121		1.7774	2.4659	3.5027	1.5979	0.78183	3.7009	0.96874	3.4783	1.8035	1.6475	1.7679	2.4865	5.0364	1.8496	3.8671	1.4129	1.9247	2.567	0.80016	1.2712		2.215	3.8692	2.3362	1.5759	2.7113	2.0266	1.3435	3.0493	3.0453	2.8247	1.4539	2.9527	3.0301	1.5402	1.8256	2.0788	2.0964	2.2967	2.3682	2.6505	3.1403	3.0549		1.9431	0.27238	1.7963	1.5387
0.010151		1.7844	2.4493	3.5111	1.5921	0.78327	3.7091	0.96373	3.4731	1.791	1.64	1.7549	2.4672	5.0785	1.8349	3.866	1.4122	1.9149	2.549	0.7944	1.2704		2.2147	3.8563	2.3422	1.5757	2.7175	2.0294	1.3424	3.0506	3.0415	2.8197	1.4411	2.9372	3.0131	1.5325	1.8186	2.0908	2.0934	2.2948	2.362	2.6407	3.1287	3.0469		1.9387	0.27043	1.7816	1.5295
0.010182		1.7912	2.4329	3.5191	1.5865	0.78479	3.7167	0.95873	3.4678	1.7784	1.6323	1.7419	2.4483	5.1207	1.8202	3.865	1.4117	1.9051	2.531	0.78872	1.2696		2.2142	3.8436	2.3481	1.5755	2.7234	2.0326	1.3414	3.0522	3.0378	2.8144	1.4284	2.9217	2.9962	1.5249	1.8118	2.1027	2.0905	2.2929	2.3564	2.631	3.1172	3.0389		1.9344	0.26847	1.767	1.5204
0.010212		1.7979	2.4168	3.5267	1.5809	0.78638	3.7238	0.95373	3.4623	1.7658	1.6246	1.7289	2.4296	5.1629	1.8056	3.864	1.4115	1.8954	2.513	0.78312	1.2687		2.2136	3.8311	2.3539	1.5752	2.729	2.036	1.3405	3.0539	3.0342	2.8088	1.4157	2.9062	2.9794	1.5172	1.805	2.1146	2.0875	2.2907	2.3513	2.6214	3.106	3.0307		1.9302	0.26651	1.7525	1.5114
0.010243		1.8042	2.4009	3.5338	1.5753	0.78805	3.7304	0.94874	3.4567	1.7532	1.6168	1.7159	2.4112	5.2051	1.7909	3.8632	1.4116	1.8858	2.495	0.7776	1.2678		2.2129	3.8187	2.3596	1.5748	2.7343	2.0397	1.3396	3.0558	3.0306	2.803	1.4031	2.8908	2.9627	1.5095	1.7983	2.1264	2.0846	2.2884	2.3467	2.6118	3.0949	3.0224		1.926	0.26455	1.738	1.5025
0.010274		1.8104	2.3852	3.5405	1.5699	0.78977	3.7364	0.94376	3.4509	1.7405	1.6089	1.703	2.3931	5.2474	1.7762	3.8624	1.412	1.8762	2.477	0.77217	1.267		2.2119	3.8065	2.3651	1.5743	2.7394	2.0437	1.3389	3.0579	3.0272	2.7969	1.3905	2.8755	2.9461	1.5017	1.7917	2.1381	2.0816	2.2859	2.3426	2.6022	3.084	3.0141		1.922	0.26258	1.7235	1.4936
0.010304		1.8164	2.3698	3.5467	1.5645	0.79154	3.7419	0.93879	3.445	1.7278	1.601	1.6901	2.3753	5.2896	1.7615	3.8616	1.4127	1.8665	2.459	0.76683	1.266		2.2109	3.7943	2.3704	1.5738	2.7442	2.0482	1.3384	3.0602	3.0237	2.7905	1.378	2.8602	2.9295	1.494	1.7852	2.1496	2.0786	2.2833	2.3389	2.5927	3.0732	3.0057		1.9181	0.2606	1.7091	1.4848
0.010335		1.8221	2.3546	3.5525	1.5591	0.79335	3.7468	0.93382	3.439	1.7151	1.593	1.6773	2.3578	5.3318	1.7469	3.8608	1.4137	1.8569	2.4411	0.76157	1.2651		2.2097	3.7823	2.3757	1.5733	2.7486	2.0531	1.3379	3.0626	3.0204	2.7839	1.3655	2.8449	2.913	1.4863	1.7787	2.161	2.0756	2.2805	2.3357	2.5832	3.0627	2.9972		1.9143	0.25863	1.6947	1.4761
0.010366		1.8276	2.3397	3.5579	1.5539	0.7952	3.7512	0.92888	3.4328	1.7023	1.5849	1.6645	2.3407	5.374	1.7322	3.8601	1.4151	1.8473	2.4232	0.75642	1.2641		2.2083	3.7704	2.3807	1.5727	2.7528	2.0584	1.3375	3.0652	3.0172	2.7771	1.3531	2.8298	2.8966	1.4785	1.7723	2.1723	2.0725	2.2775	2.3328	2.5738	3.0522	2.9886		1.9106	0.25665	1.6804	1.4675
0.010398		1.8329	2.3251	3.5628	1.5487	0.79708	3.7551	0.92395	3.4265	1.6895	1.5768	1.6517	2.324	5.4161	1.7176	3.8594	1.4169	1.8377	2.4053	0.75135	1.2631		2.2067	3.7587	2.3857	1.572	2.7567	2.064	1.3373	3.0679	3.0141	2.77	1.3407	2.8147	2.8802	1.4707	1.766	2.1834	2.0695	2.2743	2.3304	2.5644	3.0419	2.98		1.907	0.25466	1.6662	1.4588
0.010429		1.838	2.3107	3.5672	1.5435	0.79898	3.7584	0.91904	3.4201	1.6766	1.5686	1.639	2.3077	5.4581	1.703	3.8587	1.419	1.828	2.3875	0.74639	1.262		2.2051	3.747	2.3905	1.5712	2.7603	2.0698	1.3372	3.0708	3.0111	2.7626	1.3284	2.7997	2.864	1.463	1.7597	2.1944	2.0664	2.271	2.3283	2.5551	3.0317	2.9713		1.9035	0.25267	1.652	1.4503
0.01046		1.8429	2.2966	3.5712	1.5385	0.8009	3.7611	0.91415	3.4135	1.6638	1.5604	1.6263	2.2917	5.5001	1.6883	3.8579	1.4215	1.8184	2.3697	0.74153	1.2609		2.2032	3.7354	2.3951	1.5704	2.7636	2.0757	1.3372	3.0738	3.0081	2.7551	1.3161	2.7848	2.8478	1.4552	1.7535	2.2052	2.0633	2.2674	2.3266	2.5459	3.0216	2.9625		1.9001	0.25068	1.6378	1.4417
0.010491		1.8475	2.2827	3.5747	1.5334	0.80283	3.7634	0.90929	3.4068	1.6509	1.5521	1.6136	2.276	5.542	1.6737	3.8572	1.4244	1.8088	2.352	0.73676	1.2597		2.2012	3.7238	2.3996	1.5696	2.7665	2.0818	1.3373	3.0769	3.0054	2.7473	1.3039	2.7699	2.8317	1.4474	1.7473	2.2158	2.0602	2.2637	2.3252	2.5367	3.0117	2.9537		1.8969	0.24869	1.6237	1.4332
0.010523		1.8519	2.2692	3.5778	1.5285	0.80476	3.7651	0.90444	3.3999	1.638	1.5438	1.6011	2.2606	5.5837	1.6592	3.8565	1.4278	1.7991	2.3344	0.73211	1.2585		2.1991	3.7124	2.404	1.5686	2.7692	2.0879	1.3376	3.0801	3.0027	2.7393	1.2917	2.7552	2.8157	1.4396	1.7411	2.2262	2.057	2.2599	2.3242	2.5276	3.0019	2.9448		1.8938	0.24669	1.6097	1.4248
0.010555		1.8561	2.256	3.5805	1.5236	0.80669	3.7662	0.89963	3.3929	1.6251	1.5355	1.5885	2.2453	5.6254	1.6446	3.8557	1.4317	1.7894	2.3168	0.72756	1.2573		2.1968	3.701	2.4082	1.5677	2.7716	2.0941	1.338	3.0835	3.0002	2.731	1.2796	2.7406	2.7998	1.4318	1.735	2.2363	2.0539	2.2558	2.3234	2.5186	2.9922	2.9359		1.8909	0.24469	1.5957	1.4164
0.010586		1.8601	2.243	3.5826	1.5189	0.80862	3.7669	0.89484	3.3857	1.6121	1.527	1.5761	2.2303	5.6669	1.6301	3.8548	1.4362	1.7798	2.2992	0.72313	1.256		2.1943	3.6897	2.4123	1.5667	2.7736	2.1003	1.3386	3.087	2.9978	2.7226	1.2676	2.7261	2.784	1.424	1.7289	2.2463	2.0508	2.2516	2.323	2.5097	2.9826	2.927		1.8882	0.24268	1.5817	1.408
0.010618		1.8639	2.2305	3.5843	1.5141	0.81054	3.767	0.89009	3.3784	1.5992	1.5186	1.5636	2.2155	5.7083	1.6156	3.854	1.4414	1.7701	2.2818	0.7188	1.2546		2.1917	3.6785	2.4163	1.5656	2.7754	2.1064	1.3393	3.0905	2.9954	2.714	1.2556	2.7118	2.7683	1.4162	1.7229	2.2561	2.0478	2.2472	2.3229	2.5008	2.9732	2.9181		1.8857	0.24068	1.5679	1.3997
0.01065		1.8674	2.2183	3.5856	1.5095	0.81244	3.7666	0.88536	3.3709	1.5862	1.5101	1.5513	2.201	5.7495	1.6011	3.8531	1.4474	1.7604	2.2645	0.71459	1.2532		2.189	3.6674	2.4201	1.5645	2.7768	2.1126	1.3402	3.0942	2.9932	2.7051	1.2436	2.6975	2.7527	1.4084	1.7168	2.2656	2.0447	2.2426	2.3231	2.492	2.9638	2.9091		1.8833	0.23867	1.5541	1.3914
0.010682		1.8707	2.2066	3.5864	1.5049	0.81431	3.7657	0.88067	3.3633	1.5732	1.5016	1.539	2.1866	5.7905	1.5867	3.8521	1.454	1.7507	2.2472	0.7105	1.2517		2.1861	3.6563	2.4237	1.5633	2.7779	2.1187	1.3412	3.098	2.991	2.6961	1.2318	2.6834	2.7372	1.4006	1.7108	2.2749	2.0416	2.2378	2.3236	2.4833	2.9546	2.9001		1.881	0.23666	1.5403	1.3832
0.010714		1.8738	2.1954	3.5868	1.5004	0.81617	3.7643	0.87602	3.3556	1.5603	1.4931	1.5268	2.1724	5.8314	1.5723	3.8511	1.4611	1.741	2.23	0.70653	1.2502		2.183	3.6452	2.4273	1.5621	2.7787	2.1248	1.3425	3.1018	2.9888	2.6868	1.22	2.6695	2.7218	1.3928	1.7048	2.284	2.0384	2.2329	2.3244	2.4747	2.9454	2.8912		1.8788	0.23465	1.5266	1.375
0.010746		1.8767	2.1846	3.5867	1.496	0.81799	3.7624	0.8714	3.3477	1.5473	1.4845	1.5146	2.1585	5.8722	1.558	3.85	1.4686	1.7312	2.213	0.70268	1.2486		2.1798	3.6343	2.4307	1.5608	2.7792	2.1308	1.3441	3.1057	2.9867	2.6774	1.2082	2.6557	2.7065	1.385	1.6988	2.2928	2.0352	2.2278	2.3254	2.4662	2.9363	2.8823		1.8767	0.23263	1.513	1.3668
0.010778		1.8793	2.174	3.5862	1.4917	0.81978	3.76	0.86681	3.3396	1.5343	1.4759	1.5026	2.1447	5.9127	1.5437	3.8488	1.4765	1.7215	2.196	0.69895	1.247		2.1765	3.6233	2.4339	1.5595	2.7794	2.1367	1.3458	3.1097	2.9847	2.6678	1.1965	2.6421	2.6914	1.3772	1.6929	2.3014	2.032	2.2225	2.3268	2.4578	2.9274	2.8734		1.8746	0.23062	1.4994	1.3587
0.010811		1.8818	2.1637	3.5853	1.4874	0.82153	3.757	0.86227	3.3315	1.5213	1.4673	1.4906	2.1312	5.953	1.5294	3.8476	1.4847	1.7118	2.1792	0.69535	1.2453		2.1731	3.6125	2.4371	1.5582	2.7792	2.1426	1.3476	3.1138	2.9827	2.658	1.1849	2.6286	2.6763	1.3694	1.6869	2.3097	2.0286	2.2171	2.3284	2.4495	2.9185	2.8647		1.8726	0.2286	1.4859	1.3506
0.010843		1.884	2.1537	3.5838	1.4832	0.82325	3.7536	0.85778	3.3232	1.5084	1.4587	1.4786	2.1178	5.9932	1.5152	3.8463	1.4932	1.7021	2.1624	0.69188	1.2435		2.1695	3.6017	2.44	1.5568	2.7788	2.1483	1.3496	3.118	2.9808	2.6481	1.1734	2.6154	2.6614	1.3616	1.681	2.3178	2.0252	2.2115	2.3302	2.4413	2.9098	2.8561		1.8707	0.22658	1.4724	1.3425
0.010876		1.886	2.1438	3.582	1.4791	0.82491	3.7497	0.85332	3.3147	1.4954	1.4501	1.4668	2.1047	6.0332	1.5011	3.8449	1.502	1.6924	2.1458	0.68855	1.2417		2.1657	3.591	2.4429	1.5553	2.778	2.1538	1.3518	3.1222	2.9788	2.6379	1.1619	2.6023	2.6467	1.3538	1.675	2.3256	2.0217	2.2057	2.3324	2.4332	2.9011	2.8476		1.8688	0.22457	1.4591	1.3345
0.010909		1.8878	2.1342	3.5797	1.4751	0.82653	3.7454	0.8489	3.3061	1.4825	1.4414	1.4551	2.0917	6.073	1.487	3.8435	1.511	1.6826	2.1293	0.68534	1.2398		2.1619	3.5803	2.4456	1.5539	2.7769	2.1592	1.3541	3.1264	2.9769	2.6277	1.1505	2.5894	2.6321	1.3461	1.6691	2.3332	2.0182	2.1998	2.3348	2.4252	2.8925	2.8391		1.867	0.22255	1.4457	1.3265
0.010941		1.8894	2.1247	3.577	1.4712	0.8281	3.7405	0.84454	3.2974	1.4695	1.4327	1.4435	2.079	6.1127	1.473	3.8419	1.5203	1.6729	2.113	0.68228	1.2379		2.1579	3.5696	2.4482	1.5524	2.7755	2.1645	1.3565	3.1307	2.975	2.6172	1.1392	2.5768	2.6176	1.3383	1.6632	2.3405	2.0146	2.1937	2.3375	2.4173	2.884	2.8305		1.8652	0.22053	1.4325	1.3186
0.010974		1.8908	2.1154	3.5739	1.4674	0.82961	3.7352	0.84021	3.2885	1.4566	1.4241	1.432	2.0665	6.1523	1.459	3.8403	1.5298	1.6632	2.0968	0.67936	1.2359		2.1538	3.5591	2.4507	1.5509	2.7738	2.1697	1.359	3.1351	2.9731	2.6066	1.1279	2.5644	2.6033	1.3306	1.6573	2.3475	2.0109	2.1874	2.3405	2.4096	2.8756	2.8219		1.8634	0.21851	1.4193	1.3107
0.011007		1.892	2.1063	3.5703	1.4636	0.83106	3.7295	0.83594	3.2795	1.4437	1.4154	1.4206	2.0542	6.192	1.4451	3.8385	1.5395	1.6535	2.0807	0.67658	1.2338		2.1496	3.5485	2.4531	1.5493	2.7718	2.1746	1.3616	3.1395	2.9713	2.5959	1.1168	2.5522	2.5891	1.3229	1.6514	2.3543	2.0071	2.181	2.3438	2.4019	2.8673	2.8133		1.8616	0.21649	1.4062	1.3028
0.01104		1.893	2.0973	3.5663	1.46	0.83245	3.7233	0.83171	3.2703	1.4309	1.4067	1.4094	2.0422	6.2317	1.4313	3.8367	1.5493	1.6439	2.0647	0.67395	1.2316		2.1452	3.5381	2.4553	1.5478	2.7695	2.1794	1.3643	3.144	2.9694	2.585	1.1057	2.5403	2.5751	1.3152	1.6455	2.3608	2.0032	2.1745	2.3473	2.3944	2.8591	2.8046		1.8598	0.21447	1.3932	1.295
0.011073		1.8937	2.0885	3.5619	1.4564	0.83378	3.7166	0.82754	3.2611	1.418	1.3981	1.3983	2.0304	6.2712	1.4175	3.8348	1.5593	1.6342	2.0489	0.67148	1.2294		2.1408	3.5276	2.4574	1.5462	2.7669	2.184	1.3671	3.1485	2.9675	2.574	1.0947	2.5287	2.5613	1.3075	1.6396	2.367	1.9992	2.1678	2.3512	2.387	2.851	2.7958		1.8581	0.21245	1.3802	1.2872
0.011107		1.8943	2.0798	3.5571	1.453	0.83505	3.7095	0.82341	3.2516	1.4052	1.3894	1.3872	2.0188	6.3104	1.4038	3.8327	1.5695	1.6246	2.0333	0.66917	1.2272		2.1362	3.5173	2.4594	1.5446	2.764	2.1883	1.37	3.153	2.9657	2.5629	1.0838	2.5174	2.5476	1.2998	1.6338	2.373	1.9952	2.1609	2.3555	2.3797	2.843	2.787		1.8564	0.21043	1.3674	1.2795
0.01114		1.8947	2.0712	3.5519	1.4496	0.83624	3.702	0.81934	3.2421	1.3924	1.3808	1.3762	2.0076	6.3493	1.3902	3.8306	1.5797	1.615	2.0178	0.66702	1.2248		2.1316	3.507	2.4612	1.5429	2.7607	2.1925	1.373	3.1576	2.9638	2.5516	1.073	2.5065	2.5341	1.2922	1.6279	2.3787	1.9911	2.154	2.3602	2.3726	2.835	2.7781		1.8547	0.20841	1.3545	1.2718
0.011173		1.8949	2.0627	3.5463	1.4463	0.83736	3.6941	0.81532	3.2324	1.3797	1.3721	1.3654	1.9965	6.3877	1.3767	3.8284	1.5901	1.6054	2.0024	0.66505	1.2224		2.1268	3.4967	2.463	1.5413	2.7572	2.1965	1.376	3.1623	2.9619	2.5402	1.0622	2.4959	2.5209	1.2845	1.622	2.3841	1.9869	2.1469	2.3654	2.3657	2.8272	2.769		1.8529	0.2064	1.3418	1.2642
0.011207		1.8948	2.0543	3.5403	1.4432	0.83841	3.6857	0.81136	3.2227	1.367	1.3635	1.3545	1.9858	6.4256	1.3633	3.826	1.6006	1.5958	1.9873	0.66328	1.22		2.122	3.4866	2.4646	1.5396	2.7534	2.2003	1.3792	3.1669	2.96	2.5287	1.0516	2.4858	2.5078	1.2769	1.6162	2.3892	1.9826	2.1396	2.3711	2.3588	2.8195	2.7599		1.8512	0.20438	1.3292	1.2566
0.011241		1.8946	2.046	3.5339	1.4401	0.83939	3.6769	0.80745	3.2127	1.3543	1.3549	1.3438	1.9754	6.463	1.3499	3.8235	1.6111	1.5863	1.9723	0.66171	1.2175		2.117	3.4764	2.4661	1.538	2.7493	2.2038	1.3824	3.1716	2.958	2.5171	1.0411	2.4764	2.495	1.2693	1.6104	2.3941	1.9782	2.1323	2.3769	2.3522	2.8119	2.7507		1.8495	0.20237	1.3166	1.249
0.011274		1.8942	2.0378	3.5271	1.4372	0.84029	3.6678	0.80361	3.2027	1.3417	1.3463	1.3331	1.9652	6.4999	1.3366	3.821	1.6217	1.5768	1.9574	0.66043	1.2149		2.112	3.4664	2.4676	1.5363	2.7448	2.2071	1.3857	3.1763	2.956	2.5053	1.0306	2.4676	2.4823	1.2618	1.6045	2.3987	1.9738	2.1248	2.3831	2.3457	2.8044	2.7414		1.8478	0.20036	1.3041	1.2415
0.011308		1.8936	2.0297	3.52	1.4343	0.84111	3.6582	0.79982	3.1926	1.3291	1.3377	1.3226	1.9555	6.5362	1.3235	3.8183	1.6324	1.5673	1.9428	0.65955	1.2122		2.1069	3.4564	2.4689	1.5346	2.7401	2.2102	1.3891	3.1811	2.9541	2.4935	1.0203	2.4592	2.4699	1.2543	1.5987	2.403	1.9692	2.1172	2.3894	2.3394	2.7971	2.732		1.846	0.19835	1.2917	1.2341
0.011342		1.8928	2.0218	3.5124	1.4316	0.84184	3.6483	0.7961	3.1823	1.3166	1.3292	1.312	1.9461	6.5719	1.3104	3.8154	1.6432	1.5579	1.9283	0.65898	1.2095		2.1017	3.4465	2.4701	1.5329	2.7352	2.2131	1.3925	3.1859	2.952	2.4815	1.0101	2.4511	2.4578	1.2468	1.5929	2.407	1.9646	2.1095	2.396	2.3332	2.7899	2.7225		1.8443	0.19634	1.2793	1.2267
0.011376		1.8919	2.0139	3.5045	1.4289	0.8425	3.638	0.79244	3.1719	1.3041	1.3206	1.3016	1.937	6.6069	1.2974	3.8125	1.6539	1.5485	1.914	0.6586	1.2068		2.0965	3.4368	2.4712	1.5313	2.7299	2.2157	1.396	3.1907	2.95	2.4695	0.99996	2.4434	2.4459	1.2393	1.5871	2.4108	1.9599	2.1017	2.4026	2.3273	2.783	2.7128		1.8425	0.19434	1.2671	1.2193
0.01141		1.8907	2.006	3.4963	1.4264	0.84307	3.6273	0.78885	3.1614	1.2917	1.3121	1.2912	1.9285	6.6412	1.2846	3.8095	1.6648	1.5392	1.8999	0.65836	1.2039		2.0912	3.4273	2.4722	1.5296	2.7244	2.2181	1.3996	3.1956	2.9479	2.4574	0.98996	2.4359	2.4343	1.2319	1.5813	2.4142	1.9552	2.0939	2.4094	2.3216	2.7764	2.7031		1.8407	0.19234	1.2549	1.212
0.011445		1.8894	1.9983	3.4877	1.424	0.84356	3.6162	0.78534	3.1508	1.2793	1.3037	1.2809	1.9203	6.6749	1.2718	3.8063	1.6756	1.5299	1.886	0.65825	1.2011		2.0858	3.4178	2.4731	1.528	2.7185	2.2202	1.4033	3.2005	2.9457	2.4452	0.98008	2.4287	2.4229	1.2245	1.5755	2.4174	1.9503	2.0859	2.4163	2.3162	2.7699	2.6933		1.8389	0.19034	1.2428	1.2047
0.011479		1.8879	1.9907	3.4787	1.4217	0.84396	3.6048	0.78191	3.1401	1.267	1.2952	1.2706	1.9128	6.7078	1.2592	3.803	1.6864	1.5207	1.8722	0.65824	1.1981		2.0804	3.4084	2.4739	1.5263	2.7125	2.222	1.407	3.2054	2.9435	2.4329	0.97031	2.4217	2.4119	1.2172	1.5697	2.4204	1.9454	2.0778	2.4233	2.3111	2.7635	2.6833		1.8371	0.18835	1.2309	1.1975
0.011514		1.8862	1.9831	3.4694	1.4196	0.84427	3.5931	0.77862	3.1293	1.2548	1.2868	1.2605	1.9059	6.74	1.2466	3.7996	1.6973	1.5115	1.8587	0.65831	1.1951		2.0749	3.399	2.4747	1.5247	2.7061	2.2237	1.4107	3.2103	2.9413	2.4205	0.96067	2.4148	2.4012	1.2098	1.564	2.423	1.9405	2.0697	2.4303	2.3064	2.7571	2.6732		1.8353	0.18636	1.2189	1.1903
0.011548		1.8844	1.9757	3.4597	1.4175	0.8445	3.5811	0.77545	3.1184	1.2426	1.2785	1.2504	1.8999	6.7714	1.2342	3.796	1.7081	1.5024	1.8454	0.65846	1.1921		2.0694	3.3897	2.4753	1.5231	2.6995	2.225	1.4145	3.2153	2.939	2.408	0.95116	2.4082	2.3908	1.2026	1.5583	2.4254	1.9354	2.0615	2.4375	2.3019	2.7508	2.6631		1.8334	0.18437	1.2071	1.1832
0.011583		1.8823	1.9683	3.4498	1.4157	0.84464	3.5687	0.77237	3.1074	1.2305	1.2702	1.2403	1.8945	6.802	1.2219	3.7923	1.7189	1.4934	1.8322	0.65866	1.189		2.0639	3.3803	2.4759	1.5215	2.6926	2.2261	1.4184	3.2204	2.9367	2.3955	0.94177	2.4016	2.3808	1.1953	1.5526	2.4275	1.9303	2.0533	2.4446	2.2975	2.7445	2.6528		1.8315	0.18239	1.1954	1.1761
0.011618		1.8801	1.961	3.4395	1.4139	0.84468	3.556	0.76934	3.0963	1.2185	1.2619	1.2304	1.8896	6.8319	1.2097	3.7885	1.7297	1.4844	1.8193	0.65892	1.1858		2.0584	3.371	2.4764	1.52	2.6855	2.227	1.4223	3.2254	2.9343	2.3829	0.93251	2.3953	2.3714	1.1882	1.5469	2.4293	1.9252	2.045	2.4518	2.2933	2.7382	2.6425		1.8296	0.18042	1.1838	1.1691
0.011652		1.8778	1.9539	3.4289	1.4123	0.84464	3.543	0.76637	3.0851	1.2065	1.2537	1.2205	1.8852	6.8609	1.1977	3.7846	1.7405	1.4755	1.8065	0.65921	1.1826		2.0528	3.3616	2.4769	1.5185	2.6781	2.2276	1.4263	3.2305	2.9319	2.3703	0.9234	2.3891	2.3625	1.181	1.5412	2.4309	1.92	2.0367	2.4591	2.2892	2.7319	2.632		1.8277	0.17845	1.1722	1.1621
0.011687		1.8753	1.9468	3.418	1.4109	0.84451	3.5297	0.76343	3.0738	1.1947	1.2455	1.2107	1.8812	6.889	1.1857	3.7805	1.7512	1.4667	1.794	0.65954	1.1793		2.0472	3.3523	2.4773	1.517	2.6705	2.2279	1.4303	3.2357	2.9294	2.3576	0.91442	2.3829	2.3542	1.174	1.5356	2.4322	1.9147	2.0284	2.4663	2.2852	2.7255	2.6215		1.8257	0.17648	1.1608	1.1552
0.011723		1.8726	1.9398	3.4067	1.4096	0.84428	3.5161	0.76054	3.0624	1.1829	1.2373	1.201	1.8776	6.9164	1.1739	3.7763	1.7619	1.4579	1.7817	0.65988	1.176		2.0416	3.3429	2.4776	1.5155	2.6626	2.228	1.4344	3.2409	2.9269	2.3448	0.90559	2.3769	2.3462	1.1669	1.53	2.4332	1.9094	2.02	2.4736	2.2813	2.7191	2.6108		1.8237	0.17452	1.1495	1.1483
0.011758		1.8697	1.9329	3.3952	1.4084	0.84397	3.5023	0.75766	3.051	1.1711	1.2292	1.1913	1.8743	6.9428	1.1623	3.772	1.7725	1.4492	1.7696	0.66025	1.1726		2.036	3.3335	2.4779	1.5142	2.6546	2.2278	1.4385	3.2461	2.9243	2.332	0.8969	2.3711	2.3385	1.16	1.5244	2.434	1.904	2.0117	2.4808	2.2775	2.7126	2.6001		1.8217	0.17257	1.1382	1.1415
0.011793		1.8667	1.9262	3.3834	1.4075	0.84356	3.4882	0.75482	3.0394	1.1595	1.2212	1.1817	1.8713	6.9684	1.1508	3.7676	1.7831	1.4406	1.7577	0.66062	1.1692		2.0305	3.3241	2.4781	1.5128	2.6463	2.2273	1.4426	3.2514	2.9216	2.3191	0.88837	2.3653	2.3311	1.1531	1.5189	2.4345	1.8986	2.0035	2.4881	2.2737	2.7061	2.5892		1.8197	0.17063	1.1271	1.1347
0.011829		1.8636	1.9195	3.3714	1.4067	0.84306	3.4738	0.752	3.0278	1.148	1.2132	1.1723	1.8686	6.9931	1.1394	3.763	1.7936	1.4321	1.7461	0.661	1.1657		2.0249	3.3146	2.4783	1.5115	2.6377	2.2266	1.4468	3.2568	2.9189	2.3062	0.87999	2.3596	2.324	1.1462	1.5134	2.4348	1.8932	1.9954	2.4953	2.27	2.6995	2.5783		1.8176	0.16869	1.116	1.128
0.011864		1.8603	1.913	3.359	1.4061	0.84247	3.4592	0.74919	3.0161	1.1365	1.2053	1.1629	1.8662	7.0169	1.1281	3.7582	1.804	1.4237	1.7346	0.66137	1.1622		2.0194	3.3051	2.4784	1.5103	2.629	2.2256	1.4511	3.2622	2.9162	2.2933	0.87177	2.3539	2.3171	1.1394	1.5079	2.4348	1.8877	1.9873	2.5026	2.2662	2.6927	2.5673		1.8155	0.16676	1.1051	1.1213
0.0119		1.8568	1.9067	3.3464	1.4059	0.84179	3.4443	0.74641	3.0044	1.1252	1.1975	1.1535	1.864	7.0398	1.1171	3.7534	1.8144	1.4154	1.7234	0.66173	1.1587		2.0139	3.2956	2.4786	1.5091	2.62	2.2244	1.4554	3.2676	2.9133	2.2803	0.86372	2.3484	2.3105	1.1327	1.5025	2.4345	1.8823	1.9791	2.5098	2.2626	2.6859	2.5562		1.8133	0.16483	1.0942	1.1147
0.011935		1.8533	1.9005	3.3336	1.4059	0.84102	3.4292	0.74363	2.9926	1.1139	1.1897	1.1443	1.8621	7.0618	1.1061	3.7484	1.8246	1.4071	1.7124	0.66208	1.1551		2.0085	3.286	2.4787	1.5081	2.6109	2.2229	1.4597	3.2732	2.9104	2.2673	0.85583	2.3429	2.3041	1.1261	1.4972	2.434	1.8767	1.9711	2.517	2.2589	2.679	2.545		1.8112	0.16292	1.0835	1.1081
0.011971		1.8495	1.8944	3.3205	1.406	0.84015	3.4139	0.74086	2.9807	1.1028	1.1819	1.1352	1.8604	7.0828	1.0953	3.7432	1.8348	1.399	1.7017	0.66241	1.1514		2.0032	3.2764	2.4788	1.507	2.6015	2.2212	1.4641	3.2788	2.9074	2.2542	0.84812	2.3375	2.2978	1.1195	1.4918	2.4332	1.8712	1.9629	2.5242	2.2552	2.672	2.5338		1.809	0.16101	1.0728	1.1016
0.012007		1.8456	1.8886	3.3071	1.4063	0.8392	3.3984	0.7381	2.9688	1.0917	1.1743	1.1261	1.8588	7.103	1.0847	3.738	1.8448	1.391	1.6912	0.66272	1.1478		1.998	3.2667	2.479	1.5061	2.5919	2.2192	1.4685	3.2845	2.9044	2.2412	0.84059	2.3322	2.2918	1.1131	1.4866	2.4322	1.8657	1.9548	2.5313	2.2515	2.6648	2.5225		1.8067	0.15911	1.0623	1.0951
0.012043		1.8416	1.8829	3.2935	1.4066	0.83815	3.3827	0.73534	2.9568	1.0808	1.1667	1.1172	1.8575	7.1221	1.0742	3.7325	1.8548	1.3831	1.6809	0.66301	1.144		1.9929	3.257	2.4792	1.5053	2.5822	2.2169	1.473	3.2903	2.9013	2.2281	0.83324	2.3269	2.286	1.1067	1.4814	2.4309	1.8602	1.9467	2.5384	2.2479	2.6576	2.5111		1.8045	0.15722	1.0519	1.0887
0.012079		1.8375	1.8775	3.2797	1.4071	0.83702	3.3668	0.73259	2.9447	1.07	1.1591	1.1083	1.8563	7.1404	1.0639	3.727	1.8646	1.3752	1.6708	0.66326	1.1403		1.9879	3.2472	2.4794	1.5046	2.5723	2.2144	1.4775	3.2961	2.8982	2.215	0.82607	2.3217	2.2803	1.1004	1.4763	2.4294	1.8547	1.9386	2.5455	2.2441	2.6502	2.4996		1.8021	0.15535	1.0416	1.0824
0.012116		1.8332	1.8723	3.2657	1.4075	0.83579	3.3508	0.72984	2.9326	1.0593	1.1517	1.0996	1.8552	7.1577	1.0538	3.7213	1.8743	1.3675	1.661	0.66349	1.1365		1.9834	3.2373	2.4797	1.504	2.5622	2.2116	1.482	3.3021	2.8949	2.2018	0.8191	2.3166	2.2748	1.0942	1.4712	2.4276	1.8492	1.9304	2.5525	2.2404	2.6427	2.4881		1.7998	0.15348	1.0314	1.0761
0.012152		1.8288	1.8675	3.2515	1.4081	0.83448	3.3345	0.72709	2.9205	1.0486	1.1443	1.0909	1.8543	7.174	1.0438	3.7155	1.8839	1.3599	1.6515	0.66367	1.1327		1.979	3.2274	2.4801	1.5036	2.552	2.2086	1.4866	3.3082	2.8916	2.1887	0.81233	2.3115	2.2694	1.0881	1.4662	2.4256	1.8437	1.9223	2.5595	2.2366	2.6351	2.4766		1.7974	0.15162	1.0213	1.0698
0.012189		1.8242	1.8629	3.237	1.4086	0.83308	3.3181	0.72434	2.9083	1.0382	1.137	1.0824	1.8536	7.1894	1.034	3.7095	1.8934	1.3525	1.6422	0.66382	1.1288		1.9748	3.2174	2.4808	1.5034	2.5416	2.2054	1.4912	3.3144	2.8883	2.1755	0.80576	2.3064	2.2643	1.0821	1.4613	2.4234	1.8382	1.9141	2.5664	2.2328	2.6273	2.4649		1.795	0.14977	1.0114	1.0636
0.012225		1.8196	1.8586	3.2224	1.4092	0.83159	3.3016	0.72159	2.8961	1.0278	1.1298	1.074	1.8529	7.2038	1.0244	3.7034	1.9027	1.3451	1.6331	0.66393	1.1249		1.9707	3.2074	2.4816	1.5034	2.5311	2.2019	1.4959	3.3206	2.8848	2.1623	0.7994	2.3015	2.2592	1.0763	1.4565	2.4209	1.8328	1.9059	2.5734	2.229	2.6195	2.4533		1.7926	0.14794	1.0015	1.0575
0.012262		1.8148	1.8545	3.2075	1.4098	0.83002	3.2849	0.71883	2.8839	1.0175	1.1226	1.0657	1.8524	7.2172	1.0149	3.6971	1.912	1.3379	1.6243	0.66399	1.121		1.9667	3.1973	2.4824	1.5036	2.5204	2.1981	1.5005	3.3271	2.8813	2.1492	0.79326	2.2965	2.2543	1.0706	1.4517	2.4182	1.8274	1.8977	2.5802	2.2251	2.6115	2.4415		1.7901	0.14612	0.99179	1.0513
0.012299		1.8099	1.8507	3.1925	1.4103	0.82836	3.2681	0.71607	2.8716	1.0074	1.1155	1.0575	1.8519	7.2297	1.0056	3.6908	1.921	1.3308	1.6158	0.664	1.117		1.9628	3.1871	2.4833	1.5039	2.5096	2.1942	1.5053	3.3336	2.8777	2.136	0.78734	2.2916	2.2495	1.065	1.4471	2.4153	1.8221	1.8895	2.587	2.2211	2.6033	2.4298		1.7876	0.14431	0.98218	1.0453
0.012336		1.8048	1.8472	3.1774	1.4109	0.82662	3.2512	0.7133	2.8593	0.99744	1.1085	1.0494	1.8516	7.2413	0.99654	3.6842	1.9299	1.3238	1.6075	0.66397	1.113		1.959	3.1769	2.4843	1.5044	2.4987	2.19	1.51	3.3403	2.8741	2.1228	0.78166	2.2868	2.2448	1.0595	1.4426	2.4122	1.8168	1.8812	2.5938	2.2171	2.595	2.418		1.7851	0.14251	0.9727	1.0393
0.012373		1.7997	1.8439	3.162	1.4114	0.8248	3.2342	0.71053	2.847	0.98758	1.1016	1.0415	1.8513	7.2518	0.98763	3.6776	1.9387	1.317	1.5995	0.66388	1.109		1.9552	3.1665	2.4853	1.5051	2.4876	2.1855	1.5148	3.3472	2.8704	2.1096	0.77623	2.282	2.2403	1.0542	1.4381	2.4088	1.8116	1.873	2.6006	2.2131	2.5866	2.4062		1.7825	0.14073	0.96334	1.0334
0.01241		1.7944	1.841	3.1465	1.4119	0.82289	3.217	0.70775	2.8346	0.97786	1.0948	1.0337	1.8511	7.2614	0.97892	3.6708	1.9473	1.3103	1.5918	0.66374	1.105		1.9515	3.1562	2.4863	1.5058	2.4765	2.1809	1.5197	3.3542	2.8666	2.0965	0.77105	2.2773	2.2359	1.0491	1.4338	2.4052	1.8065	1.8647	2.6073	2.2089	2.5781	2.3943		1.7799	0.13896	0.95411	1.0275
0.012447		1.789	1.8383	3.1309	1.4124	0.82091	3.1998	0.70497	2.8223	0.96827	1.0881	1.026	1.851	7.27	0.9704	3.6638	1.9558	1.3038	1.5844	0.66355	1.1009		1.9478	3.1457	2.4873	1.5065	2.4653	2.176	1.5245	3.3614	2.8628	2.0833	0.76616	2.2726	2.2316	1.0442	1.4296	2.4014	1.8015	1.8564	2.6139	2.2047	2.5694	2.3824		1.7772	0.1372	0.945	1.0216
0.012485		1.7836	1.8359	3.1151	1.4128	0.81884	3.1825	0.70218	2.8099	0.95882	1.0814	1.0185	1.8509	7.2777	0.96208	3.6567	1.9641	1.2974	1.5774	0.66331	1.0968		1.9442	3.1352	2.4883	1.5073	2.454	2.1709	1.5295	3.3688	2.8588	2.0701	0.7616	2.268	2.2275	1.0396	1.4255	2.3974	1.7967	1.8482	2.6205	2.2004	2.5606	2.3705		1.7745	0.13546	0.93602	1.0158
0.012522		1.778	1.8337	3.0992	1.4132	0.8167	3.1651	0.69938	2.7976	0.94952	1.0749	1.0111	1.8509	7.2844	0.95395	3.6495	1.9722	1.2911	1.5706	0.66301	1.0927		1.9407	3.1246	2.4894	1.5082	2.4426	2.1656	1.5344	3.3764	2.8549	2.057	0.75739	2.2634	2.2234	1.0353	1.4216	2.3932	1.792	1.8399	2.6271	2.1961	2.5517	2.3586		1.7718	0.13374	0.92718	1.0101
0.01256		1.7723	1.8317	3.0831	1.4135	0.81448	3.1477	0.69657	2.7852	0.94036	1.0684	1.0039	1.8509	7.2901	0.94603	3.6422	1.9802	1.285	1.5643	0.66265	1.0886		1.9372	3.1139	2.4904	1.5091	2.4311	2.1601	1.5394	3.3842	2.8508	2.0439	0.75347	2.2589	2.2195	1.0312	1.4178	2.3887	1.7875	1.8316	2.6336	2.1916	2.5426	2.3467		1.7691	0.13203	0.91847	1.0044
0.012597		1.7665	1.8299	3.0669	1.4137	0.81219	3.1302	0.69375	2.7729	0.93135	1.062	0.99685	1.8509	7.2949	0.93832	3.6346	1.988	1.2791	1.5584	0.66223	1.0845		1.9337	3.1032	2.4915	1.51	2.4196	2.1543	1.5444	3.3922	2.8467	2.0308	0.74984	2.2544	2.2157	1.0275	1.4141	2.3841	1.7834	1.8233	2.6401	2.1871	2.5334	2.3348		1.7663	0.13034	0.9099	0.99876
0.012635		1.7606	1.8282	3.0506	1.4139	0.80982	3.1127	0.69093	2.7605	0.92249	1.0558	0.98998	1.851	7.2987	0.93081	3.627	1.9956	1.2733	1.5529	0.66175	1.0803		1.9303	3.0924	2.4926	1.511	2.4081	2.1484	1.5495	3.4004	2.8425	2.0177	0.74649	2.2499	2.212	1.0238	1.4106	2.3793	1.7795	1.815	2.6466	2.1825	2.5241	2.3229		1.7635	0.12866	0.90146	0.99317
0.012673		1.7546	1.8266	3.0343	1.414	0.80738	3.0951	0.6881	2.7482	0.91378	1.0496	0.98327	1.8511	7.3016	0.92352	3.6192	2.003	1.2677	1.5479	0.66121	1.0762		1.927	3.0815	2.4936	1.512	2.3966	2.1423	1.5546	3.409	2.8382	2.0046	0.74342	2.2456	2.2084	1.0204	1.4073	2.3743	1.7757	1.8067	2.6531	2.1778	2.5146	2.311		1.7607	0.12701	0.89316	0.98763
0.012711		1.7485	1.8252	3.0178	1.4141	0.80488	3.0775	0.68526	2.736	0.90523	1.0435	0.97677	1.8512	7.3035	0.91645	3.6113	2.0103	1.2623	1.5432	0.66061	1.072		1.9236	3.0705	2.4947	1.5129	2.385	2.136	1.5597	3.4178	2.8339	1.9916	0.74064	2.2413	2.2049	1.0171	1.4042	2.3691	1.7721	1.7984	2.6595	2.173	2.5051	2.2991		1.7578	0.12537	0.885	0.98214
0.012749		1.7423	1.824	3.0012	1.414	0.8023	3.06	0.68241	2.7237	0.89684	1.0376	0.97046	1.8513	7.3045	0.90959	3.6033	2.0173	1.257	1.5387	0.65995	1.0678		1.9204	3.0595	2.4957	1.5139	2.3734	2.1295	1.5649	3.4269	2.8295	1.9786	0.73814	2.237	2.2016	1.0139	1.4012	2.3637	1.7685	1.79	2.6659	2.1681	2.4955	2.2873		1.7549	0.12375	0.87698	0.9767
0.012788		1.736	1.8228	2.9845	1.4139	0.79966	3.0424	0.67955	2.7115	0.88861	1.0317	0.96436	1.8514	7.3045	0.90296	3.5951	2.0242	1.252	1.5344	0.65922	1.0636		1.9172	3.0484	2.4968	1.5148	2.3619	2.1228	1.5701	3.4364	2.825	1.9656	0.73593	2.2328	2.1984	1.0109	1.3985	2.3581	1.7651	1.7817	2.6722	2.1631	2.4858	2.2754		1.752	0.12215	0.86911	0.97131
0.012826		1.7297	1.8217	2.9678	1.4137	0.79695	3.0248	0.67668	2.6994	0.88055	1.026	0.9585	1.8515	7.3036	0.89657	3.5868	2.0309	1.2471	1.5303	0.65844	1.0594		1.914	3.0373	2.4978	1.5158	2.3503	2.1159	1.5754	3.4462	2.8205	1.9526	0.73402	2.2286	2.1953	1.008	1.396	2.3524	1.7617	1.7735	2.6786	2.158	2.4759	2.2636		1.749	0.12057	0.86139	0.96598
0.012865		1.7232	1.8208	2.951	1.4134	0.79418	3.0072	0.67381	2.6873	0.87266	1.0204	0.95289	1.8516	7.3018	0.8904	3.5783	2.0374	1.2425	1.5263	0.65759	1.0552		1.9109	3.0261	2.4989	1.5167	2.3389	2.1089	1.5807	3.4564	2.8159	1.9397	0.73241	2.2246	2.1923	1.0051	1.3937	2.3465	1.7584	1.7652	2.6849	2.1528	2.4659	2.2519		1.7461	0.11901	0.85381	0.96069
0.012903		1.7167	1.8199	2.9341	1.413	0.79135	2.9897	0.67093	2.6753	0.86493	1.0149	0.94757	1.8517	7.2991	0.88447	3.5698	2.0437	1.2381	1.5225	0.65668	1.051		1.9078	3.0148	2.5	1.5176	2.3275	2.1017	1.586	3.4671	2.8113	1.9268	0.73113	2.2206	2.1895	1.0024	1.3916	2.3404	1.7552	1.7569	2.6912	2.1475	2.4558	2.2401		1.743	0.11748	0.84638	0.95546
0.012942		1.7101	1.8191	2.9171	1.4126	0.78846	2.9722	0.66804	2.6633	0.85739	1.0095	0.94261	1.8517	7.2954	0.87878	3.5611	2.0499	1.234	1.5188	0.65571	1.0468		1.9048	3.0035	2.5011	1.5184	2.3162	2.0944	1.5914	3.4784	2.8066	1.914	0.73017	2.2166	2.187	0.99978	1.3899	2.3341	1.752	1.7486	2.6975	2.1422	2.4455	2.2285		1.74	0.11597	0.8391	0.95028
0.012981		1.7034	1.8184	2.9002	1.412	0.78551	2.9547	0.66514	2.6515	0.85002	1.0042	0.93804	1.8517	7.2908	0.87334	3.5522	2.0558	1.2303	1.5151	0.65467	1.0425		1.9019	2.9921	2.5021	1.5193	2.305	2.0869	1.5969	3.4904	2.8018	1.9012	0.72958	2.2127	2.1847	0.99725	1.3886	2.3277	1.7488	1.7404	2.7038	2.1367	2.4351	2.2169		1.7369	0.11447	0.83198	0.94515
0.01302		1.6966	1.8177	2.8831	1.4113	0.78251	2.9373	0.66224	2.6399	0.84283	0.99907	0.93378	1.8517	7.2854	0.86816	3.5432	2.0615	1.2268	1.5116	0.65358	1.0383		1.899	2.9807	2.5033	1.52	2.294	2.0792	1.6024	3.5032	2.7969	1.8884	0.72938	2.2089	2.1826	0.99479	1.3876	2.3211	1.7457	1.7322	2.7101	2.1311	2.4246	2.2053		1.7338	0.11301	0.82501	0.94009
0.013059		1.6897	1.8171	2.8661	1.4106	0.77945	2.9199	0.65933	2.6285	0.83583	0.99404	0.92978	1.8517	7.279	0.86324	3.5341	2.067	1.2236	1.508	0.65242	1.0341		1.8962	2.9692	2.5044	1.5208	2.2833	2.0714	1.6079	3.5166	2.792	1.8757	0.72967	2.2052	2.1807	0.99243	1.387	2.3144	1.7426	1.724	2.7164	2.1254	2.4139	2.1939		1.7307	0.11156	0.81821	0.93509
0.013098		1.6828	1.8166	2.849	1.4097	0.77634	2.9026	0.65641	2.6173	0.82901	0.98914	0.926	1.8516	7.2718	0.85858	3.5249	2.0724	1.2206	1.5046	0.6512	1.0299		1.8935	2.9576	2.5056	1.5215	2.2728	2.0635	1.6135	3.5307	2.787	1.863	0.73052	2.2015	2.1789	0.99013	1.3868	2.3075	1.7396	1.7158	2.7227	2.1196	2.4031	2.1825		1.7276	0.11015	0.81157	0.93017
0.013137		1.6758	1.8161	2.8319	1.4087	0.77318	2.8854	0.65349	2.6062	0.82239	0.98435	0.92244	1.8515	7.2637	0.8542	3.5156	2.0775	1.2177	1.5012	0.64992	1.0257		1.8908	2.946	2.507	1.5221	2.2625	2.0554	1.6191	3.5453	2.782	1.8504	0.73183	2.198	2.1772	0.98792	1.3869	2.3004	1.7365	1.7076	2.729	2.1137	2.3922	2.1712		1.7244	0.10876	0.80508	0.92532
0.013177		1.6687	1.8156	2.8147	1.4076	0.76997	2.8682	0.65057	2.5951	0.81596	0.97971	0.91908	1.8513	7.2547	0.85011	3.5061	2.0824	1.215	1.4978	0.64858	1.0214		1.8882	2.9344	2.5084	1.5227	2.2523	2.0472	1.6248	3.5604	2.7769	1.8379	0.73348	2.1945	2.1756	0.98579	1.3872	2.2933	1.7335	1.6995	2.7353	2.1077	2.3811	2.16		1.7212	0.10739	0.79878	0.92055
0.013217		1.6616	1.8152	2.7976	1.4065	0.76672	2.8512	0.64763	2.5841	0.80974	0.97519	0.9159	1.8511	7.2449	0.84632	3.4965	2.0871	1.2123	1.4944	0.64718	1.0172		1.8858	2.9227	2.5099	1.5232	2.2422	2.0388	1.6306	3.576	2.7717	1.8253	0.73542	2.1911	2.174	0.98372	1.3878	2.2859	1.7306	1.6914	2.7416	2.1015	2.3699	2.1489		1.718	0.10605	0.79263	0.91581
0.013256		1.6543	1.8148	2.7805	1.4052	0.76342	2.8342	0.64469	2.5731	0.80371	0.97081	0.91289	1.8509	7.2342	0.84286	3.4868	2.0916	1.2098	1.491	0.64572	1.0131		1.8834	2.911	2.5115	1.5237	2.2323	2.0304	1.6364	3.5918	2.7665	1.8129	0.73762	2.1878	2.1726	0.98173	1.3886	2.2785	1.7276	1.6833	2.748	2.0953	2.3586	2.1379		1.7147	0.10474	0.78666	0.91112
0.013296		1.6471	1.8144	2.7633	1.4038	0.76008	2.8174	0.64175	2.5621	0.7979	0.96659	0.91007	1.8505	7.2227	0.83973	3.477	2.0959	1.2073	1.4876	0.6442	1.0089		1.8811	2.8992	2.5132	1.5241	2.2226	2.0218	1.6423	3.6078	2.7613	1.8005	0.74005	2.1846	2.1711	0.97981	1.3896	2.2709	1.7246	1.6753	2.7544	2.089	2.3472	2.1271		1.7115	0.10346	0.78087	0.90646
0.013336		1.6397	1.814	2.7462	1.4023	0.7567	2.8007	0.63881	2.5511	0.7923	0.9625	0.9074	1.8501	7.2103	0.83692	3.4671	2.1	1.2049	1.4842	0.64262	1.0047		1.8789	2.8874	2.5149	1.5244	2.2129	2.0132	1.6482	3.6239	2.7559	1.7882	0.74267	2.1815	2.1698	0.97796	1.3909	2.2632	1.7217	1.6673	2.7609	2.0825	2.3357	2.1164		1.7082	0.10221	0.77525	0.90184
0.013376		1.6323	1.8136	2.7291	1.4007	0.75328	2.7841	0.63586	2.5401	0.78692	0.95857	0.9049	1.8497	7.1972	0.83445	3.457	2.1039	1.2025	1.4808	0.64099	1.0006		1.8769	2.8756	2.5168	1.5246	2.2035	2.0044	1.6542	3.6401	2.7506	1.7759	0.74548	2.1785	2.1685	0.97617	1.3923	2.2553	1.7188	1.6594	2.7673	2.076	2.324	2.1058		1.7049	0.10099	0.76982	0.89724
0.013416		1.6249	1.8133	2.712	1.3989	0.74983	2.7676	0.63291	2.5291	0.78176	0.9548	0.90254	1.8492	7.1832	0.83232	3.4469	2.1075	1.2002	1.4773	0.6393	0.99642		1.8749	2.8637	2.5187	1.5248	2.1941	1.9955	1.6604	3.6564	2.7451	1.7637	0.74844	2.1756	2.1672	0.97446	1.394	2.2474	1.7159	1.6515	2.7739	2.0693	2.3123	2.0954		1.7015	0.099803	0.76457	0.89267
0.013456		1.6174	1.8129	2.6949	1.3971	0.74634	2.7513	0.62995	2.518	0.77684	0.95118	0.90034	1.8486	7.1684	0.83058	3.4366	2.111	1.1979	1.4739	0.63755	0.9923		1.8732	2.8519	2.5206	1.5249	2.1849	1.9866	1.6666	3.6726	2.7396	1.7516	0.75155	2.1728	2.1659	0.97281	1.3959	2.2393	1.713	1.6437	2.7805	2.0626	2.3004	2.0851		1.6982	0.098647	0.75951	0.88812
0.013497		1.6098	1.8125	2.6778	1.3952	0.74282	2.7351	0.627	2.5069	0.77215	0.94776	0.89828	1.8479	7.1529	0.82926	3.4262	2.1143	1.1957	1.4704	0.63576	0.9882		1.8716	2.84	2.5226	1.5249	2.1758	1.9776	1.6729	3.6888	2.7341	1.7395	0.75478	2.1702	2.1647	0.97123	1.3979	2.2311	1.7101	1.6359	2.7872	2.0557	2.2884	2.0751		1.6948	0.097525	0.75465	0.8836
0.013537		1.6022	1.8121	2.6608	1.3931	0.73927	2.719	0.62404	2.4958	0.76771	0.94452	0.89637	1.8472	7.1366	0.82847	3.4158	2.1173	1.1934	1.4668	0.63391	0.98411		1.8702	2.8281	2.5245	1.5249	2.1668	1.9685	1.6793	3.705	2.7284	1.7275	0.75814	2.1677	2.1636	0.96972	1.4002	2.2228	1.7073	1.6281	2.7939	2.0488	2.2764	2.0652		1.6914	0.096436	0.74998	0.8791
0.013578		1.5945	1.8117	2.6439	1.391	0.73569	2.7031	0.62108	2.4846	0.76352	0.94157	0.8946	1.8464	7.1195	0.82827	3.4052	2.1201	1.1912	1.4632	0.632	0.98005		1.8691	2.8161	2.5264	1.5247	2.158	1.9593	1.686	3.721	2.7228	1.7156	0.76158	2.1654	2.1625	0.96828	1.4027	2.2144	1.7044	1.6205	2.8008	2.0417	2.2642	2.0555		1.688	0.095385	0.74552	0.87463
0.013619		1.5868	1.8113	2.6269	1.3887	0.73208	2.6874	0.61812	2.4734	0.75959	0.93884	0.89297	1.8455	7.1017	0.8285	3.3945	2.1228	1.189	1.4596	0.63005	0.97601		1.8682	2.8042	2.5282	1.5245	2.1492	1.95	1.6928	3.7369	2.7171	1.7037	0.76512	2.1632	2.1614	0.96691	1.4054	2.2059	1.7016	1.6129	2.8077	2.0345	2.2519	2.046		1.6846	0.094368	0.74126	0.87017
0.01366		1.579	1.8109	2.6101	1.3863	0.72846	2.6718	0.61517	2.4622	0.75595	0.93628	0.89148	1.8445	7.0831	0.82908	3.3838	2.1252	1.1868	1.4559	0.62805	0.972		1.8676	2.7923	2.53	1.5242	2.1406	1.9407	1.6996	3.7526	2.7113	1.692	0.76874	2.1612	2.1603	0.96561	1.4083	2.1973	1.6988	1.6053	2.8148	2.0272	2.2396	2.0368		1.6811	0.093391	0.73723	0.86574
0.013701		1.5712	1.8104	2.5933	1.3839	0.7248	2.6565	0.61221	2.4508	0.75259	0.93385	0.89013	1.8435	7.0638	0.82995	3.3729	2.1274	1.1846	1.4521	0.626	0.96801		1.8671	2.7804	2.5317	1.5238	2.1321	1.9314	1.7066	3.7682	2.7055	1.6803	0.77243	2.1594	2.1592	0.96438	1.4115	2.1886	1.696	1.5978	2.822	2.0199	2.2271	2.0278		1.6776	0.09245	0.7334	0.86133
0.013742		1.5633	1.8099	2.5765	1.3813	0.72113	2.6412	0.60926	2.4395	0.74954	0.93153	0.88891	1.8423	7.0438	0.83108	3.362	2.1294	1.1824	1.4483	0.6239	0.96405		1.8668	2.7684	2.5333	1.5232	2.1238	1.922	1.7135	3.7835	2.6997	1.6687	0.77617	2.1579	2.1582	0.96322	1.4149	2.1799	1.6932	1.5904	2.8294	2.0124	2.2146	2.0191		1.6742	0.091551	0.72981	0.85695
0.013783		1.5554	1.8094	2.5598	1.3786	0.71744	2.6262	0.6063	2.4281	0.74682	0.9293	0.88783	1.8411	7.023	0.83244	3.351	2.1312	1.1802	1.4444	0.62175	0.96012		1.8667	2.7565	2.5349	1.5227	2.1156	1.9125	1.7205	3.7987	2.6938	1.6572	0.77996	2.1568	2.1572	0.96214	1.4186	2.171	1.6904	1.5831	2.837	2.0048	2.202	2.0107		1.6707	0.090692	0.72644	0.85258
0.013825		1.5474	1.8088	2.5432	1.3758	0.71373	2.6114	0.60335	2.4166	0.74447	0.92715	0.88688	1.8398	7.0016	0.83401	3.3399	2.1328	1.178	1.4404	0.61957	0.95622		1.8667	2.7446	2.5363	1.522	2.1075	1.903	1.7276	3.8136	2.6878	1.6458	0.7838	2.156	2.1563	0.96113	1.4227	2.1621	1.6876	1.5759	2.8448	1.9971	2.1893	2.0026		1.6671	0.089875	0.72332	0.84824
0.013866		1.5395	1.8082	2.5267	1.3729	0.71001	2.5968	0.6004	2.4051	0.74256	0.92507	0.88608	1.8384	6.9795	0.83576	3.3288	2.1341	1.1757	1.4364	0.61734	0.95235		1.8669	2.7327	2.5376	1.5212	2.0996	1.8935	1.7347	3.8282	2.6818	1.6344	0.78767	2.1555	2.1553	0.9602	1.427	2.1531	1.6848	1.5688	2.853	1.9894	2.1766	1.9949		1.6636	0.089104	0.72046	0.84393
0.013908		1.5314	1.8075	2.5103	1.3699	0.70627	2.5824	0.59746	2.3936	0.74123	0.92305	0.8854	1.8369	6.9567	0.83767	3.3175	2.1353	1.1734	1.4323	0.61506	0.94851		1.8673	2.7209	2.5388	1.5203	2.0919	1.8839	1.7418	3.8426	2.6758	1.6232	0.79156	2.1551	2.1544	0.95934	1.4316	2.144	1.6821	1.5618	2.8617	1.9815	2.1638	1.9875		1.66	0.088377	0.71786	0.83964
0.01395		1.5234	1.8068	2.4939	1.3668	0.70253	2.5682	0.59452	2.382	0.74031	0.92108	0.88487	1.8354	6.9333	0.83973	3.3063	2.1363	1.1711	1.4282	0.61275	0.94471		1.8678	2.709	2.5399	1.5193	2.0843	1.8743	1.7488	3.8567	2.6697	1.6121	0.79548	2.1548	2.1535	0.95856	1.4363	2.1349	1.6793	1.5548	2.8706	1.9735	2.1509	1.9807		1.6565	0.087699	0.71554	0.83538
0.013991		1.5153	1.8061	2.4776	1.3635	0.69877	2.5542	0.59158	2.3704	0.73971	0.91914	0.88447	1.8337	6.9092	0.84192	3.2949	2.1371	1.1688	1.4239	0.6104	0.94095		1.8684	2.6972	2.5409	1.5182	2.0768	1.8647	1.7559	3.8705	2.6636	1.601	0.7994	2.1546	2.1527	0.95787	1.4412	2.1257	1.6766	1.548	2.8797	1.9655	2.138	1.9744		1.6529	0.087068	0.71353	0.83114
0.014033		1.5072	1.8053	2.4614	1.3602	0.695	2.5404	0.58865	2.3587	0.73941	0.91725	0.88421	1.8319	6.8846	0.84423	3.2835	2.1376	1.1664	1.4196	0.60801	0.93722		1.8693	2.6855	2.5417	1.5171	2.0696	1.8551	1.763	3.8839	2.6575	1.5901	0.80334	2.1545	2.1518	0.95725	1.4462	2.1164	1.6739	1.5413	2.889	1.9573	2.1251	1.9686		1.6493	0.086489	0.71185	0.82694
0.014076		1.499	1.8044	2.4454	1.3568	0.69123	2.5269	0.58573	2.3469	0.73935	0.91537	0.88409	1.8301	6.8592	0.84665	3.2721	2.138	1.164	1.4152	0.60558	0.93354		1.8703	2.6737	2.5424	1.5158	2.0625	1.8455	1.7701	3.8971	2.6512	1.5793	0.80727	2.1545	2.1511	0.95673	1.4512	2.1071	1.6712	1.5348	2.8983	1.9491	2.1121	1.9632		1.6457	0.085962	0.71056	0.82277
0.014118		1.4908	1.8035	2.4294	1.3533	0.68746	2.5135	0.58281	2.3352	0.73953	0.91351	0.88412	1.8281	6.8333	0.84916	3.2606	2.1382	1.1615	1.4107	0.60312	0.9299		1.8714	2.6621	2.543	1.5144	2.0556	1.8359	1.7771	3.9099	2.645	1.5686	0.8112	2.1545	2.1503	0.95629	1.4564	2.0977	1.6685	1.5283	2.9077	1.9408	2.099	1.9582		1.6421	0.085492	0.70978	0.81863
0.01416		1.4826	1.8025	2.4135	1.3497	0.68368	2.5005	0.5799	2.3233	0.73989	0.91167	0.88428	1.8261	6.8068	0.85176	3.2491	2.1381	1.1591	1.4062	0.60063	0.9263		1.8728	2.6504	2.5434	1.5129	2.0489	1.8263	1.7842	3.9223	2.6387	1.558	0.81512	2.1545	2.1496	0.95593	1.4616	2.0883	1.6659	1.522	2.9171	1.9324	2.0859	1.9535		1.6384	0.085078	0.70945	0.81453
0.014203		1.4744	1.8015	2.3978	1.346	0.6799	2.4876	0.577	2.3115	0.74046	0.90984	0.8846	1.8239	6.7797	0.85443	3.2375	2.1379	1.1565	1.4015	0.5981	0.92275		1.8744	2.6389	2.5437	1.5114	2.0424	1.8167	1.7911	3.9344	2.6324	1.5476	0.81902	2.1545	2.149	0.95567	1.4668	2.0788	1.6632	1.5159	2.9266	1.9239	2.0728	1.9491		1.6348	0.084728	0.70946	0.81046
0.014245		1.4661	1.8004	2.3822	1.3422	0.67612	2.475	0.5741	2.2996	0.74119	0.908	0.88506	1.8217	6.7521	0.85717	3.226	2.1375	1.154	1.3968	0.59555	0.91924		1.8761	2.6274	2.5439	1.5097	2.0362	1.8071	1.7981	3.9461	2.6261	1.5372	0.82291	2.1544	2.1484	0.95551	1.4721	2.0694	1.6606	1.5099	2.936	1.9153	2.0597	1.9451		1.6311	0.084442	0.70974	0.80643
0.014288		1.4578	1.7992	2.3667	1.3383	0.67235	2.4626	0.57121	2.2877	0.74206	0.90617	0.88567	1.8194	6.7239	0.85996	3.2144	2.1369	1.1513	1.392	0.59296	0.91579		1.8781	2.6159	2.5438	1.5079	2.0302	1.7975	1.805	3.9574	2.6197	1.527	0.82677	2.1544	2.1479	0.95544	1.4773	2.0598	1.658	1.5041	2.9454	1.9066	2.0466	1.9413		1.6275	0.084228	0.71027	0.80243
0.014331		1.4495	1.798	2.3513	1.3343	0.66858	2.4505	0.56834	2.2757	0.7431	0.90433	0.88645	1.8169	6.6951	0.86281	3.2028	2.1361	1.1487	1.3872	0.59035	0.91239		1.8803	2.6046	2.5437	1.506	2.0243	1.7879	1.8119	3.9684	2.6133	1.5169	0.8306	2.1543	2.1475	0.95547	1.4826	2.0503	1.6555	1.4985	2.9547	1.8979	2.0334	1.9379		1.6238	0.084094	0.71102	0.79848
0.014374		1.4412	1.7967	2.336	1.3302	0.66481	2.4387	0.56547	2.2638	0.74425	0.90248	0.88738	1.8144	6.6658	0.86569	3.1912	2.1351	1.1459	1.3822	0.58771	0.90905		1.8828	2.5933	2.5433	1.504	2.0188	1.7784	1.8188	3.979	2.6068	1.507	0.8344	2.1542	2.1473	0.9556	1.4879	2.0407	1.6529	1.4932	2.9639	1.8891	2.0202	1.9349		1.6201	0.084054	0.71196	0.79457
0.014417		1.4329	1.7953	2.3209	1.3261	0.66105	2.4271	0.56261	2.2518	0.74553	0.90062	0.88848	1.8118	6.6361	0.86862	3.1797	2.1339	1.1432	1.3772	0.58505	0.90577		1.8855	2.5821	2.5429	1.502	2.0135	1.7689	1.8256	3.9891	2.6003	1.4972	0.83816	2.154	2.1473	0.95584	1.4932	2.0311	1.6504	1.4881	2.9731	1.8802	2.0071	1.9321		1.6164	0.084149	0.71307	0.79071
0.014461		1.4246	1.7938	2.3059	1.3218	0.65729	2.4158	0.55977	2.2398	0.74692	0.89875	0.88974	1.8091	6.6058	0.87157	3.1681	2.1325	1.1404	1.3721	0.58236	0.90256		1.8886	2.571	2.5422	1.4998	2.0086	1.7594	1.8323	3.9989	2.5938	1.4875	0.84189	2.1538	2.1473	0.95618	1.4984	2.0215	1.6479	1.4832	2.9821	1.8713	1.9939	1.9296		1.6127	0.084414	0.71434	0.78689
0.014504		1.4162	1.7923	2.291	1.3175	0.65355	2.4047	0.55693	2.2277	0.74841	0.89685	0.89119	1.8062	6.575	0.87454	3.1566	2.131	1.1375	1.3669	0.57966	0.89943		1.892	2.56	2.5414	1.4975	2.0039	1.75	1.839	4.0082	2.5873	1.478	0.84557	2.1535	2.1474	0.95664	1.5036	2.0119	1.6455	1.4784	2.9911	1.8622	1.9808	1.9275		1.6089	0.084801	0.71576	0.78311
0.014548		1.4079	1.7908	2.2763	1.3131	0.64982	2.3939	0.55411	2.2157	0.74999	0.89493	0.89281	1.8033	6.5437	0.87753	3.1452	2.1293	1.1346	1.3616	0.57693	0.89641		1.8957	2.5491	2.5405	1.4951	1.9996	1.7406	1.8456	4.0171	2.5807	1.4687	0.8492	2.1531	2.1476	0.9572	1.5088	2.0022	1.6432	1.4738	2.9999	1.8531	1.9676	1.9256		1.6052	0.085269	0.7173	0.77939
0.014591		1.3996	1.7891	2.2618	1.3086	0.64609	2.3834	0.5513	2.2037	0.75166	0.893	0.89464	1.8003	6.512	0.88053	3.1338	2.1274	1.1316	1.3563	0.57418	0.89347		1.8999	2.5382	2.5394	1.4926	1.9957	1.7312	1.8522	4.0256	2.5741	1.4595	0.85279	2.1527	2.1478	0.95789	1.5139	1.9926	1.6409	1.4694	3.0085	1.844	1.9545	1.9241		1.6015	0.085806	0.71896	0.77572
0.014635		1.3913	1.7874	2.2474	1.304	0.64238	2.3732	0.5485	2.1916	0.7534	0.89103	0.89666	1.7972	6.4799	0.88353	3.1226	2.1253	1.1286	1.3509	0.57142	0.8906		1.9048	2.5275	2.5381	1.4901	1.9922	1.722	1.8587	4.0337	2.5675	1.4505	0.85632	2.1522	2.148	0.9587	1.519	1.9829	1.6386	1.4651	3.0171	1.8347	1.9414	1.9229		1.5977	0.0864	0.72073	0.7721
0.014679		1.3831	1.7856	2.2331	1.2994	0.63869	2.3633	0.54572	2.1796	0.75522	0.88903	0.89892	1.794	6.4473	0.88654	3.1115	2.123	1.1255	1.3454	0.56864	0.88779		1.9102	2.517	2.5366	1.4874	1.989	1.7127	1.8651	4.0414	2.5608	1.4416	0.8598	2.1515	2.1482	0.95964	1.524	1.9733	1.6363	1.461	3.0254	1.8255	1.9284	1.922		1.594	0.087046	0.72259	0.76853
0.014723		1.3748	1.7838	2.219	1.2947	0.63501	2.3537	0.54295	2.1675	0.75709	0.887	0.90141	1.7908	6.4143	0.88954	3.1006	2.1206	1.1223	1.3399	0.56585	0.88502		1.9161	2.5065	2.535	1.4846	1.9862	1.7036	1.8715	4.0486	2.5541	1.433	0.86321	2.1508	2.1484	0.9607	1.5289	1.9636	1.634	1.457	3.0336	1.8161	1.9154	1.9215		1.5902	0.087737	0.72454	0.76502
0.014767		1.3665	1.7818	2.205	1.2899	0.63134	2.3444	0.5402	2.1555	0.75904	0.88495	0.90418	1.7874	6.3809	0.89254	3.0899	2.118	1.1191	1.3343	0.56304	0.8823		1.9224	2.4962	2.5333	1.4817	1.9837	1.6945	1.8778	4.0554	2.5474	1.4245	0.86658	2.15	2.1485	0.96189	1.5338	1.954	1.6317	1.4532	3.0416	1.8067	1.9024	1.9213		1.5864	0.08847	0.72657	0.76157
0.014812		1.3582	1.7798	2.1912	1.285	0.6277	2.3355	0.53747	2.1435	0.76102	0.88285	0.90732	1.7839	6.347	0.89552	3.0793	2.1152	1.1159	1.3286	0.56022	0.87961		1.9289	2.486	2.5314	1.4788	1.9816	1.6854	1.884	4.0617	2.5407	1.4162	0.86987	2.1491	2.1487	0.96323	1.5386	1.9444	1.6294	1.4496	3.0494	1.7972	1.8895	1.9214		1.5827	0.089239	0.72866	0.75818
0.014856		1.3499	1.7778	2.1776	1.2801	0.62407	2.3271	0.53475	2.1315	0.76307	0.88073	0.91089	1.7804	6.3128	0.89849	3.0689	2.1123	1.1126	1.3228	0.55739	0.87695		1.9358	2.4759	2.5293	1.4757	1.9797	1.6765	1.8901	4.0677	2.534	1.4082	0.87311	2.1481	2.1488	0.96471	1.5434	1.9348	1.6271	1.4461	3.057	1.7877	1.8766	1.9219		1.5789	0.090042	0.73083	0.75484
0.014901		1.3416	1.7757	2.1641	1.2751	0.62046	2.319	0.53205	2.1195	0.76514	0.87856	0.91471	1.7767	6.2783	0.90143	3.0585	2.1092	1.1092	1.317	0.55455	0.87433		1.9429	2.466	2.5271	1.4725	1.9782	1.6676	1.8962	4.0731	2.5272	1.4004	0.87627	2.1469	2.1488	0.96633	1.548	1.9252	1.6248	1.4428	3.0643	1.7782	1.8638	1.9228		1.5751	0.090875	0.73304	0.75157
0.014946		1.3332	1.7735	2.1508	1.27	0.61687	2.3112	0.52936	2.1076	0.76727	0.87636	0.91875	1.773	6.2433	0.90436	3.0482	2.1059	1.1058	1.3111	0.55171	0.87173		1.9502	2.4563	2.5247	1.4693	1.9771	1.6588	1.9022	4.0782	2.5204	1.3928	0.87937	2.1457	2.1489	0.96811	1.5526	1.9157	1.6224	1.4396	3.0715	1.7686	1.8511	1.924		1.5713	0.091736	0.73531	0.74837
0.01499		1.3248	1.7712	2.1377	1.2649	0.61331	2.3037	0.5267	2.0957	0.76942	0.87412	0.92296	1.7691	6.2081	0.90725	3.0379	2.1025	1.1023	1.3052	0.54885	0.86915		1.9578	2.4467	2.5221	1.466	1.9763	1.65	1.9081	4.0828	2.5136	1.3855	0.88239	2.1444	2.1488	0.97005	1.557	1.9062	1.62	1.4366	3.0784	1.7589	1.8384	1.9256		1.5675	0.092622	0.73762	0.74523
0.015035		1.3164	1.7689	2.1248	1.2597	0.60976	2.2964	0.52405	2.0839	0.77161	0.87185	0.92734	1.7652	6.1725	0.91012	3.0277	2.0989	1.0988	1.2992	0.546	0.8666		1.9655	2.4373	2.5194	1.4625	1.9758	1.6414	1.9139	4.087	2.5068	1.3784	0.88535	2.1429	2.1487	0.97216	1.5614	1.8967	1.6176	1.4338	3.0851	1.7492	1.8258	1.9277		1.5637	0.093531	0.73997	0.74215
0.015081		1.3079	1.7665	2.112	1.2544	0.60624	2.2894	0.52143	2.0721	0.77381	0.86953	0.93184	1.7612	6.1365	0.91295	3.0175	2.0951	1.0952	1.2932	0.54313	0.86407		1.9734	2.4281	2.5166	1.459	1.9757	1.6329	1.9197	4.0907	2.5	1.3717	0.88823	2.1413	2.1486	0.97444	1.5657	1.8873	1.6152	1.4312	3.0916	1.7395	1.8133	1.9302		1.5599	0.09446	0.74234	0.73915
0.015126		1.2995	1.7641	2.0994	1.2491	0.60274	2.2826	0.51882	2.0603	0.77604	0.86717	0.93645	1.7572	6.1003	0.91575	3.0074	2.0912	1.0916	1.2871	0.54027	0.86155		1.9815	2.419	2.5136	1.4554	1.9758	1.6244	1.9254	4.094	2.4931	1.3653	0.89104	2.1396	2.1484	0.9769	1.5699	1.8779	1.6128	1.4287	3.0978	1.7297	1.8009	1.9333		1.5561	0.095407	0.74475	0.73622
0.015171		1.291	1.7616	2.087	1.2438	0.59927	2.276	0.51624	2.0486	0.77828	0.86477	0.94116	1.753	6.0638	0.9185	2.9973	2.0872	1.0879	1.2809	0.5374	0.85905		1.9898	2.4102	2.5105	1.4517	1.9762	1.6161	1.931	4.0968	2.4862	1.3595	0.89377	2.1378	2.1481	0.97957	1.574	1.8685	1.6103	1.4264	3.1037	1.7199	1.7886	1.9369		1.5523	0.096371	0.74717	0.73336
0.015217		1.2824	1.7591	2.0748	1.2384	0.59582	2.2696	0.51368	2.037	0.78055	0.86233	0.94595	1.7488	6.027	0.92122	2.9872	2.083	1.0842	1.2747	0.53453	0.85656		1.9982	2.4016	2.5073	1.4479	1.977	1.6079	1.9365	4.0993	2.4794	1.354	0.89642	2.1358	2.1478	0.98244	1.5779	1.8592	1.6078	1.4242	3.1094	1.71	1.7764	1.941		1.5484	0.097351	0.74962	0.73057
0.015263		1.2739	1.7565	2.0628	1.2329	0.5924	2.2634	0.51114	2.0254	0.78281	0.85985	0.9508	1.7444	5.9899	0.92388	2.9772	2.0787	1.0804	1.2685	0.53166	0.85409		2.0067	2.3932	2.5039	1.4441	1.978	1.5997	1.9419	4.1013	2.4725	1.3489	0.89899	2.1337	2.1474	0.98553	1.5818	1.8499	1.6053	1.4223	3.1149	1.7002	1.7643	1.9457		1.5446	0.098343	0.75207	0.72786
0.015308		1.2653	1.7538	2.0509	1.2274	0.589	2.2573	0.50863	2.014	0.78509	0.85733	0.95572	1.74	5.9526	0.92651	2.9672	2.0742	1.0765	1.2622	0.52879	0.85162		2.0154	2.3851	2.5004	1.4401	1.9793	1.5917	1.9473	4.1028	2.4656	1.3441	0.90148	2.1315	2.1469	0.98887	1.5856	1.8407	1.6027	1.4205	3.12	1.6903	1.7523	1.951		1.5408	0.099347	0.75454	0.72522
0.015354		1.2568	1.7512	2.0393	1.2218	0.58563	2.2515	0.50614	2.0026	0.78736	0.85477	0.96067	1.7356	5.915	0.92908	2.9572	2.0696	1.0726	1.2558	0.52593	0.84917		2.0242	2.3772	2.4967	1.4361	1.9809	1.5839	1.9526	4.1039	2.4587	1.3395	0.90389	2.1292	2.1463	0.99249	1.5892	1.8316	1.6001	1.419	3.1249	1.6804	1.7404	1.9571		1.537	0.10036	0.757	0.72267
0.015401		1.2481	1.7484	2.0279	1.2162	0.58229	2.2459	0.50368	1.9913	0.78966	0.85217	0.96566	1.731	5.8772	0.93161	2.9473	2.0649	1.0687	1.2495	0.52307	0.84672		2.0331	2.3697	2.493	1.432	1.9828	1.5761	1.9579	4.1047	2.4517	1.3351	0.90622	2.1268	2.1457	0.99643	1.5928	1.8225	1.5975	1.4176	3.1295	1.6705	1.7287	1.9638		1.5332	0.10138	0.75947	0.7202
0.015447		1.2395	1.7457	2.0166	1.2106	0.57898	2.2404	0.50124	1.9801	0.79193	0.84952	0.97068	1.7264	5.8392	0.93408	2.9374	2.06	1.0647	1.2431	0.52021	0.84428		2.0421	2.3626	2.4891	1.4278	1.985	1.5685	1.9631	4.1049	2.4448	1.3308	0.90846	2.1242	2.145	1.0009	1.5962	1.8135	1.5949	1.4165	3.1338	1.6605	1.7171	1.9709		1.5293	0.10242	0.76194	0.71781
0.015493		1.2309	1.7429	2.0056	1.2049	0.57569	2.2352	0.49883	1.9691	0.79421	0.84684	0.97571	1.7217	5.801	0.9365	2.9275	2.055	1.0607	1.2367	0.51736	0.84185		2.0512	2.3558	2.4851	1.4236	1.9875	1.5611	1.9682	4.1048	2.4379	1.3268	0.91063	2.1215	2.1443	1.0056	1.5995	1.8046	1.5923	1.4157	3.1378	1.6506	1.7056	1.9784		1.5255	0.10345	0.7644	0.71551
0.01554		1.2222	1.7401	1.9948	1.1992	0.57244	2.2303	0.49645	1.9581	0.79647	0.84411	0.98076	1.7169	5.7626	0.93885	2.9177	2.0498	1.0566	1.2302	0.51451	0.83942		2.0604	2.3493	2.481	1.4192	1.9903	1.554	1.9733	4.1043	2.4309	1.3228	0.9127	2.1187	2.1435	1.0107	1.6028	1.7957	1.5896	1.415	3.1415	1.6407	1.6943	1.9863		1.5217	0.1045	0.76684	0.7133
0.015586		1.2135	1.7373	1.9841	1.1934	0.56921	2.2256	0.4941	1.9473	0.79874	0.84135	0.9858	1.7121	5.724	0.94115	2.9079	2.0446	1.0525	1.2237	0.51167	0.837		2.0697	2.343	2.4768	1.4148	1.9934	1.5469	1.9782	4.1033	2.424	1.319	0.9147	2.1158	2.1426	1.0159	1.6059	1.7869	1.5869	1.4147	3.1449	1.6307	1.6831	1.9946		1.5179	0.10554	0.76928	0.71118
0.015633		1.2048	1.7344	1.9738	1.1877	0.56602	2.2211	0.49178	1.9366	0.80098	0.83855	0.99083	1.7072	5.6852	0.94339	2.8982	2.0392	1.0483	1.2172	0.50884	0.83457		2.0791	2.337	2.4726	1.4104	1.9968	1.54	1.9831	4.1019	2.417	1.3153	0.9166	2.1128	2.1417	1.0213	1.6088	1.7782	1.5842	1.4147	3.148	1.6207	1.6721	2.0031		1.514	0.10659	0.77169	0.70916
0.01568		1.1961	1.7316	1.9636	1.1819	0.56285	2.2167	0.48948	1.9261	0.80323	0.83571	0.99585	1.7023	5.6463	0.94557	2.8885	2.0337	1.0441	1.2107	0.50602	0.83215		2.0886	2.3313	2.4682	1.4058	2.0005	1.5332	1.9879	4.1001	2.4101	1.3118	0.91842	2.1097	2.1407	1.0268	1.6117	1.7696	1.5814	1.415	3.1508	1.6107	1.6612	2.0119		1.5102	0.10764	0.77409	0.70724
0.015727		1.1874	1.7287	1.9536	1.176	0.55972	2.2124	0.48723	1.9157	0.80544	0.83283	1.0009	1.6972	5.6072	0.94768	2.8789	2.0281	1.0398	1.2041	0.50321	0.82974		2.0982	2.3258	2.4638	1.4012	2.0045	1.5265	1.9926	4.0979	2.4031	1.3083	0.92015	2.1065	2.1397	1.0325	1.6145	1.761	1.5787	1.4156	3.1533	1.6007	1.6506	2.021		1.5064	0.1087	0.77646	0.70544
0.015774		1.1787	1.7259	1.9439	1.1702	0.55662	2.2081	0.485	1.9056	0.80765	0.82992	1.0058	1.6922	5.568	0.94973	2.8693	2.0224	1.0356	1.1975	0.50041	0.82732		2.1079	2.3204	2.4593	1.3965	2.0088	1.5199	1.9971	4.0954	2.3962	1.3049	0.92179	2.1031	2.1387	1.0382	1.6171	1.7526	1.5759	1.4165	3.1555	1.5907	1.6401	2.0303		1.5026	0.10975	0.77882	0.70376
0.015822		1.17	1.7231	1.9345	1.1643	0.55355	2.204	0.48281	1.8956	0.80982	0.82697	1.0108	1.687	5.5286	0.95171	2.8599	2.0166	1.0312	1.191	0.49762	0.8249		2.1176	2.3153	2.4547	1.3918	2.0134	1.5134	2.0016	4.0924	2.3892	1.3016	0.92334	2.0996	2.1375	1.0441	1.6197	1.7443	1.5732	1.4176	3.1574	1.5806	1.6298	2.0399		1.4987	0.1108	0.78113	0.70224
0.015869		1.1612	1.7203	1.9253	1.1584	0.55051	2.1998	0.48065	1.8858	0.81199	0.82399	1.0157	1.6819	5.4892	0.95363	2.8505	2.0107	1.0269	1.1844	0.49483	0.82248		2.1274	2.3103	2.4501	1.387	2.0183	1.5069	2.0059	4.089	2.3822	1.2984	0.92481	2.096	2.1363	1.05	1.6221	1.7361	1.5704	1.419	3.159	1.5706	1.6196	2.0496		1.4949	0.11186	0.78343	0.70087
0.015917		1.1525	1.7175	1.9164	1.1524	0.54751	2.1957	0.47853	1.8762	0.81411	0.82096	1.0205	1.6766	5.4496	0.95547	2.8414	2.0046	1.0225	1.1778	0.49207	0.82006		2.1373	2.3054	2.4454	1.3822	2.0236	1.5006	2.0101	4.0853	2.3753	1.2952	0.92619	2.0921	2.1349	1.056	1.6244	1.728	1.5676	1.4206	3.1603	1.5605	1.6097	2.0595		1.4911	0.11291	0.78569	0.69961
0.015965		1.1438	1.7149	1.9079	1.1465	0.54454	2.1916	0.47644	1.8669	0.81623	0.81792	1.0253	1.6713	5.41	0.95725	2.8324	1.9985	1.0181	1.1712	0.48931	0.81764		2.1473	2.3007	2.4407	1.3773	2.0292	1.4943	2.0142	4.0812	2.3683	1.2921	0.92748	2.0882	2.1335	1.0621	1.6266	1.72	1.5648	1.4224	3.1612	1.5505	1.6	2.0695		1.4873	0.11395	0.78791	0.69844
0.016013		1.135	1.7123	1.8998	1.1406	0.5416	2.1875	0.4744	1.858	0.8183	0.81483	1.0301	1.666	5.3703	0.95895	2.8236	1.9923	1.0136	1.1646	0.48657	0.81522		2.1574	2.2961	2.436	1.3723	2.0352	1.4881	2.0181	4.0767	2.3614	1.289	0.92868	2.0841	2.1319	1.0682	1.6287	1.7121	1.562	1.4245	3.1618	1.5404	1.5905	2.0797		1.4835	0.115	0.7901	0.69735
0.016061		1.1263	1.7098	1.892	1.1346	0.5387	2.1834	0.47239	1.8494	0.82037	0.81172	1.0348	1.6607	5.3305	0.96058	2.8149	1.986	1.0091	1.158	0.48384	0.81279		2.1675	2.2916	2.4313	1.3673	2.0415	1.482	2.022	4.0718	2.3545	1.286	0.92979	2.0798	2.1302	1.0743	1.6307	1.7044	1.5593	1.4269	3.1621	1.5303	1.5812	2.0899		1.4797	0.11603	0.79225	0.69633
0.016109		1.1175	1.7076	1.8844	1.1286	0.53583	2.1792	0.47043	1.8411	0.82238	0.80858	1.0394	1.6552	5.2907	0.96214	2.8063	1.9796	1.0046	1.1514	0.48113	0.81036		2.1778	2.2873	2.4265	1.3622	2.0482	1.476	2.0257	4.0666	2.3475	1.2831	0.93081	2.0754	2.1284	1.0804	1.6326	1.6968	1.5565	1.4295	3.1621	1.5202	1.5721	2.1002		1.4759	0.11707	0.79436	0.69538
0.016157		1.1088	1.7055	1.877	1.1227	0.533	2.1751	0.46851	1.8332	0.82438	0.80541	1.044	1.6498	5.2507	0.96363	2.7977	1.9731	1.0001	1.1449	0.47843	0.80793		2.1882	2.283	2.4218	1.3571	2.0554	1.47	2.0293	4.061	2.3406	1.2802	0.93175	2.0708	2.1264	1.0866	1.6344	1.6893	1.5538	1.4324	3.1618	1.5101	1.5633	2.1106		1.4721	0.1181	0.79643	0.69448
0.016206		1.1001	1.7035	1.8698	1.1167	0.53021	2.1709	0.46663	1.8254	0.82634	0.80221	1.0485	1.6443	5.2108	0.96504	2.7892	1.9665	0.9955	1.1383	0.47575	0.80549		2.1987	2.2788	2.417	1.3519	2.0629	1.464	2.0327	4.0551	2.3337	1.2773	0.93259	2.066	2.1243	1.0928	1.6361	1.6819	1.551	1.4356	3.1612	1.5	1.5548	2.121		1.4683	0.11912	0.79844	0.69364
0.016255		1.0913	1.7015	1.8627	1.1107	0.52745	2.1667	0.46481	1.8179	0.82827	0.799	1.0529	1.6388	5.1709	0.96638	2.7807	1.9599	0.99092	1.1318	0.47308	0.80305		2.2093	2.2748	2.4123	1.3467	2.0708	1.4582	2.0361	4.0488	2.3268	1.2745	0.93335	2.0611	2.1221	1.0989	1.6377	1.6746	1.5483	1.4392	3.1602	1.4899	1.5464	2.1315		1.4645	0.12013	0.80042	0.69284
0.016303		1.0826	1.6995	1.8558	1.1047	0.52473	2.1624	0.46303	1.8106	0.83015	0.79575	1.0573	1.6333	5.1309	0.96763	2.7723	1.9532	0.98631	1.1252	0.47043	0.80061		2.2201	2.2708	2.4076	1.3414	2.0793	1.4524	2.0393	4.0422	2.32	1.2717	0.93402	2.056	2.1197	1.1051	1.6392	1.6675	1.5457	1.4431	3.1589	1.4798	1.5384	2.142		1.4608	0.12114	0.80235	0.69209
0.016352		1.0739	1.6975	1.8489	1.0988	0.52205	2.1581	0.46131	1.8034	0.83201	0.79249	1.0615	1.6277	5.091	0.96882	2.7638	1.9464	0.98169	1.1187	0.4678	0.79816		2.2313	2.267	2.403	1.3361	2.0883	1.4466	2.0424	4.0352	2.3132	1.269	0.9346	2.0508	2.1172	1.1112	1.6405	1.6604	1.5431	1.4474	3.1573	1.4697	1.5306	2.1524		1.457	0.12214	0.80423	0.69136
0.016402		1.0652	1.6955	1.8422	1.0928	0.5194	2.1537	0.45965	1.7965	0.83384	0.7892	1.0657	1.6221	5.051	0.96993	2.7554	1.9395	0.97706	1.1122	0.46518	0.7957		2.2426	2.2632	2.3984	1.3308	2.0979	1.441	2.0453	4.0279	2.3064	1.2663	0.93509	2.0454	2.1145	1.1173	1.6418	1.6536	1.5405	1.4522	3.1554	1.4596	1.5232	2.1629		1.4532	0.12313	0.80605	0.69068
0.016451		1.0566	1.6936	1.8355	1.0869	0.5168	2.1493	0.45806	1.7897	0.83561	0.78589	1.0698	1.6166	5.0111	0.97095	2.7469	1.9326	0.9724	1.1058	0.46258	0.79325		2.254	2.2595	2.3939	1.3254	2.1082	1.4353	2.0482	4.0203	2.2996	1.2636	0.93549	2.0399	2.1117	1.1233	1.643	1.6468	1.5381	1.4573	3.1532	1.4495	1.516	2.1734		1.4495	0.12411	0.80782	0.69002
0.0165		1.0479	1.6915	1.8289	1.0809	0.51424	2.1449	0.45657	1.7832	0.83736	0.78257	1.0739	1.611	4.9711	0.9719	2.7385	1.9256	0.96774	1.0994	0.46	0.79078		2.2655	2.2559	2.3895	1.32	2.119	1.4298	2.0509	4.0124	2.2928	1.2609	0.9358	2.0342	2.1088	1.1294	1.6441	1.6402	1.5357	1.4626	3.1507	1.4394	1.5092	2.1838		1.4457	0.12509	0.80954	0.68938
0.01655		1.0393	1.6895	1.8224	1.075	0.51172	2.1403	0.45514	1.7768	0.83906	0.77922	1.0778	1.6054	4.9313	0.97277	2.7301	1.9185	0.96306	1.093	0.45744	0.78831		2.2771	2.2524	2.3852	1.3146	2.1304	1.4243	2.0534	4.0042	2.2861	1.2583	0.93603	2.0283	2.1057	1.1354	1.6451	1.6338	1.5335	1.4681	3.1478	1.4293	1.5028	2.1941		1.442	0.12605	0.8112	0.68877
0.016599		1.0307	1.6874	1.816	1.0691	0.50924	2.1358	0.45377	1.7705	0.84073	0.77587	1.0816	1.5998	4.8915	0.97357	2.7216	1.9114	0.95838	1.0866	0.45489	0.78584		2.2887	2.2489	2.381	1.3091	2.1422	1.4189	2.0559	3.9956	2.2793	1.2556	0.93617	2.0223	2.1024	1.1413	1.6461	1.6275	1.5314	1.4738	3.1447	1.4192	1.4968	2.2044		1.4383	0.127	0.81281	0.68817
0.016649		1.0221	1.6853	1.8096	1.0632	0.5068	2.1311	0.45245	1.7644	0.84236	0.77249	1.0853	1.5942	4.8517	0.97427	2.7132	1.9042	0.95369	1.0803	0.45236	0.78336		2.3004	2.2456	2.377	1.3036	2.1545	1.4135	2.0582	3.9868	2.2726	1.2531	0.93622	2.0161	2.099	1.1472	1.6469	1.6214	1.5294	1.4796	3.1412	1.4092	1.4913	2.2147		1.4345	0.12794	0.81435	0.68759
0.016699		1.0135	1.6831	1.8032	1.0573	0.50442	2.1264	0.45118	1.7585	0.84395	0.76911	1.0889	1.5886	4.812	0.97491	2.7047	1.897	0.949	1.074	0.44985	0.78087		2.312	2.2423	2.3731	1.298	2.1675	1.4083	2.0604	3.9776	2.2658	1.2505	0.93618	2.0098	2.0955	1.153	1.6477	1.6155	1.5274	1.4855	3.1374	1.3991	1.4863	2.2249		1.4308	0.12887	0.81584	0.68702
0.016749		1.005	1.6809	1.7969	1.0515	0.50207	2.1217	0.44994	1.7528	0.8455	0.76572	1.0924	1.583	4.7724	0.97546	2.6963	1.8897	0.9443	1.0678	0.44737	0.77838		2.3237	2.2392	2.3693	1.2925	2.1811	1.4031	2.0625	3.9682	2.2591	1.248	0.93606	2.0033	2.0918	1.1587	1.6483	1.6098	1.5254	1.4916	3.1333	1.3891	1.4817	2.2349		1.4271	0.12979	0.81726	0.68646
0.0168		0.99645	1.6786	1.7906	1.0457	0.49978	2.1169	0.44874	1.7472	0.84704	0.76232	1.0958	1.5774	4.7329	0.97594	2.6878	1.8824	0.93962	1.0616	0.44489	0.77589		2.3353	2.2361	2.3657	1.2869	2.1953	1.3979	2.0645	3.9585	2.2524	1.2454	0.93585	1.9967	2.088	1.1644	1.6489	1.6043	1.5235	1.4978	3.129	1.3791	1.4774	2.2449		1.4234	0.1307	0.81863	0.68591
0.01685		0.98796	1.6762	1.7843	1.0399	0.49754	2.112	0.44757	1.7418	0.84854	0.7589	1.0991	1.5717	4.6935	0.97632	2.6793	1.8751	0.93493	1.0555	0.44245	0.77339		2.347	2.2331	2.3624	1.2813	2.2098	1.3929	2.0663	3.9485	2.2456	1.243	0.93556	1.9899	2.084	1.17	1.6494	1.599	1.5215	1.5041	3.1243	1.3691	1.4735	2.2548		1.4197	0.13159	0.81993	0.68536
0.016901		0.9795	1.6738	1.7781	1.0342	0.49535	2.107	0.44643	1.7366	0.85002	0.75549	1.1022	1.5661	4.6542	0.97664	2.6707	1.8677	0.93025	1.0494	0.44001	0.77089		2.3585	2.2302	2.3593	1.2757	2.2247	1.388	2.068	3.9383	2.2389	1.2405	0.93518	1.983	2.0799	1.1755	1.6499	1.5941	1.5196	1.5104	3.1193	1.3591	1.4698	2.2646		1.4161	0.13247	0.82117	0.68481
0.016952		0.97108	1.6714	1.7718	1.0285	0.49321	2.102	0.44532	1.7315	0.85144	0.75207	1.1052	1.5605	4.615	0.97687	2.6622	1.8602	0.92558	1.0434	0.4376	0.76838		2.3701	2.2274	2.3564	1.27	2.2399	1.3833	2.0696	3.9278	2.2321	1.2381	0.93472	1.976	2.0757	1.181	1.6502	1.5895	1.5177	1.5168	3.1141	1.3491	1.4665	2.2742		1.4124	0.13334	0.82234	0.68426
0.017003		0.96269	1.6688	1.7656	1.0228	0.49113	2.097	0.44423	1.7266	0.85283	0.74865	1.1081	1.5549	4.576	0.97703	2.6536	1.8528	0.92093	1.0374	0.43521	0.76586		2.3815	2.2248	2.3538	1.2644	2.2554	1.3786	2.0711	3.917	2.2254	1.2357	0.93417	1.9688	2.0713	1.1863	1.6505	1.5851	1.5158	1.5232	3.1086	1.3392	1.4634	2.2838		1.4087	0.13419	0.82346	0.68371
0.017054		0.95434	1.6662	1.7594	1.0172	0.48911	2.0919	0.44317	1.7219	0.85417	0.74523	1.1109	1.5494	4.537	0.9771	2.645	1.8453	0.9163	1.0315	0.43284	0.76335		2.3929	2.2223	2.3515	1.2587	2.2711	1.374	2.0725	3.906	2.2186	1.2333	0.93355	1.9615	2.0668	1.1916	1.6508	1.581	1.5138	1.5297	3.1027	1.3292	1.4605	2.2931		1.4051	0.13503	0.8245	0.68315
0.017105		0.94603	1.6636	1.7532	1.0116	0.48715	2.0868	0.44213	1.7174	0.85545	0.74181	1.1136	1.5439	4.4983	0.97709	2.6364	1.8377	0.9117	1.0257	0.43049	0.76083		2.4043	2.2199	2.3496	1.253	2.2871	1.3695	2.0738	3.8948	2.2119	1.2309	0.93283	1.954	2.0621	1.1968	1.6509	1.577	1.5119	1.5363	3.0966	1.3193	1.4579	2.3024		1.4015	0.13586	0.82548	0.68259
0.017156		0.93775	1.6608	1.7471	1.0061	0.48526	2.0816	0.4411	1.713	0.85669	0.73839	1.1161	1.5384	4.4597	0.977	2.6278	1.8302	0.90713	1.02	0.42816	0.75831		2.4155	2.2177	2.3481	1.2474	2.3032	1.365	2.0749	3.8833	2.2051	1.2286	0.93204	1.9464	2.0573	1.2018	1.651	1.5731	1.51	1.5428	3.0903	1.3094	1.4554	2.3115		1.3978	0.13667	0.82639	0.68202
0.017208		0.92952	1.658	1.7409	1.0006	0.48344	2.0763	0.44009	1.7089	0.85785	0.73498	1.1185	1.533	4.4213	0.97683	2.6192	1.8226	0.90258	1.0143	0.42585	0.75578		2.4267	2.2156	2.347	1.2417	2.3195	1.3606	2.076	3.8716	2.1984	1.2264	0.93116	1.9387	2.0524	1.2068	1.6511	1.5694	1.508	1.5494	3.0836	1.2996	1.4532	2.3204		1.3942	0.13747	0.82722	0.68144
0.017259		0.92133	1.6552	1.7347	0.99515	0.48171	2.071	0.4391	1.7049	0.85897	0.73157	1.1208	1.5276	4.383	0.97659	2.6105	1.815	0.89805	1.0087	0.42356	0.75327		2.4377	2.2135	2.3464	1.236	2.3359	1.3562	2.0769	3.8596	2.1916	1.2241	0.93021	1.9309	2.0474	1.2117	1.6511	1.5658	1.506	1.556	3.0767	1.2897	1.4511	2.3292		1.3906	0.13825	0.828	0.68085
0.017311		0.91318	1.6523	1.7285	0.98979	0.48006	2.0657	0.43812	1.7012	0.86003	0.72817	1.1229	1.5225	4.345	0.97626	2.6018	1.8074	0.89353	1.0031	0.42129	0.75076		2.4487	2.2114	2.3465	1.2303	2.3524	1.3518	2.0778	3.8475	2.1848	1.2219	0.92917	1.9229	2.0422	1.2165	1.651	1.5623	1.5041	1.5625	3.0695	1.2799	1.4492	2.3378		1.3871	0.13902	0.8287	0.68024
0.017363		0.90509	1.6493	1.7223	0.98449	0.47853	2.0603	0.43715	1.6976	0.86103	0.72478	1.1249	1.5174	4.3071	0.97586	2.5931	1.7998	0.88903	0.99769	0.41905	0.74825		2.4595	2.2094	2.3475	1.2246	2.3691	1.3475	2.0785	3.8351	2.178	1.2197	0.92806	1.9148	2.0369	1.2212	1.6509	1.5589	1.5021	1.5691	3.062	1.2702	1.4475	2.3462		1.3835	0.13977	0.82934	0.67962
0.017415		0.89704	1.6462	1.7161	0.97925	0.47708	2.0549	0.4362	1.6943	0.86196	0.7214	1.1268	1.5124	4.2695	0.97537	2.5844	1.7922	0.88455	0.99234	0.41682	0.74574		2.4703	2.2074	2.3491	1.2189	2.3858	1.3431	2.0792	3.8225	2.1712	1.2176	0.92686	1.9066	2.0314	1.2257	1.6507	1.5556	1.5001	1.5757	3.0543	1.2604	1.4459	2.3545		1.38	0.1405	0.8299	0.67899
0.017468		0.88904	1.6431	1.71	0.97408	0.47572	2.0495	0.43525	1.6912	0.86283	0.71803	1.1285	1.5075	4.2321	0.97481	2.5756	1.7845	0.88007	0.98706	0.41462	0.74322		2.4809	2.2054	2.3512	1.2132	2.4026	1.3388	2.0798	3.8097	2.1644	1.2156	0.92559	1.8983	2.0259	1.2302	1.6505	1.5524	1.4981	1.5822	3.0464	1.2507	1.4444	2.3625		1.3764	0.14122	0.8304	0.67834
0.01752		0.88109	1.6399	1.7038	0.96898	0.47443	2.044	0.4343	1.6884	0.86364	0.71467	1.1301	1.5026	4.1949	0.97418	2.5669	1.7769	0.87561	0.98188	0.41244	0.74069		2.4914	2.2035	2.3537	1.2075	2.4194	1.3345	2.0803	3.7968	2.1576	1.2135	0.92425	1.8899	2.0202	1.2346	1.6502	1.5492	1.4961	1.5888	3.0382	1.241	1.4431	2.3704		1.3729	0.14193	0.83082	0.67767
0.017573		0.87319	1.6366	1.6976	0.96396	0.4732	2.0385	0.43337	1.6857	0.86438	0.71133	1.1316	1.4978	4.1579	0.97346	2.5581	1.7692	0.87116	0.97681	0.41028	0.73814		2.5018	2.2015	2.3566	1.2018	2.4363	1.3302	2.0807	3.7836	2.1508	1.2116	0.92282	1.8814	2.0144	1.2388	1.6499	1.546	1.4941	1.5953	3.0298	1.2314	1.442	2.3781		1.3694	0.14261	0.83117	0.67698
0.017625		0.86535	1.6333	1.6914	0.95901	0.47204	2.033	0.43244	1.6834	0.86506	0.70801	1.1329	1.4929	4.1212	0.97267	2.5493	1.7615	0.86673	0.97183	0.40815	0.73559		2.512	2.1996	2.3597	1.1961	2.4532	1.3259	2.0811	3.7703	2.1439	1.2096	0.92132	1.8728	2.0085	1.243	1.6495	1.543	1.4921	1.6017	3.0211	1.2218	1.441	2.3855		1.3659	0.14328	0.83146	0.67628
0.017678		0.85757	1.6299	1.6852	0.95415	0.47094	2.0275	0.43152	1.6813	0.86566	0.70471	1.1341	1.488	4.0848	0.9718	2.5406	1.7539	0.86231	0.96696	0.40603	0.73303		2.5221	2.1977	2.3632	1.1905	2.4701	1.3216	2.0813	3.7568	2.1371	1.2078	0.91974	1.8641	2.0025	1.247	1.6491	1.54	1.4901	1.6082	3.0122	1.2122	1.4401	2.3928		1.3625	0.14393	0.83166	0.67555
0.017731		0.84984	1.6264	1.679	0.94936	0.4699	2.022	0.4306	1.6795	0.86621	0.70143	1.1352	1.4832	4.0486	0.97086	2.5318	1.7462	0.85789	0.96219	0.40394	0.73046		2.5321	2.1957	2.367	1.1848	2.4869	1.3173	2.0815	3.7431	2.1302	1.206	0.9181	1.8553	1.9964	1.251	1.6487	1.537	1.4881	1.6146	3.0031	1.2026	1.4393	2.3999		1.359	0.14457	0.8318	0.6748
0.017785		0.84217	1.6229	1.6728	0.94467	0.46892	2.0165	0.42968	1.678	0.86668	0.69817	1.1361	1.4783	4.0128	0.96983	2.523	1.7386	0.8535	0.95755	0.40187	0.72786		2.5419	2.1938	2.371	1.1792	2.5038	1.3129	2.0817	3.7293	2.1234	1.2042	0.91637	1.8464	1.9901	1.2548	1.6482	1.534	1.4862	1.6209	2.9937	1.1931	1.4387	2.4067		1.3556	0.14519	0.83186	0.67403
0.017838		0.83457	1.6193	1.6667	0.94007	0.468	2.011	0.42876	1.6768	0.86709	0.69493	1.1369	1.4734	3.9772	0.96874	2.5141	1.731	0.84911	0.95301	0.39983	0.72527		2.5516	2.1918	2.3752	1.1736	2.5206	1.3086	2.0817	3.7153	2.1165	1.2026	0.91458	1.8374	1.9838	1.2585	1.6477	1.5311	1.4843	1.6273	2.9842	1.1837	1.4382	2.4133		1.3522	0.14579	0.83186	0.67324
0.017892		0.82703	1.6157	1.6605	0.93556	0.46714	2.0055	0.42785	1.6759	0.86743	0.69171	1.1375	1.4684	3.9419	0.96758	2.5053	1.7234	0.84473	0.9486	0.39781	0.72265		2.5612	2.1898	2.3797	1.168	2.5374	1.3043	2.0818	3.7012	2.1096	1.201	0.91272	1.8284	1.9774	1.262	1.6472	1.5282	1.4824	1.6335	2.9744	1.1742	1.4377	2.4198		1.3488	0.14637	0.83179	0.67242
0.017945		0.81956	1.612	1.6543	0.93116	0.46633	1.9999	0.42693	1.6755	0.86769	0.68853	1.138	1.4635	3.9069	0.96633	2.4965	1.7157	0.84037	0.94434	0.39581	0.72002		2.5707	2.1878	2.3844	1.1624	2.5541	1.3	2.0818	3.6869	2.1027	1.1995	0.91078	1.8192	1.9709	1.2654	1.6466	1.5253	1.4806	1.6397	2.9645	1.1649	1.4375	2.4259		1.3454	0.14693	0.83163	0.67158
0.017999		0.81216	1.6082	1.6482	0.92686	0.46559	1.9945	0.42602	1.6755	0.86789	0.68537	1.1384	1.4585	3.8723	0.96503	2.4877	1.7082	0.83602	0.9402	0.39383	0.71738		2.58	2.1858	2.3893	1.1569	2.5707	1.2957	2.0817	3.6725	2.0959	1.1981	0.90877	1.81	1.9642	1.2687	1.646	1.5225	1.4787	1.6459	2.9543	1.1555	1.4373	2.4319		1.342	0.14748	0.83142	0.67072
0.018053		0.80483	1.6044	1.642	0.92267	0.4649	1.989	0.4251	1.676	0.86801	0.68224	1.1386	1.4535	3.838	0.96364	2.4789	1.7006	0.83168	0.93622	0.39188	0.71472		2.5891	2.1838	2.3943	1.1513	2.5873	1.2914	2.0816	3.6579	2.089	1.1967	0.9067	1.8007	1.9575	1.2719	1.6454	1.5196	1.4769	1.652	2.944	1.1462	1.4373	2.4376		1.3386	0.14801	0.83112	0.66983
0.018108		0.79757	1.6005	1.6359	0.91861	0.46427	1.9836	0.42418	1.6771	0.86807	0.67914	1.1387	1.4485	3.804	0.96219	2.4701	1.693	0.82735	0.9324	0.38996	0.71205		2.5982	2.1818	2.3996	1.1459	2.6037	1.2871	2.0815	3.6432	2.082	1.1955	0.90456	1.7914	1.9507	1.2749	1.6448	1.5168	1.475	1.658	2.9334	1.1369	1.4373	2.4431		1.3353	0.14852	0.83076	0.66892
0.018162		0.79039	1.5966	1.6298	0.91467	0.46369	1.9782	0.42326	1.6787	0.86805	0.67608	1.1387	1.4434	3.7705	0.96066	2.4613	1.6855	0.82304	0.92877	0.38806	0.70937		2.6071	2.1798	2.405	1.1404	2.6201	1.2829	2.0814	3.6284	2.0751	1.1944	0.90234	1.782	1.9438	1.2778	1.6441	1.5139	1.4731	1.664	2.9227	1.1277	1.4375	2.4484		1.3319	0.14901	0.83031	0.66798
0.018217		0.7833	1.5926	1.6237	0.91086	0.46318	1.9728	0.42233	1.6806	0.86797	0.67305	1.1385	1.4383	3.7372	0.95907	2.4525	1.678	0.81874	0.92537	0.38619	0.70667		2.6159	2.1777	2.4106	1.135	2.6363	1.2786	2.0813	3.6135	2.0682	1.1933	0.90007	1.7725	1.9369	1.2805	1.6434	1.5111	1.4712	1.6699	2.9119	1.1185	1.4378	2.4534		1.3286	0.14949	0.82981	0.66702
0.018271		0.7763	1.5886	1.6176	0.9072	0.46273	1.9675	0.4214	1.683	0.86782	0.67005	1.1382	1.4331	3.7044	0.95742	2.4437	1.6705	0.81445	0.92223	0.38434	0.70396		2.6245	2.1757	2.4164	1.1296	2.6524	1.2744	2.0812	3.5985	2.0613	1.1924	0.89773	1.763	1.9298	1.2831	1.6427	1.5083	1.4693	1.6758	2.9008	1.1094	1.4383	2.4583		1.3252	0.14994	0.82923	0.66604
0.018326		0.76939	1.5845	1.6116	0.90369	0.46233	1.9623	0.42047	1.6857	0.86758	0.66709	1.1377	1.428	3.672	0.95569	2.435	1.6631	0.81018	0.91931	0.38252	0.70124		2.6331	2.1736	2.4223	1.1243	2.6684	1.2701	2.0811	3.5834	2.0544	1.1916	0.89533	1.7534	1.9227	1.2856	1.642	1.5054	1.4674	1.6816	2.8896	1.1003	1.4389	2.4628		1.3219	0.15038	0.82858	0.66502
0.018381		0.76263	1.5804	1.6056	0.90036	0.462	1.9571	0.41953	1.6888	0.86729	0.66417	1.1372	1.4227	3.64	0.9539	2.4263	1.6557	0.80591	0.91658	0.38073	0.6985		2.6416	2.1715	2.4284	1.119	2.6843	1.2658	2.0811	3.5682	2.0474	1.1909	0.89286	1.7438	1.9156	1.2879	1.6413	1.5026	1.4655	1.6873	2.8783	1.0913	1.4396	2.4671		1.3186	0.1508	0.82786	0.66399
0.018436		0.75599	1.5763	1.5996	0.89728	0.46173	1.952	0.41859	1.6924	0.86691	0.6613	1.1365	1.4175	3.6084	0.95204	2.4176	1.6483	0.80166	0.91406	0.37896	0.69575		2.65	2.1694	2.4346	1.1137	2.7	1.2614	2.0811	3.553	2.0405	1.1904	0.89033	1.7342	1.9083	1.2901	1.6405	1.4997	1.4635	1.6929	2.8668	1.0823	1.4404	2.4712		1.3153	0.1512	0.82706	0.66292
0.018492		0.74947	1.5721	1.5937	0.89438	0.46153	1.947	0.41764	1.6964	0.86648	0.65846	1.1356	1.4122	3.5773	0.95012	2.4089	1.6409	0.79742	0.91181	0.37722	0.69299		2.6585	2.1673	2.4411	1.1085	2.7156	1.2571	2.0814	3.5376	2.0335	1.19	0.88774	1.7245	1.901	1.2921	1.6398	1.4968	1.4615	1.6985	2.8552	1.0734	1.4415	2.4751		1.312	0.15158	0.8262	0.66184
0.018547		0.74304	1.5678	1.5879	0.89164	0.4614	1.9421	0.41669	1.7008	0.86597	0.65567	1.1347	1.4069	3.5467	0.94814	2.4003	1.6336	0.79319	0.90975	0.37552	0.69021		2.6671	2.1652	2.4477	1.1034	2.7309	1.2527	2.0818	3.5222	2.0266	1.1898	0.88509	1.7147	1.8936	1.294	1.639	1.494	1.4595	1.7039	2.8434	1.0645	1.4428	2.4787		1.3087	0.15194	0.82527	0.66072
0.018603		0.7367	1.5635	1.5821	0.88905	0.46134	1.9373	0.41573	1.7053	0.86538	0.65292	1.1335	1.4015	3.5165	0.9461	2.3917	1.6264	0.78899	0.90784	0.37383	0.68743		2.6757	2.1631	2.4544	1.0983	2.7462	1.2483	2.0822	3.5067	2.0196	1.1897	0.88237	1.705	1.8862	1.2957	1.6383	1.491	1.4575	1.7094	2.8315	1.0557	1.4442	2.482		1.3054	0.15228	0.82426	0.65959
0.018659		0.73045	1.5592	1.5765	0.88661	0.46137	1.9327	0.41477	1.7102	0.86473	0.65022	1.1323	1.3961	3.4869	0.944	2.3831	1.6192	0.78479	0.90607	0.37218	0.68463		2.6842	2.1611	2.4614	1.0933	2.7612	1.2438	2.0828	3.4911	2.0127	1.1898	0.8796	1.6952	1.8787	1.2973	1.6375	1.4881	1.4554	1.7147	2.8195	1.0469	1.4458	2.4851		1.3021	0.1526	0.82319	0.65843
0.018715		0.72428	1.5549	1.571	0.88432	0.46147	1.9282	0.4138	1.7152	0.864	0.64758	1.131	1.3906	3.4579	0.94184	2.3747	1.612	0.78061	0.90442	0.37055	0.68182		2.6926	2.159	2.4685	1.0883	2.7761	1.2394	2.0834	3.4755	2.0057	1.1901	0.87678	1.6854	1.8712	1.2987	1.6367	1.4851	1.4533	1.7199	2.8074	1.0381	1.4475	2.488		1.2989	0.1529	0.82204	0.65724
0.018771		0.7182	1.5505	1.5657	0.88217	0.46168	1.9239	0.41282	1.7204	0.86321	0.64498	1.1295	1.3852	3.4295	0.93963	2.3662	1.6048	0.77643	0.90288	0.36896	0.679		2.7009	2.157	2.4758	1.0834	2.7907	1.2348	2.084	3.4599	1.9988	1.1906	0.87389	1.6756	1.8637	1.3	1.636	1.4822	1.4513	1.7251	2.7952	1.0295	1.4492	2.4906		1.2956	0.15319	0.82083	0.65603
0.018827		0.71219	1.5461	1.5607	0.88018	0.462	1.9199	0.41184	1.7257	0.86235	0.64244	1.1279	1.3797	3.4016	0.93737	2.3579	1.5978	0.77227	0.90144	0.3674	0.67617		2.709	2.155	2.4834	1.0785	2.8052	1.2303	2.0847	3.4442	1.9918	1.1913	0.87096	1.6657	1.8561	1.3011	1.6352	1.4791	1.4491	1.7302	2.783	1.0208	1.4511	2.493		1.2924	0.15345	0.81955	0.6548
0.018884		0.70627	1.5416	1.5558	0.87835	0.46247	1.9162	0.41086	1.7312	0.86141	0.63996	1.1261	1.3741	3.3743	0.93506	2.3496	1.5907	0.76813	0.90009	0.36586	0.67333		2.717	2.1531	2.4913	1.0738	2.8195	1.2257	2.0853	3.4285	1.9848	1.1923	0.86796	1.6559	1.8484	1.3021	1.6344	1.4761	1.447	1.7352	2.7706	1.0123	1.453	2.4952		1.2891	0.1537	0.8182	0.65354
0.018941		0.70042	1.5372	1.5509	0.87673	0.46305	1.9126	0.40986	1.7368	0.86041	0.63753	1.1243	1.3685	3.3475	0.93271	2.3414	1.5838	0.764	0.89882	0.36437	0.67048		2.7248	2.1514	2.4995	1.0691	2.8336	1.2211	2.086	3.4127	1.9779	1.1936	0.86492	1.646	1.8408	1.3029	1.6337	1.473	1.4448	1.7402	2.7581	1.0038	1.455	2.4971		1.2859	0.15393	0.81679	0.65226
0.018998		0.69465	1.5327	1.5462	0.87531	0.46373	1.9092	0.40887	1.7426	0.85933	0.63517	1.1223	1.3629	3.3213	0.93032	2.3333	1.5769	0.75989	0.89763	0.3629	0.66762		2.7325	2.1497	2.5081	1.0645	2.8474	1.2164	2.0866	3.397	1.9709	1.1952	0.86182	1.6362	1.8331	1.3036	1.6329	1.4699	1.4426	1.745	2.7456	0.9953	1.457	2.4987		1.2827	0.15413	0.81531	0.65096
0.019055		0.68896	1.5281	1.5415	0.87403	0.46448	1.9059	0.40786	1.7484	0.8582	0.63287	1.1202	1.3573	3.2956	0.92788	2.3253	1.57	0.75579	0.89651	0.36146	0.66475		2.7399	2.148	2.517	1.0599	2.8611	1.2117	2.0871	3.3812	1.9639	1.1974	0.85867	1.6264	1.8253	1.3041	1.6322	1.4667	1.4404	1.7498	2.733	0.9869	1.459	2.5002		1.2794	0.15432	0.81376	0.64964
0.019112		0.68334	1.5236	1.5368	0.87288	0.46531	1.9026	0.40686	1.7543	0.85698	0.63065	1.118	1.3516	3.2704	0.92539	2.3175	1.5632	0.75171	0.89545	0.36006	0.66188		2.7471	2.1463	2.5263	1.0555	2.8745	1.207	2.0876	3.3655	1.9569	1.2	0.85546	1.6165	1.8176	1.3045	1.6315	1.4635	1.4382	1.7544	2.7204	0.97856	1.4611	2.5013		1.2762	0.15449	0.81214	0.64831
0.019169		0.67779	1.519	1.5321	0.87183	0.4662	1.8995	0.40584	1.7603	0.85571	0.62849	1.1156	1.3459	3.2458	0.92285	2.3098	1.5565	0.74764	0.89444	0.35869	0.659		2.7542	2.1447	2.5357	1.0512	2.8877	1.2022	2.0881	3.3497	1.95	1.2029	0.85222	1.6067	1.8098	1.3047	1.6308	1.4603	1.4359	1.759	2.7078	0.97028	1.4631	2.5023		1.273	0.15464	0.81047	0.64696
0.019227		0.67231	1.5145	1.5275	0.87088	0.46715	1.8964	0.40483	1.7663	0.85437	0.62642	1.1132	1.3402	3.2218	0.92026	2.3024	1.5498	0.74358	0.89349	0.35737	0.65611		2.761	2.143	2.5452	1.047	2.9007	1.1974	2.0885	3.334	1.943	1.206	0.84892	1.5969	1.8021	1.3048	1.6302	1.457	1.4336	1.7636	2.6951	0.96206	1.4651	2.503		1.2698	0.15477	0.80873	0.64558
0.019285		0.66691	1.5099	1.5229	0.87001	0.46816	1.8934	0.40381	1.7724	0.85296	0.62445	1.1106	1.3344	3.1983	0.91761	2.2953	1.5432	0.73954	0.89258	0.35606	0.65321		2.7676	2.1413	2.5549	1.0429	2.9134	1.1926	2.0888	3.3183	1.936	1.2093	0.84557	1.5871	1.7943	1.3048	1.6297	1.4537	1.4313	1.768	2.6824	0.9539	1.4672	2.5035		1.2666	0.15488	0.80692	0.64418
0.019343		0.66157	1.5053	1.5183	0.86921	0.46921	1.8905	0.40278	1.7785	0.85149	0.62257	1.1079	1.3286	3.1754	0.9149	2.2883	1.5367	0.73552	0.89172	0.35481	0.65031		2.774	2.1395	2.5647	1.0389	2.9259	1.1877	2.089	3.3026	1.9291	1.2127	0.84218	1.5773	1.7865	1.3045	1.6291	1.4503	1.4289	1.7724	2.6697	0.9458	1.4691	2.5037		1.2634	0.15497	0.80505	0.64277
0.019401		0.65631	1.5007	1.5137	0.86848	0.47031	1.8876	0.40176	1.7848	0.84996	0.6208	1.1051	1.3228	3.1532	0.91214	2.2815	1.5302	0.73151	0.8909	0.35359	0.6474		2.7802	2.1377	2.5745	1.0351	2.9381	1.1828	2.0892	3.287	1.9221	1.2163	0.83874	1.5676	1.7788	1.3042	1.6286	1.4469	1.4266	1.7766	2.657	0.93777	1.4711	2.5038		1.2602	0.15504	0.80312	0.64133
0.019459		0.65112	1.496	1.5092	0.86781	0.47146	1.8847	0.40072	1.7911	0.84836	0.6192	1.1022	1.317	3.1316	0.90932	2.2747	1.5238	0.72752	0.89012	0.3524	0.64448		2.7862	2.1359	2.5844	1.0313	2.9502	1.1778	2.0892	3.2714	1.9152	1.22	0.83526	1.5579	1.771	1.3037	1.6282	1.4435	1.4242	1.7808	2.6443	0.92981	1.473	2.5035		1.257	0.15509	0.80113	0.63986
0.019517		0.64599	1.4914	1.5046	0.86719	0.47264	1.8818	0.39969	1.7976	0.8467	0.61772	1.0992	1.3112	3.1107	0.90645	2.268	1.5175	0.72355	0.88937	0.35125	0.64157		2.7919	2.134	2.5943	1.0276	2.9619	1.1729	2.0892	3.2559	1.9082	1.2237	0.83174	1.5482	1.7633	1.303	1.6277	1.44	1.4219	1.7849	2.6317	0.92191	1.4749	2.5031		1.2538	0.15513	0.79907	0.63837
0.019576		0.64094	1.4868	1.5	0.86661	0.47386	1.879	0.39866	1.8041	0.84497	0.61633	1.0961	1.3053	3.0907	0.90351	2.2614	1.5113	0.7196	0.88864	0.35014	0.63864		2.7974	2.1321	2.6042	1.024	2.9734	1.1678	2.0891	3.2405	1.9013	1.2275	0.82817	1.5386	1.7555	1.3022	1.6272	1.4364	1.4195	1.789	2.6192	0.91408	1.4767	2.5024		1.2507	0.15514	0.79696	0.63686
0.019635		0.63595	1.4821	1.4955	0.86607	0.47511	1.8762	0.39762	1.8106	0.8432	0.61501	1.0929	1.2994	3.0714	0.90053	2.2549	1.5052	0.71565	0.88794	0.34909	0.63572		2.8027	2.1301	2.6141	1.0205	2.9847	1.1628	2.0889	3.2251	1.8943	1.2314	0.82456	1.529	1.7479	1.3013	1.6267	1.4328	1.4171	1.793	2.6068	0.90632	1.4785	2.5016		1.2475	0.15514	0.79479	0.63532
0.019694		0.63104	1.4775	1.4909	0.86557	0.47639	1.8734	0.39659	1.817	0.84137	0.61376	1.0896	1.2935	3.0528	0.89749	2.2483	1.4992	0.71173	0.88727	0.34807	0.63279		2.8078	2.1281	2.624	1.0171	2.9957	1.1577	2.0886	3.2099	1.8874	1.2354	0.82091	1.5195	1.7402	1.3002	1.6261	1.4291	1.4147	1.7969	2.5945	0.89863	1.4802	2.5005		1.2443	0.15512	0.79256	0.63377
0.019753		0.62619	1.4729	1.4863	0.86509	0.4777	1.8706	0.39555	1.8234	0.83949	0.61256	1.0862	1.2876	3.0347	0.89439	2.2418	1.4932	0.70783	0.88662	0.34709	0.62986		2.8126	2.1259	2.6338	1.0139	3.0065	1.1526	2.0882	3.1947	1.8805	1.2393	0.81722	1.51	1.7326	1.299	1.6256	1.4254	1.4123	1.8007	2.5823	0.89101	1.4818	2.4991		1.2412	0.15507	0.79026	0.63218
0.019812		0.62141	1.4682	1.4818	0.86464	0.47904	1.8678	0.39451	1.8298	0.83757	0.6114	1.0827	1.2817	3.0172	0.89123	2.2353	1.4874	0.70395	0.88598	0.34617	0.62692		2.8172	2.1237	2.6436	1.0107	3.017	1.1475	2.0876	3.1797	1.8735	1.2433	0.8135	1.5006	1.7251	1.2977	1.625	1.4216	1.4098	1.8046	2.57	0.88347	1.4834	2.4976		1.238	0.15501	0.78792	0.63058
0.019872		0.61671	1.4636	1.4772	0.86421	0.48041	1.865	0.39348	1.8361	0.8356	0.61028	1.0791	1.2757	3.0003	0.88802	2.2289	1.4818	0.70009	0.88536	0.34529	0.62399		2.8215	2.1214	2.6533	1.0077	3.0272	1.1424	2.087	3.1648	1.8666	1.2473	0.80973	1.4912	1.7176	1.2962	1.6244	1.4178	1.4073	1.8083	2.5579	0.876	1.4849	2.4959		1.2349	0.15493	0.78551	0.62895
0.019931		0.61207	1.459	1.4726	0.8638	0.48179	1.8621	0.39244	1.8423	0.83357	0.6092	1.0754	1.2698	2.9838	0.88476	2.2224	1.4764	0.69624	0.88477	0.34448	0.62105		2.8257	2.1191	2.663	1.0049	3.0372	1.1372	2.0863	3.1501	1.8597	1.2512	0.80593	1.4819	1.7103	1.2945	1.6238	1.4139	1.4047	1.812	2.5457	0.86862	1.4864	2.494		1.2318	0.15484	0.78306	0.6273
0.019991		0.6075	1.4544	1.468	0.8634	0.48319	1.8593	0.39141	1.8484	0.83149	0.60814	1.0716	1.2638	2.9679	0.88145	2.2159	1.4711	0.69241	0.88418	0.34373	0.61811		2.8296	2.1166	2.6726	1.0022	3.0469	1.132	2.0855	3.1356	1.8528	1.2552	0.8021	1.4727	1.703	1.2928	1.6231	1.41	1.4022	1.8157	2.5336	0.86132	1.4877	2.4918		1.2286	0.15472	0.78055	0.62564
0.020051		0.603	1.4498	1.4634	0.86301	0.48462	1.8564	0.39039	1.8545	0.82935	0.60711	1.0677	1.2578	2.9524	0.87808	2.2094	1.4659	0.68861	0.8836	0.34305	0.61517		2.8332	2.1141	2.6822	0.99967	3.0563	1.1268	2.0845	3.1212	1.8459	1.2592	0.79823	1.4636	1.6957	1.2909	1.6224	1.406	1.3996	1.8192	2.5215	0.85409	1.489	2.4895		1.2255	0.15458	0.77798	0.62394
0.020111		0.59858	1.4452	1.4588	0.86263	0.48606	1.8535	0.38937	1.8604	0.82715	0.60609	1.0637	1.2519	2.9374	0.87466	2.2029	1.4609	0.68483	0.88303	0.34246	0.61223		2.8367	2.1115	2.6916	0.99735	3.0655	1.1215	2.0835	3.1071	1.839	1.2631	0.79433	1.4545	1.6885	1.2889	1.6217	1.402	1.3969	1.8226	2.5094	0.84696	1.4902	2.487		1.2224	0.15443	0.77537	0.62224
0.020172		0.59422	1.4407	1.4542	0.86226	0.48752	1.8506	0.38835	1.8662	0.82489	0.60509	1.0597	1.2459	2.9228	0.87119	2.1964	1.4558	0.68107	0.88245	0.34195	0.6093		2.8399	2.1088	2.701	0.9952	3.0745	1.1162	2.0823	3.0933	1.8322	1.267	0.79039	1.4456	1.6813	1.2867	1.621	1.3978	1.3942	1.8259	2.4973	0.83992	1.4913	2.4843		1.2193	0.15426	0.77269	0.6205
0.020232		0.58994	1.4362	1.4496	0.86188	0.48898	1.8476	0.38734	1.8719	0.82258	0.6041	1.0556	1.2399	2.9087	0.86767	2.1899	1.4509	0.67733	0.88188	0.3415	0.60636		2.8429	2.106	2.7103	0.99322	3.0831	1.111	2.0811	3.0797	1.8253	1.2708	0.78643	1.4367	1.6741	1.2845	1.6202	1.3937	1.3915	1.8291	2.4853	0.83297	1.4923	2.4814		1.2162	0.15407	0.76998	0.61875
0.020293		0.58574	1.4316	1.445	0.86151	0.49047	1.8446	0.38634	1.8774	0.82021	0.60312	1.0513	1.234	2.8951	0.8641	2.1834	1.446	0.67361	0.88131	0.34111	0.60342		2.8457	2.1031	2.7195	0.99141	3.0915	1.1057	2.0797	3.0664	1.8184	1.2746	0.78243	1.4279	1.6669	1.2821	1.6193	1.3895	1.3888	1.8322	2.4732	0.82613	1.4933	2.4783		1.2132	0.15386	0.76721	0.61699
0.020354		0.5816	1.4272	1.4403	0.86113	0.49196	1.8416	0.38534	1.8828	0.81778	0.60215	1.0471	1.228	2.8818	0.86048	2.1768	1.4411	0.66992	0.88072	0.34078	0.60049		2.8482	2.1001	2.7287	0.98975	3.0997	1.1004	2.0782	3.0533	1.8116	1.2784	0.77841	1.4193	1.6597	1.2795	1.6183	1.3852	1.386	1.8352	2.4612	0.81939	1.4941	2.475		1.2101	0.15364	0.76439	0.6152
0.020415		0.57755	1.4227	1.4357	0.86075	0.49347	1.8385	0.38436	1.8881	0.81529	0.60118	1.0427	1.222	2.869	0.85682	2.1702	1.4362	0.66625	0.88014	0.34051	0.59756		2.8505	2.097	2.7377	0.98832	3.1076	1.095	2.0766	3.0405	1.8048	1.2821	0.77436	1.4107	1.6526	1.2769	1.6172	1.3808	1.3832	1.838	2.4492	0.81279	1.4948	2.4716		1.2071	0.1534	0.76153	0.6134
0.020477		0.57357	1.4183	1.431	0.86035	0.49498	1.8354	0.38338	1.8932	0.81275	0.60021	1.0382	1.2161	2.8566	0.85311	2.1636	1.4313	0.66261	0.87955	0.34029	0.59463		2.8526	2.0938	2.7467	0.98705	3.1152	1.0897	2.0749	3.028	1.798	1.2857	0.77028	1.4022	1.6455	1.2742	1.6161	1.3764	1.3804	1.8408	2.4373	0.80632	1.4954	2.4681		1.204	0.15314	0.75862	0.61158
0.020538		0.56967	1.414	1.4264	0.85996	0.4965	1.8322	0.38242	1.8982	0.81015	0.59924	1.0337	1.2101	2.8445	0.84935	2.1569	1.4265	0.65899	0.87894	0.34013	0.59171		2.8545	2.0905	2.7557	0.98592	3.1226	1.0843	2.0731	3.016	1.7912	1.2893	0.76617	1.3938	1.6384	1.2713	1.6148	1.372	1.3775	1.8434	2.4253	0.79995	1.496	2.4643		1.201	0.15286	0.75567	0.60974
0.0206		0.56585	1.4097	1.4217	0.85955	0.49803	1.829	0.38147	1.903	0.8075	0.59826	1.0292	1.2042	2.8329	0.84555	2.1502	1.4216	0.6554	0.87833	0.34002	0.58879		2.8562	2.0872	2.7646	0.98493	3.1297	1.079	2.0712	3.0044	1.7844	1.2927	0.76204	1.3855	1.6313	1.2683	1.6135	1.3675	1.3746	1.8459	2.4134	0.7937	1.4964	2.4604		1.198	0.15257	0.75267	0.60788
0.020662		0.56211	1.4055	1.417	0.85912	0.49957	1.8257	0.38053	1.9076	0.80479	0.59728	1.0245	1.1982	2.8217	0.84171	2.1435	1.4168	0.65184	0.8777	0.33996	0.58587		2.8577	2.0837	2.7735	0.98406	3.1365	1.0736	2.0692	2.993	1.7776	1.2962	0.75788	1.3773	1.6242	1.2652	1.612	1.3629	1.3716	1.8483	2.4015	0.78754	1.4967	2.4564		1.195	0.15226	0.74963	0.60601
0.020724		0.55845	1.4014	1.4123	0.85869	0.5011	1.8223	0.37961	1.9121	0.80203	0.59628	1.0198	1.1923	2.8109	0.83782	2.1368	1.4119	0.6483	0.87707	0.33996	0.58296		2.859	2.0801	2.7824	0.98331	3.1431	1.0683	2.067	2.982	1.7709	1.2995	0.75371	1.3691	1.6171	1.262	1.6104	1.3582	1.3687	1.8506	2.3897	0.78149	1.4969	2.4522		1.192	0.15193	0.74655	0.60413
0.020786		0.55488	1.3973	1.4076	0.85824	0.50265	1.8189	0.37871	1.9164	0.79921	0.59528	1.015	1.1864	2.8005	0.8339	2.13	1.407	0.64479	0.87642	0.34001	0.58005		2.8601	2.0765	2.7913	0.98266	3.1495	1.0629	2.0648	2.9713	1.7642	1.3027	0.74951	1.361	1.61	1.2588	1.6087	1.3535	1.3657	1.8527	2.3779	0.77554	1.497	2.4479		1.189	0.15159	0.74344	0.60223
0.020848		0.55139	1.3932	1.4029	0.85777	0.5042	1.8155	0.37782	1.9205	0.79634	0.59427	1.0102	1.1805	2.7904	0.82993	2.1232	1.4021	0.64132	0.87576	0.34012	0.57715		2.861	2.0727	2.8002	0.98211	3.1556	1.0575	2.0625	2.9608	1.7575	1.3059	0.74528	1.3531	1.603	1.2554	1.6069	1.3488	1.3626	1.8547	2.3661	0.76968	1.497	2.4434		1.186	0.15123	0.74027	0.60032
0.020911		0.548	1.3892	1.3982	0.85729	0.50575	1.8119	0.37695	1.9245	0.79342	0.59324	1.0053	1.1746	2.7808	0.82592	2.1163	1.3972	0.63787	0.87508	0.34028	0.57425		2.8618	2.0689	2.8089	0.98166	3.1615	1.0522	2.06	2.9505	1.7508	1.309	0.74104	1.3452	1.596	1.2519	1.605	1.344	1.3596	1.8566	2.3543	0.76392	1.4969	2.4389		1.1831	0.15085	0.73708	0.5984
0.020974		0.5447	1.3852	1.3935	0.85679	0.5073	1.8083	0.3761	1.9282	0.79045	0.5922	1.0004	1.1688	2.7717	0.82188	2.1094	1.3923	0.63446	0.87439	0.34049	0.57136		2.8623	2.0649	2.8176	0.9813	3.1671	1.0468	2.0575	2.9404	1.7442	1.3119	0.73678	1.3374	1.589	1.2483	1.603	1.3391	1.3565	1.8584	2.3426	0.75826	1.4967	2.4341		1.1801	0.15046	0.73384	0.59647
0.021037		0.54149	1.3812	1.3888	0.85627	0.50886	1.8047	0.37527	1.9318	0.78743	0.59114	0.99537	1.1629	2.7629	0.81781	2.1025	1.3873	0.63108	0.87368	0.34075	0.56848		2.8627	2.0609	2.8261	0.98102	3.1725	1.0414	2.0549	2.9304	1.7375	1.3148	0.7325	1.3297	1.582	1.2446	1.6008	1.3342	1.3534	1.8601	2.331	0.75269	1.4964	2.4293		1.1772	0.15005	0.73056	0.59452
0.0211		0.53837	1.3772	1.384	0.85573	0.51041	1.8009	0.37447	1.9352	0.78436	0.59007	0.99032	1.1571	2.7546	0.8137	2.0956	1.3823	0.62774	0.87296	0.34106	0.5656		2.8629	2.0568	2.8346	0.98084	3.1777	1.0361	2.0521	2.9206	1.7309	1.3176	0.7282	1.3221	1.575	1.2409	1.5986	1.3292	1.3503	1.8617	2.3194	0.74722	1.4959	2.4243		1.1743	0.14963	0.72726	0.59256
0.021163		0.53536	1.3732	1.3793	0.85518	0.51197	1.7971	0.3737	1.9384	0.78124	0.58898	0.98522	1.1513	2.7466	0.80955	2.0886	1.3772	0.62443	0.87222	0.34144	0.56273		2.863	2.0525	2.8429	0.98073	3.1826	1.0308	2.0493	2.9109	1.7243	1.3203	0.72389	1.3146	1.5681	1.237	1.5962	1.3242	1.3471	1.8631	2.3078	0.74186	1.4953	2.4192		1.1714	0.14919	0.72392	0.5906
0.021227		0.53245	1.3692	1.3746	0.8546	0.51353	1.7932	0.37295	1.9414	0.77808	0.58786	0.98007	1.1456	2.7389	0.80538	2.0816	1.3721	0.62116	0.87146	0.34186	0.55987		2.8629	2.0482	2.8511	0.98069	3.1873	1.0254	2.0464	2.9013	1.7177	1.3228	0.71956	1.3072	1.5612	1.2331	1.5936	1.3191	1.344	1.8645	2.2963	0.7366	1.4947	2.414		1.1685	0.14874	0.72054	0.58862
0.021291		0.52964	1.3652	1.3698	0.854	0.51508	1.7892	0.37223	1.9442	0.77487	0.58673	0.97488	1.1398	2.7316	0.80117	2.0746	1.367	0.61793	0.87068	0.34234	0.55701		2.8626	2.0438	2.8592	0.98074	3.1918	1.0201	2.0434	2.8918	1.7111	1.3253	0.71521	1.2999	1.5543	1.2291	1.591	1.3139	1.3408	1.8657	2.2849	0.73145	1.4939	2.4087		1.1656	0.14827	0.71713	0.58664
0.021355		0.52694	1.3612	1.3651	0.85338	0.51664	1.7852	0.37154	1.9468	0.77161	0.58558	0.96964	1.1341	2.7245	0.79694	2.0675	1.3619	0.61474	0.86988	0.34288	0.55417		2.8623	2.0393	2.8672	0.98085	3.1961	1.0148	2.0403	2.8824	1.7045	1.3276	0.71085	1.2927	1.5475	1.2251	1.5882	1.3087	1.3376	1.8668	2.2736	0.72641	1.493	2.4032		1.1628	0.14779	0.71369	0.58464
0.021419		0.52436	1.3572	1.3603	0.85274	0.51819	1.7811	0.37089	1.9492	0.76831	0.58441	0.96436	1.1284	2.7178	0.79268	2.0604	1.3567	0.6116	0.86907	0.34347	0.55133		2.8618	2.0348	2.875	0.98103	3.2001	1.0096	2.0372	2.873	1.6979	1.3299	0.70648	1.2855	1.5407	1.221	1.5853	1.3035	1.3344	1.8678	2.2623	0.72151	1.492	2.3977		1.1599	0.14729	0.71022	0.58264
0.021483		0.5219	1.3532	1.3555	0.85209	0.51975	1.7769	0.37028	1.9514	0.76497	0.58321	0.95905	1.1228	2.7115	0.78839	2.0533	1.3514	0.6085	0.86824	0.34413	0.5485		2.8611	2.0301	2.8827	0.98128	3.204	1.0043	2.0339	2.8638	1.6914	1.332	0.7021	1.2785	1.534	1.2168	1.5823	1.2982	1.3312	1.8688	2.251	0.71672	1.4908	2.3921		1.1571	0.14678	0.70672	0.58064
0.021548		0.51956	1.3492	1.3507	0.85141	0.5213	1.7726	0.36972	1.9534	0.76158	0.58199	0.9537	1.1172	2.7053	0.78408	2.0462	1.3461	0.60546	0.86739	0.34484	0.54569		2.8604	2.0254	2.8903	0.98159	3.2077	0.99908	2.0306	2.8545	1.6848	1.334	0.69771	1.2716	1.5274	1.2125	1.5792	1.2928	1.328	1.8696	2.2399	0.71203	1.4896	2.3864		1.1543	0.14625	0.70319	0.57863
0.021612		0.51734	1.3451	1.346	0.85071	0.52285	1.7682	0.3692	1.9552	0.75816	0.58075	0.94831	1.1116	2.6996	0.77975	2.039	1.3408	0.6025	0.86653	0.34563	0.54288		2.8595	2.0205	2.8977	0.98197	3.2111	0.99387	2.0272	2.8454	1.6783	1.3359	0.6933	1.2648	1.5207	1.2082	1.5759	1.2874	1.3248	1.8704	2.2288	0.70745	1.4882	2.3806		1.1515	0.14571	0.69964	0.57661
0.021677		0.51526	1.3411	1.3412	0.84999	0.5244	1.7638	0.36876	1.9568	0.7547	0.57949	0.94289	1.106	2.6941	0.7754	2.0318	1.3354	0.59958	0.86564	0.34648	0.54008		2.8586	2.0156	2.9051	0.9824	3.2144	0.9887	2.0237	2.8362	1.6718	1.3377	0.68889	1.2581	1.5142	1.2038	1.5725	1.2819	1.3216	1.871	2.2178	0.70297	1.4868	2.3748		1.1487	0.14516	0.69606	0.57458
0.021742		0.51332	1.337	1.3364	0.84925	0.52594	1.7593	0.36839	1.9583	0.75119	0.5782	0.93745	1.1005	2.689	0.77103	2.0246	1.33	0.59671	0.86473	0.34742	0.53729		2.8576	2.0107	2.9123	0.9829	3.2176	0.98355	2.0202	2.8271	1.6653	1.3394	0.68447	1.2516	1.5076	1.1994	1.569	1.2764	1.3184	1.8716	2.207	0.69857	1.4852	2.3688		1.146	0.1446	0.69246	0.57256
0.021808		0.51154	1.3329	1.3316	0.84849	0.52749	1.7546	0.36807	1.9595	0.74766	0.57689	0.93197	1.095	2.6843	0.76664	2.0175	1.3245	0.59388	0.86381	0.34847	0.53452		2.8566	2.0056	2.9193	0.98345	3.2205	0.97844	2.0166	2.818	1.6588	1.3409	0.68004	1.2451	1.5011	1.195	1.5654	1.2709	1.3151	1.8721	2.1962	0.69428	1.4835	2.3629		1.1433	0.14402	0.68883	0.57053
0.021873		0.50991	1.3288	1.3268	0.84772	0.52903	1.7499	0.3678	1.9605	0.74408	0.57555	0.92647	1.0896	2.6798	0.76223	2.0102	1.319	0.59109	0.86287	0.34962	0.53175		2.8555	2.0005	2.9263	0.98406	3.2233	0.97336	2.0129	2.809	1.6523	1.3423	0.67561	1.2388	1.4946	1.1905	1.5617	1.2653	1.3119	1.8725	2.1855	0.69009	1.4816	2.3568		1.1406	0.14343	0.68519	0.5685
0.021939		0.50845	1.3247	1.322	0.84692	0.53057	1.7451	0.36756	1.9613	0.74047	0.57419	0.92095	1.0842	2.6756	0.75781	2.003	1.3134	0.58832	0.86191	0.35084	0.529		2.8543	1.9953	2.9332	0.98473	3.226	0.96832	2.0091	2.7999	1.6458	1.3436	0.67117	1.2325	1.4882	1.186	1.5578	1.2597	1.3088	1.8729	2.1749	0.68598	1.4797	2.3507		1.1379	0.14283	0.68151	0.56647
0.022005		0.50718	1.3206	1.3172	0.84611	0.5321	1.7403	0.36736	1.9619	0.73683	0.57281	0.9154	1.0789	2.6718	0.75337	1.9958	1.3077	0.5856	0.86093	0.35214	0.52626		2.8532	1.99	2.9399	0.98546	3.2285	0.96333	2.0053	2.7909	1.6393	1.3448	0.66673	1.2264	1.4818	1.1814	1.5538	1.254	1.3056	1.8732	2.1644	0.68197	1.4777	2.3446		1.1352	0.14221	0.67783	0.56443
0.022071		0.50619	1.3165	1.3123	0.84528	0.53363	1.7353	0.36719	1.9623	0.73316	0.5714	0.90984	1.0736	2.6682	0.74893	1.9886	1.3021	0.58292	0.85993	0.3535	0.52353		2.8522	1.9847	2.9466	0.98623	3.2309	0.95837	2.0015	2.7819	1.6329	1.3459	0.66228	1.2204	1.4754	1.1768	1.5498	1.2483	1.3025	1.8734	2.154	0.67806	1.4755	2.3385		1.1326	0.14159	0.67412	0.56239
0.022137		0.5054	1.3124	1.3075	0.84444	0.53516	1.7302	0.36705	1.9625	0.72946	0.56996	0.90426	1.0683	2.6649	0.74447	1.9813	1.2963	0.58025	0.85891	0.35492	0.52082		2.8513	1.9793	2.9532	0.98705	3.2332	0.95346	1.9976	2.7728	1.6264	1.3468	0.65783	1.2146	1.4691	1.1722	1.5456	1.2425	1.2995	1.8736	2.1437	0.67423	1.4733	2.3323		1.13	0.14095	0.67039	0.56036
0.022203		0.5048	1.3082	1.3027	0.84358	0.53669	1.7251	0.36694	1.9626	0.72573	0.56851	0.89866	1.0631	2.6619	0.74001	1.9741	1.2905	0.57763	0.85788	0.3564	0.51812		2.8505	1.9738	2.9597	0.98792	3.2354	0.9486	1.9937	2.7638	1.62	1.3476	0.65338	1.2089	1.4628	1.1676	1.5413	1.2367	1.2966	1.8737	2.1336	0.67051	1.4709	2.3261		1.1274	0.1403	0.66666	0.55833
0.02227		0.50438	1.3041	1.2979	0.84271	0.53821	1.7199	0.36684	1.9624	0.72197	0.56703	0.89306	1.0579	2.6592	0.73554	1.9669	1.2847	0.57503	0.85683	0.35794	0.51543		2.8497	1.9683	2.9661	0.98883	3.2376	0.94379	1.9897	2.7548	1.6135	1.3483	0.64893	1.2033	1.4565	1.163	1.5369	1.2309	1.2936	1.8738	2.1236	0.66688	1.4684	2.3199		1.1248	0.13964	0.6629	0.55629
0.022337		0.50413	1.2999	1.293	0.84182	0.53973	1.7145	0.36678	1.9621	0.71819	0.56553	0.88744	1.0528	2.6568	0.73106	1.9597	1.2788	0.57246	0.85576	0.35954	0.51276		2.849	1.9627	2.9724	0.98978	3.2396	0.93904	1.9857	2.7457	1.6071	1.3489	0.64448	1.198	1.4503	1.1584	1.5323	1.225	1.2907	1.8738	2.1137	0.66333	1.4658	2.3137		1.1222	0.13897	0.65913	0.55427
0.022404		0.50406	1.2957	1.2882	0.84093	0.54124	1.7091	0.36672	1.9615	0.71438	0.564	0.88182	1.0478	2.6548	0.72659	1.9525	1.2728	0.56992	0.85467	0.36119	0.5101		2.8482	1.9571	2.9787	0.99078	3.2416	0.93434	1.9816	2.7367	1.6007	1.3493	0.64004	1.1928	1.4441	1.1537	1.5277	1.2191	1.2877	1.8739	2.1039	0.6599	1.4631	2.3075		1.1197	0.13829	0.65535	0.55224
0.022471		0.50418	1.2915	1.2834	0.84002	0.54275	1.7036	0.36669	1.9608	0.71055	0.56246	0.87619	1.0428	2.6532	0.72211	1.9453	1.2668	0.56741	0.85357	0.36289	0.50746		2.8473	1.9514	2.985	0.99183	3.2436	0.92971	1.9775	2.7276	1.5943	1.3496	0.6356	1.1877	1.438	1.1491	1.523	1.2132	1.2848	1.8739	2.0943	0.65656	1.4603	2.3013		1.1171	0.13761	0.65156	0.55022
0.022539		0.50452	1.2873	1.2785	0.83911	0.54426	1.6981	0.36667	1.9599	0.7067	0.56089	0.87056	1.0378	2.6521	0.71763	1.9382	1.2608	0.56492	0.85244	0.36464	0.50484		2.8465	1.9457	2.9912	0.99292	3.2456	0.92513	1.9734	2.7185	1.5879	1.3498	0.63117	1.1828	1.4319	1.1445	1.5182	1.2072	1.2818	1.8739	2.0849	0.6533	1.4575	2.2951		1.1146	0.13691	0.64775	0.54821
0.022607		0.50509	1.283	1.2737	0.83819	0.54577	1.6924	0.36667	1.9588	0.70283	0.5593	0.86492	1.0329	2.6513	0.71315	1.9311	1.2547	0.56246	0.85131	0.36643	0.50223		2.8455	1.9399	2.9974	0.99405	3.2477	0.92062	1.9693	2.7094	1.5815	1.3499	0.62674	1.1781	1.4259	1.1399	1.5133	1.2012	1.2788	1.8739	2.0756	0.65016	1.4545	2.289		1.1121	0.1362	0.64395	0.5462
0.022674		0.50585	1.2788	1.2688	0.83727	0.54727	1.6866	0.36668	1.9575	0.69893	0.55769	0.85929	1.0281	2.6509	0.70868	1.924	1.2486	0.56003	0.85016	0.36828	0.49964		2.8445	1.9341	3.0036	0.99524	3.2498	0.91619	1.9651	2.7003	1.5751	1.3499	0.62231	1.1734	1.4199	1.1353	1.5083	1.1952	1.2758	1.8739	2.0664	0.64712	1.4514	2.283		1.1096	0.13548	0.64013	0.54419
0.022743		0.50676	1.2745	1.2639	0.83634	0.54876	1.6808	0.3667	1.956	0.69502	0.55606	0.85366	1.0233	2.6507	0.70421	1.9169	1.2424	0.55762	0.84899	0.37016	0.49708		2.8435	1.9283	3.0099	0.99648	3.2521	0.91182	1.9609	2.6912	1.5687	1.3497	0.61788	1.1688	1.414	1.1308	1.5032	1.1892	1.2728	1.8739	2.0575	0.64416	1.4482	2.277		1.1071	0.13475	0.63631	0.5422
0.022811		0.5078	1.2702	1.2591	0.83541	0.55026	1.6748	0.36673	1.9544	0.6911	0.55441	0.84803	1.0186	2.6507	0.69975	1.9099	1.2361	0.55524	0.8478	0.37209	0.49452		2.8423	1.9224	3.0162	0.99779	3.2547	0.90754	1.9567	2.682	1.5623	1.3494	0.61345	1.1644	1.4082	1.1263	1.498	1.1831	1.2698	1.874	2.0487	0.64132	1.4449	2.2711		1.1046	0.13402	0.63248	0.54022
0.022879		0.50895	1.2659	1.2542	0.83448	0.55175	1.6688	0.36676	1.9526	0.68716	0.55275	0.84241	1.014	2.6508	0.6953	1.9029	1.2298	0.55289	0.84661	0.37405	0.49199		2.8411	1.9164	3.0226	0.99917	3.2575	0.90333	1.9525	2.6729	1.5559	1.349	0.60903	1.16	1.4024	1.1218	1.4927	1.177	1.2667	1.8741	2.0402	0.63858	1.4416	2.2653		1.1021	0.13328	0.62866	0.53825
0.022948		0.51019	1.2616	1.2493	0.83355	0.55323	1.6627	0.36681	1.9506	0.68321	0.55106	0.8368	1.0094	2.651	0.69085	1.896	1.2235	0.55056	0.8454	0.37606	0.48948		2.8398	1.9105	3.0291	1.0006	3.2605	0.89922	1.9483	2.6637	1.5496	1.3485	0.60461	1.1557	1.3967	1.1174	1.4874	1.1709	1.2636	1.8743	2.0319	0.63593	1.4381	2.2597		1.0996	0.13253	0.62483	0.5363
0.023017		0.51153	1.2573	1.2444	0.83263	0.55472	1.6565	0.36686	1.9485	0.67925	0.54936	0.8312	1.0049	2.6512	0.68642	1.8892	1.2171	0.54826	0.84418	0.3781	0.48698		2.8384	1.9045	3.0359	1.0022	3.2635	0.89519	1.9441	2.6545	1.5432	1.3478	0.6002	1.1515	1.391	1.113	1.4819	1.1648	1.2604	1.8745	2.0239	0.6334	1.4345	2.2542		1.0972	0.13177	0.621	0.53435
0.023086		0.51295	1.253	1.2395	0.83172	0.5562	1.6502	0.36691	1.9462	0.67527	0.54765	0.82561	1.0006	2.6515	0.68201	1.8824	1.2107	0.54599	0.84295	0.38017	0.48451		2.8369	1.8985	3.043	1.0038	3.2666	0.89126	1.94	2.6452	1.5369	1.3471	0.59579	1.1474	1.3855	1.1087	1.4764	1.1587	1.2572	1.8749	2.0162	0.63098	1.4308	2.2489		1.0948	0.131	0.61717	0.53243
0.023155		0.51444	1.2487	1.2346	0.83081	0.55767	1.6438	0.36698	1.9437	0.67129	0.54592	0.82004	0.9963	2.6519	0.67761	1.8756	1.2042	0.54374	0.8417	0.38227	0.48207		2.8353	1.8924	3.0502	1.0054	3.2697	0.88745	1.9358	2.636	1.5305	1.3462	0.59139	1.1433	1.38	1.1044	1.4709	1.1526	1.254	1.8754	2.0087	0.62866	1.427	2.244		1.0923	0.13023	0.61334	0.53053
0.023225		0.51599	1.2444	1.2297	0.82992	0.55914	1.6373	0.36704	1.9411	0.6673	0.54418	0.81448	0.99209	2.6522	0.67322	1.869	1.1977	0.54152	0.84046	0.3844	0.47964		2.8337	1.8864	3.0575	1.0071	3.2729	0.88375	1.9316	2.6267	1.5242	1.3452	0.58699	1.1394	1.3747	1.1002	1.4652	1.1464	1.2508	1.8761	2.0015	0.62646	1.4231	2.2393		1.0899	0.12945	0.60951	0.52865
0.023295		0.5176	1.2401	1.2248	0.82905	0.56061	1.6308	0.3671	1.9383	0.66331	0.54243	0.80894	0.98794	2.6525	0.66886	1.8625	1.1912	0.53933	0.83921	0.38656	0.47724		2.8319	1.8803	3.0649	1.0087	3.2759	0.8802	1.9275	2.6174	1.5178	1.3441	0.58259	1.1355	1.3694	1.0961	1.4595	1.1403	1.2475	1.877	1.9944	0.62438	1.4191	2.2348		1.0875	0.12867	0.60569	0.52681
0.023365		0.51926	1.2358	1.2199	0.82819	0.56208	1.6242	0.36717	1.9354	0.65931	0.54067	0.80343	0.98384	2.6527	0.66451	1.856	1.1846	0.53716	0.83796	0.38875	0.47487		2.8301	1.8743	3.0723	1.0104	3.279	0.8768	1.9234	2.6081	1.5115	1.3429	0.57821	1.1317	1.3644	1.0921	1.4538	1.1341	1.2442	1.878	1.9876	0.6224	1.415	2.2305		1.0851	0.12788	0.60186	0.525
0.023435		0.52096	1.2315	1.215	0.82736	0.56355	1.6175	0.36724	1.9323	0.65531	0.5389	0.79793	0.97979	2.653	0.66019	1.8497	1.178	0.53502	0.83673	0.39096	0.47252		2.8281	1.8682	3.0799	1.0121	3.282	0.87354	1.9193	2.5988	1.5051	1.3416	0.57383	1.128	1.3595	1.0882	1.4479	1.1279	1.2408	1.879	1.9808	0.62055	1.4109	2.2262		1.0827	0.12708	0.59804	0.52319
0.023505		0.5227	1.2273	1.2101	0.82656	0.56501	1.6107	0.3673	1.9291	0.65131	0.53712	0.79245	0.97578	2.6531	0.65589	1.8436	1.1713	0.53291	0.83551	0.39319	0.47019		2.8261	1.8621	3.0875	1.0139	3.2849	0.87042	1.9152	2.5894	1.4988	1.3402	0.56946	1.1243	1.3547	1.0843	1.4421	1.1218	1.2374	1.8802	1.9742	0.61882	1.4066	2.2221		1.0802	0.12628	0.59423	0.52141
0.023576		0.52447	1.2231	1.2051	0.82578	0.56647	1.6038	0.36737	1.9258	0.64731	0.53533	0.78701	0.97181	2.6532	0.65161	1.8377	1.1646	0.53083	0.83427	0.39544	0.46791		2.824	1.856	3.0952	1.0156	3.2878	0.86741	1.9112	2.5801	1.4925	1.3386	0.5651	1.1207	1.3501	1.0806	1.4362	1.1156	1.234	1.8814	1.9678	0.6172	1.4022	2.218		1.0778	0.12548	0.59041	0.51966
0.023647		0.52627	1.219	1.2002	0.82505	0.56792	1.5968	0.36743	1.9223	0.64331	0.53354	0.78158	0.96788	2.6532	0.64736	1.8318	1.1579	0.52878	0.83303	0.39771	0.46565		2.8217	1.8499	3.1031	1.0173	3.2906	0.8645	1.9073	2.5707	1.4862	1.337	0.56075	1.1172	1.3455	1.0769	1.4302	1.1095	1.2306	1.8828	1.9614	0.61572	1.3978	2.214		1.0754	0.12467	0.58661	0.51791
0.023718		0.5281	1.2149	1.1952	0.82436	0.56938	1.5898	0.36749	1.9187	0.63931	0.53175	0.77619	0.96398	2.653	0.64314	1.8261	1.1511	0.52677	0.83176	0.39999	0.46343		2.8194	1.8438	3.1112	1.0191	3.2934	0.86168	1.9033	2.5614	1.4798	1.3352	0.55641	1.1138	1.3409	1.0734	1.4243	1.1033	1.2271	1.8842	1.9552	0.61437	1.3932	2.21		1.073	0.12386	0.58282	0.51618
0.023789		0.52994	1.2109	1.1903	0.82372	0.57084	1.5827	0.36754	1.915	0.63532	0.52996	0.77083	0.96012	2.6528	0.63896	1.8204	1.1443	0.52478	0.83047	0.40228	0.46125		2.817	1.8378	3.1194	1.0208	3.2961	0.85897	1.8995	2.552	1.4735	1.3334	0.55208	1.1104	1.3365	1.0701	1.4182	1.0972	1.2235	1.8857	1.9491	0.61315	1.3886	2.2061		1.0705	0.12304	0.57903	0.51447
0.02386		0.53179	1.207	1.1853	0.82315	0.57229	1.5755	0.3676	1.9111	0.63133	0.52817	0.76549	0.95629	2.6524	0.6348	1.8148	1.1375	0.52283	0.82915	0.40459	0.45911		2.8146	1.8317	3.1277	1.0226	3.2987	0.85634	1.8957	2.5426	1.4672	1.3314	0.54776	1.1071	1.3321	1.0668	1.4122	1.091	1.2199	1.8872	1.9431	0.61207	1.3839	2.2022		1.0681	0.12222	0.57526	0.51277
0.023932		0.53365	1.2032	1.1804	0.82267	0.57375	1.5683	0.36764	1.9072	0.62736	0.52638	0.76019	0.9525	2.652	0.63067	1.8093	1.1307	0.52093	0.8278	0.40691	0.457		2.812	1.8256	3.1362	1.0243	3.3012	0.85384	1.892	2.5332	1.4609	1.3293	0.54346	1.1039	1.3277	1.0637	1.4062	1.0849	1.2163	1.8889	1.9372	0.61113	1.3791	2.1983		1.0657	0.12139	0.5715	0.51108
0.024004		0.53552	1.1994	1.1755	0.8223	0.57521	1.561	0.36769	1.9031	0.62338	0.52459	0.75493	0.94874	2.6513	0.62658	1.8038	1.1238	0.51907	0.82642	0.40923	0.45492		2.8093	1.8196	3.1446	1.0261	3.3036	0.85143	1.8884	2.5239	1.4546	1.3272	0.53917	1.1008	1.3234	1.0607	1.4	1.0788	1.2127	1.8906	1.9315	0.61033	1.3742	2.1945		1.0632	0.12056	0.56775	0.50942
0.024076		0.5374	1.1957	1.1705	0.82208	0.57669	1.5536	0.36773	1.8989	0.61943	0.52282	0.7497	0.945	2.6506	0.62253	1.7983	1.1169	0.51727	0.82501	0.41156	0.45287		2.8066	1.8136	3.1531	1.0279	3.306	0.8491	1.8849	2.5145	1.4483	1.3249	0.53489	1.0978	1.3191	1.058	1.3939	1.0728	1.209	1.8924	1.9258	0.60969	1.3692	2.1906		1.0608	0.11973	0.56401	0.50775
0.024148		0.53927	1.192	1.1656	0.82193	0.57818	1.5461	0.36776	1.8946	0.61548	0.52105	0.74451	0.94131	2.6496	0.61851	1.7929	1.11	0.51552	0.82357	0.41389	0.45086		2.8038	1.8077	3.1616	1.0296	3.3083	0.84683	1.8815	2.5051	1.442	1.3226	0.53062	1.0948	1.3148	1.0553	1.3878	1.0668	1.2053	1.8943	1.9202	0.60921	1.3641	2.1868		1.0583	0.1189	0.56029	0.5061
0.024221		0.54114	1.1884	1.1606	0.82185	0.57969	1.5386	0.36779	1.8902	0.61154	0.51929	0.73936	0.93765	2.6486	0.61454	1.7876	1.1031	0.5138	0.82209	0.41623	0.44887		2.8009	1.8018	3.1701	1.0314	3.3105	0.84462	1.8782	2.4958	1.4357	1.3202	0.52637	1.092	1.3106	1.0529	1.3816	1.0607	1.2016	1.8962	1.9147	0.6089	1.359	2.183		1.0558	0.11807	0.55658	0.50448
0.024294		0.543	1.1847	1.1556	0.82182	0.58122	1.531	0.36781	1.8857	0.60762	0.51755	0.73425	0.93403	2.6473	0.6106	1.7823	1.0961	0.5121	0.82057	0.41856	0.44691		2.798	1.7959	3.1786	1.0331	3.3126	0.84246	1.8752	2.4865	1.4294	1.3176	0.52214	1.0892	1.3064	1.0507	1.3754	1.0548	1.1978	1.8983	1.9093	0.60876	1.3538	2.1792		1.0534	0.11723	0.55289	0.50285
0.024366		0.54484	1.1811	1.1506	0.82183	0.58274	1.5233	0.36782	1.8812	0.60371	0.51582	0.72917	0.93047	2.6459	0.60671	1.777	1.0891	0.51043	0.81901	0.42089	0.44499		2.795	1.79	3.1871	1.0349	3.3147	0.84034	1.8723	2.4771	1.4231	1.315	0.51792	1.0866	1.3022	1.0486	1.3692	1.0488	1.194	1.9004	1.904	0.60882	1.3485	2.1754		1.0509	0.11639	0.54922	0.50123
0.02444		0.54668	1.1775	1.1456	0.82187	0.58426	1.5156	0.36783	1.8765	0.59982	0.51411	0.72415	0.92695	2.6443	0.60286	1.7718	1.0822	0.50879	0.81742	0.42322	0.44309		2.792	1.7843	3.1955	1.0366	3.3167	0.83826	1.8695	2.4679	1.4168	1.3123	0.51372	1.0842	1.298	1.0468	1.363	1.0429	1.1902	1.9027	1.8988	0.60909	1.3431	2.1715		1.0484	0.11556	0.54557	0.49963
0.024513		0.5485	1.1739	1.1405	0.82194	0.58576	1.5078	0.36783	1.8718	0.59595	0.51242	0.71917	0.9235	2.6425	0.59905	1.7666	1.0752	0.50715	0.81578	0.42554	0.44124		2.7889	1.7786	3.2039	1.0384	3.3186	0.83621	1.8668	2.4586	1.4105	1.3096	0.50954	1.0818	1.2939	1.0452	1.3568	1.037	1.1863	1.905	1.8937	0.60957	1.3377	2.1677		1.0459	0.11472	0.54194	0.49804
0.024587		0.5503	1.1704	1.1355	0.82203	0.58725	1.5	0.36782	1.867	0.5921	0.51076	0.71423	0.9201	2.6406	0.5953	1.7615	1.0682	0.50553	0.81411	0.42785	0.43941		2.7859	1.7729	3.2122	1.0401	3.3205	0.8342	1.8643	2.4494	1.4042	1.3067	0.50538	1.0795	1.2898	1.0438	1.3505	1.0311	1.1824	1.9076	1.8887	0.61029	1.3322	2.1639		1.0434	0.11388	0.53833	0.49645
0.024661		0.55208	1.1669	1.1304	0.82213	0.58872	1.4921	0.3678	1.8621	0.58827	0.50912	0.70934	0.91673	2.6384	0.59159	1.7563	1.0612	0.50393	0.8124	0.43015	0.43761		2.7829	1.7674	3.2204	1.0419	3.3223	0.83221	1.8618	2.4402	1.3979	1.3037	0.50123	1.0773	1.2856	1.0427	1.3443	1.0252	1.1785	1.9102	1.8838	0.61128	1.3266	2.16		1.0409	0.11304	0.53474	0.49487
0.024735		0.55384	1.1634	1.1252	0.82225	0.59017	1.4842	0.36778	1.8571	0.58446	0.50751	0.7045	0.91339	2.6361	0.58793	1.7513	1.0542	0.50233	0.81064	0.43244	0.43585		2.7799	1.7619	3.2285	1.0437	3.3241	0.83025	1.8594	2.431	1.3916	1.3007	0.4971	1.0752	1.2815	1.0419	1.3381	1.0194	1.1746	1.9129	1.879	0.61259	1.321	2.1561		1.0384	0.1122	0.53117	0.49331
0.024809		0.55557	1.1599	1.1201	0.82237	0.59159	1.4762	0.36775	1.8522	0.58067	0.50594	0.69971	0.91006	2.6336	0.58432	1.7462	1.0471	0.50074	0.80884	0.43471	0.4341		2.7769	1.7565	3.2365	1.0454	3.3259	0.8283	1.857	2.4219	1.3854	1.2976	0.493	1.0731	1.2774	1.0414	1.3318	1.0136	1.1706	1.9158	1.8743	0.61419	1.3153	2.1523		1.0359	0.11136	0.52763	0.49175
0.024883		0.55728	1.1565	1.1149	0.82251	0.59298	1.4682	0.36771	1.8471	0.5769	0.50441	0.69497	0.90674	2.6309	0.58077	1.7412	1.0401	0.49916	0.80701	0.43697	0.43238		2.7739	1.7511	3.2444	1.0472	3.3277	0.82637	1.8547	2.4129	1.3791	1.2945	0.48891	1.0711	1.2733	1.0412	1.3256	1.0079	1.1666	1.9187	1.8698	0.616	1.3095	2.1483		1.0333	0.11052	0.52412	0.4902
0.024958		0.55895	1.1531	1.1097	0.82264	0.59435	1.4601	0.36767	1.842	0.57316	0.50292	0.69028	0.90341	2.6279	0.57727	1.7362	1.0331	0.49758	0.80513	0.43921	0.43069		2.7708	1.7459	3.2521	1.049	3.3295	0.82446	1.8525	2.404	1.3729	1.2912	0.48485	1.0691	1.2693	1.0415	1.3194	1.0022	1.1626	1.9216	1.8654	0.618	1.3037	2.1444		1.0308	0.10969	0.52063	0.48866
0.025033		0.56059	1.1498	1.1045	0.82277	0.59568	1.4519	0.36761	1.8369	0.56945	0.50148	0.68564	0.90009	2.6248	0.57383	1.7313	1.0261	0.496	0.80321	0.44144	0.429		2.7676	1.7407	3.2597	1.0508	3.3314	0.82256	1.8504	2.3951	1.3666	1.2879	0.4808	1.0672	1.2652	1.0422	1.3132	0.99654	1.1586	1.9247	1.8613	0.62014	1.2978	2.1405		1.0282	0.10885	0.51717	0.48712
0.025108		0.5622	1.1466	1.0993	0.82291	0.59698	1.4438	0.36755	1.8317	0.56576	0.50009	0.68106	0.89676	2.6215	0.57044	1.7264	1.0191	0.49443	0.80125	0.44364	0.42734		2.7643	1.7356	3.2672	1.0526	3.3334	0.82067	1.8482	2.3864	1.3603	1.2846	0.47678	1.0653	1.2611	1.0434	1.307	0.99093	1.1546	1.9278	1.8573	0.62241	1.2919	2.1365		1.0257	0.10802	0.51374	0.48559
0.025184		0.56377	1.1434	1.094	0.82304	0.59824	1.4356	0.36748	1.8265	0.56211	0.49877	0.67654	0.89341	2.618	0.56712	1.7216	1.0121	0.49286	0.79925	0.44582	0.4257		2.761	1.7306	3.2746	1.0544	3.3354	0.81879	1.8461	2.3777	1.3541	1.2811	0.47279	1.0633	1.257	1.0449	1.3009	0.98535	1.1505	1.931	1.8535	0.62479	1.2859	2.1325		1.0231	0.10719	0.51034	0.48407
0.025259		0.5653	1.1402	1.0887	0.82316	0.59947	1.4274	0.36741	1.8213	0.55848	0.49751	0.67206	0.89006	2.6143	0.56385	1.7168	1.0051	0.49129	0.79721	0.44797	0.42407		2.7575	1.7257	3.2818	1.0561	3.3374	0.81691	1.844	2.369	1.3479	1.2777	0.46881	1.0615	1.253	1.0468	1.2948	0.97983	1.1465	1.9343	1.8498	0.62727	1.2799	2.1285		1.0205	0.10636	0.50697	0.48255
0.025335		0.5668	1.1371	1.0833	0.82328	0.60066	1.4191	0.36732	1.8161	0.55488	0.49634	0.66765	0.88669	2.6103	0.56064	1.712	0.99812	0.48972	0.79513	0.4501	0.42245		2.7539	1.721	3.2888	1.0579	3.3395	0.81503	1.8419	2.3605	1.3416	1.2741	0.46486	1.0596	1.2489	1.0491	1.2887	0.97436	1.1424	1.9376	1.8461	0.62984	1.2738	2.1245		1.0179	0.10553	0.50363	0.48103
0.025411		0.56825	1.134	1.078	0.82339	0.60181	1.4108	0.36723	1.8109	0.55131	0.49527	0.6633	0.8833	2.6062	0.5575	1.7073	0.99115	0.48815	0.79301	0.4522	0.42085		2.7502	1.7163	3.2957	1.0596	3.3415	0.81316	1.8399	2.352	1.3354	1.2705	0.46094	1.0577	1.2448	1.0516	1.2826	0.96894	1.1383	1.9411	1.8425	0.63248	1.2677	2.1204		1.0153	0.10471	0.50033	0.47954
0.025488		0.56966	1.1309	1.0726	0.82349	0.60291	1.4025	0.36713	1.8057	0.54777	0.49433	0.659	0.87989	2.6019	0.55443	1.7026	0.9842	0.48657	0.79086	0.45427	0.41926		2.7463	1.7118	3.3025	1.0613	3.3436	0.81129	1.8378	2.3436	1.3292	1.2669	0.45703	1.0558	1.2408	1.0546	1.2766	0.96357	1.1343	1.9446	1.839	0.63519	1.2615	2.1163		1.0127	0.10389	0.49706	0.47803
0.025564		0.57103	1.1278	1.0672	0.82359	0.60397	1.3942	0.36703	1.8006	0.54427	0.49353	0.65476	0.87647	2.5973	0.55142	1.698	0.97727	0.48499	0.78866	0.45631	0.41768		2.7423	1.7074	3.309	1.063	3.3456	0.80941	1.8358	2.3353	1.3229	1.2632	0.45316	1.0539	1.2367	1.058	1.2706	0.95827	1.1302	1.9483	1.8354	0.63795	1.2553	2.1122		1.0101	0.10307	0.49383	0.47653
0.025641		0.57235	1.1248	1.0618	0.82367	0.60499	1.3858	0.36692	1.7955	0.5408	0.49283	0.65059	0.87303	2.5926	0.54848	1.6934	0.97036	0.48341	0.78643	0.45831	0.41611		2.7382	1.7033	3.3154	1.0647	3.3476	0.80754	1.8337	2.3272	1.3167	1.2594	0.44931	1.0519	1.2327	1.0617	1.2647	0.95302	1.1261	1.9521	1.8319	0.64077	1.249	2.1081		1.0075	0.10225	0.49063	0.47504
0.025718		0.57363	1.1218	1.0563	0.82375	0.60597	1.3774	0.3668	1.7904	0.53736	0.4922	0.64648	0.86956	2.5876	0.54561	1.6889	0.96348	0.48182	0.78416	0.46029	0.41455		2.734	1.6993	3.3217	1.0664	3.3496	0.80566	1.8317	2.3191	1.3105	1.2556	0.44548	1.05	1.2286	1.0657	1.2588	0.94783	1.122	1.956	1.8285	0.64362	1.2428	2.1039		1.0049	0.10144	0.48747	0.47356
0.025795		0.57486	1.1188	1.0508	0.82381	0.60689	1.3689	0.36667	1.7853	0.53396	0.49165	0.64243	0.86607	2.5825	0.54281	1.6844	0.95661	0.48023	0.78186	0.46223	0.413		2.7296	1.6957	3.3277	1.0681	3.3516	0.80378	1.8296	2.3112	1.3043	1.2518	0.44169	1.0481	1.2245	1.07	1.2529	0.94271	1.1179	1.96	1.825	0.64651	1.2364	2.0998		1.0022	0.10064	0.48435	0.47207
0.025873		0.57603	1.1159	1.0453	0.82385	0.60777	1.3605	0.36654	1.7803	0.5306	0.49116	0.63845	0.86256	2.5771	0.54009	1.68	0.94977	0.47863	0.77952	0.46413	0.41146		2.725	1.6921	3.3336	1.0697	3.3536	0.8019	1.8276	2.3033	1.2981	1.2479	0.43791	1.0461	1.2205	1.0745	1.2472	0.93766	1.1138	1.9641	1.8215	0.64943	1.2301	2.0956		0.99956	0.099834	0.48127	0.47059
0.02595		0.57717	1.1129	1.0398	0.82388	0.6086	1.352	0.3664	1.7752	0.52727	0.49072	0.63454	0.85902	2.5716	0.53745	1.6756	0.94297	0.47702	0.77714	0.46599	0.40993		2.7204	1.6888	3.3392	1.0713	3.3556	0.8	1.8255	2.2955	1.2919	1.2441	0.43417	1.0441	1.2164	1.0792	1.2415	0.93268	1.1097	1.9683	1.818	0.65237	1.2237	2.0914		0.99689	0.099036	0.47823	0.46912
0.026028		0.57824	1.11	1.0343	0.82388	0.60939	1.3435	0.36626	1.7702	0.52398	0.49034	0.63069	0.85547	2.5658	0.53488	1.6713	0.93619	0.47541	0.77473	0.46782	0.40841		2.7156	1.6856	3.3447	1.0729	3.3575	0.79811	1.8235	2.2879	1.2857	1.2401	0.43046	1.0421	1.2124	1.084	1.2359	0.92777	1.1057	1.9727	1.8145	0.65532	1.2173	2.0871		0.99422	0.098243	0.47523	0.46765
0.026106		0.57927	1.1071	1.0287	0.82387	0.61012	1.3351	0.36611	1.7651	0.52073	0.49	0.62691	0.85188	2.5599	0.53239	1.667	0.92945	0.4738	0.77229	0.4696	0.40689		2.7106	1.6825	3.35	1.0745	3.3594	0.7962	1.8214	2.2803	1.2795	1.2362	0.42677	1.0401	1.2083	1.089	1.2303	0.92294	1.1016	1.9772	1.811	0.65829	1.2109	2.0829		0.99154	0.097455	0.47227	0.46618
0.026185		0.58024	1.1041	1.0231	0.82383	0.6108	1.3265	0.36595	1.76	0.51752	0.4897	0.62321	0.84828	2.5538	0.52998	1.6629	0.92274	0.47217	0.76982	0.47134	0.40538		2.7055	1.6795	3.3551	1.0761	3.3613	0.79429	1.8193	2.2728	1.2733	1.2322	0.42311	1.0381	1.2042	1.0942	1.2249	0.91819	1.0976	1.9818	1.8075	0.66126	1.2044	2.0786		0.98885	0.096673	0.46936	0.46471
0.026263		0.58116	1.1012	1.0175	0.82377	0.61143	1.318	0.36579	1.7549	0.51435	0.48944	0.61957	0.84464	2.5474	0.52768	1.6588	0.91608	0.47054	0.76731	0.47304	0.40388		2.7002	1.6766	3.36	1.0777	3.3632	0.79237	1.8172	2.2654	1.2671	1.2283	0.41948	1.036	1.2002	1.0994	1.2196	0.91353	1.0936	1.9865	1.8039	0.66423	1.1979	2.0744		0.98615	0.095895	0.4665	0.46326
0.026342		0.58202	1.0983	1.0119	0.82368	0.61201	1.3095	0.36563	1.7498	0.51121	0.48922	0.61601	0.84099	2.5409	0.52545	1.6547	0.90945	0.4689	0.76477	0.47469	0.40238		2.6948	1.6738	3.3647	1.0792	3.365	0.79044	1.8151	2.2581	1.2609	1.2243	0.41588	1.0339	1.1961	1.1048	1.2143	0.90896	1.0897	1.9912	1.8003	0.6672	1.1914	2.0701		0.98344	0.095123	0.46368	0.46179
0.026421		0.58283	1.0954	1.0062	0.82357	0.61254	1.301	0.36546	1.7447	0.50812	0.48903	0.61253	0.83731	2.5342	0.52333	1.6508	0.90287	0.46725	0.76221	0.47629	0.40089		2.6892	1.6711	3.3692	1.0807	3.3668	0.7885	1.813	2.2509	1.2548	1.2204	0.4123	1.0318	1.192	1.1102	1.2092	0.90448	1.0858	1.996	1.7967	0.67017	1.1849	2.0658		0.98073	0.094357	0.46091	0.46034
0.026501		0.58359	1.0926	1.0006	0.82343	0.61302	1.2924	0.36528	1.7396	0.50507	0.48888	0.60913	0.83361	2.5273	0.52131	1.6469	0.89633	0.4656	0.75962	0.47786	0.3994		2.6835	1.6685	3.3736	1.0823	3.3687	0.78656	1.8108	2.2438	1.2486	1.2165	0.40876	1.0297	1.1879	1.1157	1.2042	0.90011	1.0819	2.0008	1.793	0.67312	1.1784	2.0615		0.97799	0.093597	0.45818	0.45889
0.02658		0.58428	1.0897	0.9949	0.82327	0.61344	1.2839	0.3651	1.7344	0.50206	0.48875	0.60581	0.82989	2.5202	0.51939	1.6431	0.88984	0.46393	0.757	0.47937	0.39792		2.6777	1.666	3.3777	1.0838	3.3705	0.7846	1.8087	2.2368	1.2424	1.2126	0.40525	1.0276	1.1839	1.1213	1.1992	0.89584	1.078	2.0056	1.7893	0.67606	1.1719	2.0572		0.97526	0.092843	0.45551	0.45744
0.02666		0.58492	1.0868	0.98922	0.82308	0.61381	1.2753	0.36492	1.7293	0.49909	0.48866	0.60258	0.82614	2.513	0.51761	1.6395	0.8834	0.46226	0.75436	0.48083	0.39644		2.6717	1.6635	3.3816	1.0852	3.3723	0.78264	1.8066	2.2299	1.2363	1.2087	0.40177	1.0254	1.1798	1.1269	1.1943	0.89169	1.0742	2.0104	1.7855	0.67898	1.1653	2.0529		0.97252	0.092095	0.45289	0.45599
0.02674		0.5855	1.0839	0.98351	0.82286	0.61413	1.2668	0.36474	1.7241	0.49617	0.48859	0.59945	0.82237	2.5056	0.51598	1.6359	0.87701	0.46058	0.75168	0.48225	0.39496		2.6655	1.6611	3.3852	1.0867	3.3741	0.78067	1.8044	2.2231	1.2301	1.2047	0.39831	1.0232	1.1757	1.1326	1.1895	0.88766	1.0703	2.0153	1.7817	0.68189	1.1588	2.0486		0.96976	0.091354	0.45032	0.45455
0.026821		0.58602	1.081	0.9778	0.82261	0.61439	1.2582	0.36455	1.7189	0.49329	0.48854	0.59643	0.81858	2.498	0.51453	1.6324	0.87068	0.4589	0.749	0.48361	0.39349		2.6592	1.6588	3.3887	1.0882	3.3758	0.77869	1.8023	2.2164	1.224	1.2008	0.39489	1.021	1.1716	1.1383	1.1848	0.88377	1.0665	2.0201	1.7778	0.68477	1.1522	2.0443		0.96701	0.09062	0.44781	0.4531
0.026901		0.58649	1.0781	0.97207	0.82233	0.61461	1.2497	0.36436	1.7137	0.49045	0.48852	0.59353	0.81478	2.4902	0.51321	1.629	0.86439	0.4572	0.74629	0.48492	0.39202		2.6528	1.6565	3.392	1.0897	3.3776	0.77671	1.8001	2.2098	1.2179	1.1968	0.3915	1.0187	1.1676	1.1441	1.1801	0.88006	1.0627	2.025	1.7739	0.68763	1.1457	2.0401		0.96424	0.089892	0.44535	0.45166
0.026982		0.58689	1.0753	0.96634	0.82203	0.61476	1.2412	0.36416	1.7085	0.48766	0.48852	0.59074	0.81095	2.4823	0.512	1.6258	0.85817	0.4555	0.74356	0.48618	0.39056		2.6462	1.6544	3.3951	1.0911	3.3794	0.77472	1.798	2.2034	1.2117	1.1928	0.38814	1.0165	1.1635	1.1498	1.1756	0.87657	1.059	2.0298	1.7699	0.69046	1.1391	2.0359		0.96147	0.089172	0.44295	0.45022
0.027063		0.58724	1.0724	0.96059	0.8217	0.61487	1.2327	0.36397	1.7033	0.48491	0.48853	0.58804	0.8071	2.4742	0.51089	1.6228	0.85202	0.45379	0.7408	0.48739	0.3891		2.6395	1.6523	3.3979	1.0926	3.3811	0.77273	1.796	2.197	1.2056	1.1887	0.38481	1.0142	1.1594	1.1556	1.1711	0.87329	1.0552	2.0346	1.7659	0.69326	1.1326	2.0316		0.95868	0.088458	0.44061	0.44878
0.027144		0.58752	1.0695	0.95484	0.82133	0.61492	1.2242	0.36377	1.6981	0.48221	0.48857	0.58542	0.80324	2.466	0.50985	1.6199	0.84592	0.45207	0.73803	0.48854	0.38764		2.6326	1.6502	3.4006	1.094	3.3829	0.77073	1.794	2.1908	1.1995	1.1846	0.38151	1.0119	1.1553	1.1613	1.1666	0.87016	1.0515	2.0394	1.7618	0.69603	1.126	2.0275		0.95589	0.087752	0.43833	0.44735
0.027226		0.58775	1.0666	0.94908	0.82094	0.61492	1.2157	0.36357	1.6929	0.47955	0.48863	0.58286	0.79936	2.4576	0.50888	1.6173	0.83989	0.45034	0.73525	0.48964	0.38618		2.6256	1.6482	3.403	1.0955	3.3847	0.76872	1.7921	2.1848	1.1934	1.1805	0.37824	1.0095	1.1512	1.1671	1.1623	0.86715	1.0477	2.0441	1.7576	0.69877	1.1195	2.0234		0.9531	0.087054	0.43612	0.44592
0.027307		0.58791	1.0636	0.94331	0.82051	0.61486	1.2073	0.36337	1.6877	0.47694	0.4887	0.58037	0.79547	2.449	0.50796	1.6148	0.83393	0.44861	0.73245	0.49068	0.38473		2.6184	1.6463	3.4052	1.097	3.3865	0.76671	1.7902	2.1788	1.1873	1.1763	0.375	1.0072	1.1471	1.1728	1.158	0.86424	1.044	2.0489	1.7534	0.70147	1.1129	2.0193		0.9503	0.086363	0.43397	0.44448
0.027389		0.58802	1.0607	0.93753	0.82006	0.61476	1.1988	0.36316	1.6825	0.47438	0.48878	0.57794	0.79157	2.4403	0.5071	1.6125	0.82805	0.44687	0.72963	0.49167	0.38328		2.6111	1.6445	3.4072	1.0985	3.3883	0.76469	1.7883	2.173	1.1812	1.1722	0.3718	1.0048	1.1431	1.1785	1.1537	0.86142	1.0403	2.0535	1.7491	0.70414	1.1064	2.0154		0.94748	0.085679	0.43188	0.44306
0.027472		0.58806	1.0578	0.93175	0.81957	0.6146	1.1904	0.36296	1.6773	0.47186	0.48888	0.57556	0.78765	2.4315	0.50627	1.6102	0.82224	0.44512	0.72681	0.4926	0.38183		2.6037	1.6427	3.409	1.1	3.3901	0.76268	1.7864	2.1673	1.1751	1.1679	0.36862	1.0024	1.139	1.1842	1.1496	0.85866	1.0367	2.0582	1.7447	0.70678	1.0999	2.0116		0.94467	0.085004	0.42987	0.44164
0.027554		0.58805	1.0548	0.92597	0.81904	0.61439	1.182	0.36275	1.6721	0.46939	0.489	0.57323	0.78372	2.4225	0.50549	1.608	0.8165	0.44336	0.72397	0.49347	0.38039		2.5961	1.6409	3.4106	1.1015	3.3919	0.76066	1.7845	2.1618	1.1691	1.1637	0.36548	1.0001	1.1349	1.1898	1.1455	0.85597	1.0331	2.0628	1.7403	0.70939	1.0934	2.0079		0.94185	0.084336	0.42793	0.44021
0.027637		0.58797	1.0519	0.92018	0.81849	0.61412	1.1736	0.36255	1.667	0.46697	0.48913	0.57095	0.77978	2.4135	0.50474	1.6059	0.81085	0.4416	0.72112	0.49429	0.37894		2.5884	1.6393	3.412	1.103	3.3938	0.75863	1.7826	2.1565	1.163	1.1594	0.36237	0.99764	1.1308	1.1954	1.1415	0.85333	1.0295	2.0673	1.7358	0.71197	1.0869	2.0043		0.93901	0.083676	0.42606	0.4388
0.02772		0.58784	1.0489	0.9144	0.81791	0.61381	1.1653	0.36234	1.6618	0.4646	0.48926	0.56872	0.77584	2.4042	0.50402	1.6039	0.80527	0.43983	0.71827	0.49504	0.3775		2.5806	1.6376	3.4131	1.1046	3.3957	0.75661	1.7807	2.1514	1.1569	1.155	0.35929	0.99521	1.1267	1.201	1.1376	0.85074	1.0259	2.0718	1.7313	0.7145	1.0805	2.0007		0.93618	0.083025	0.42427	0.43738
0.027803		0.58764	1.0459	0.90862	0.81729	0.61344	1.157	0.36214	1.6567	0.46228	0.48941	0.56653	0.77189	2.3949	0.50332	1.6019	0.79978	0.43806	0.71541	0.49574	0.37606		2.5726	1.6361	3.4141	1.1063	3.3976	0.75459	1.7787	2.1464	1.1509	1.1506	0.35624	0.99278	1.1227	1.2065	1.1338	0.84819	1.0224	2.0762	1.7266	0.71699	1.0741	1.9971		0.93334	0.082381	0.42255	0.43597
0.027887		0.58738	1.0429	0.90283	0.81663	0.61303	1.1487	0.36193	1.6516	0.46	0.48957	0.56439	0.76794	2.3855	0.50264	1.5999	0.79438	0.43628	0.71255	0.49638	0.37463		2.5646	1.6346	3.4148	1.1079	3.3996	0.75258	1.7767	2.1417	1.1448	1.1462	0.35323	0.99033	1.1186	1.2119	1.13	0.84567	1.0189	2.0806	1.722	0.71944	1.0676	1.9935		0.93049	0.081746	0.42093	0.43457
0.02797		0.58707	1.0399	0.89705	0.81595	0.61256	1.1405	0.36172	1.6465	0.45779	0.48974	0.56229	0.76399	2.3759	0.50198	1.5981	0.78908	0.4345	0.70968	0.49696	0.37319		2.5563	1.6333	3.4154	1.1097	3.4016	0.75056	1.7747	2.1372	1.1388	1.1418	0.35024	0.98787	1.1145	1.2172	1.1264	0.84318	1.0153	2.0849	1.7172	0.72183	1.0613	1.9899		0.92764	0.081119	0.41939	0.43316
0.028054		0.58669	1.0369	0.89127	0.81523	0.61205	1.1323	0.36152	1.6415	0.45562	0.48992	0.56023	0.76004	2.3663	0.50133	1.5962	0.78386	0.43271	0.70681	0.49748	0.37176		2.548	1.632	3.4157	1.1116	3.4036	0.74856	1.7726	2.1331	1.1328	1.1373	0.34729	0.9854	1.1105	1.2225	1.1228	0.84071	1.0118	2.0891	1.7123	0.72418	1.0549	1.9863		0.92478	0.080501	0.41794	0.43177
0.028139		0.58625	1.0339	0.88549	0.81448	0.61149	1.1242	0.36131	1.6365	0.45351	0.4901	0.55821	0.7561	2.3566	0.50069	1.5944	0.77875	0.43092	0.70395	0.49794	0.37033		2.5395	1.6308	3.4158	1.1135	3.4057	0.74657	1.7704	2.1292	1.1268	1.1328	0.34436	0.98293	1.1065	1.2277	1.1193	0.83827	1.0083	2.0933	1.7075	0.72648	1.0486	1.9827		0.92192	0.079891	0.4166	0.43037
0.028223		0.58576	1.0308	0.87972	0.8137	0.61087	1.1161	0.36111	1.6316	0.45146	0.49029	0.55622	0.75216	2.3468	0.50006	1.5927	0.77375	0.42912	0.70108	0.49835	0.36891		2.531	1.6297	3.4158	1.1156	3.4079	0.74458	1.7682	2.1256	1.1208	1.1282	0.34147	0.98045	1.1024	1.2329	1.1159	0.83584	1.0048	2.0974	1.7025	0.72872	1.0423	1.9791		0.91905	0.07929	0.41539	0.42897
0.028308		0.5852	1.0277	0.87395	0.81289	0.61022	1.108	0.36091	1.6268	0.44949	0.49049	0.55428	0.74821	2.3369	0.49944	1.591	0.76886	0.42732	0.69822	0.49869	0.36749		2.5223	1.6287	3.4155	1.1178	3.4102	0.74261	1.7659	2.1222	1.1148	1.1237	0.33861	0.97797	1.0984	1.2379	1.1126	0.83342	1.0013	2.1015	1.6974	0.73092	1.0361	1.9754		0.91618	0.078697	0.41439	0.42758
0.028393		0.58459	1.0247	0.8682	0.81204	0.60951	1.1	0.3607	1.6219	0.44758	0.49069	0.55238	0.74427	2.327	0.49881	1.5893	0.76408	0.42552	0.69536	0.49897	0.36607		2.5135	1.6277	3.415	1.1202	3.4125	0.74066	1.7636	2.119	1.1088	1.119	0.33578	0.97548	1.0944	1.2428	1.1094	0.83102	0.99785	2.1054	1.6923	0.73306	1.0299	1.9717		0.9133	0.078113	0.41348	0.42619
0.028478		0.58392	1.0215	0.86245	0.81116	0.60877	1.092	0.3605	1.617	0.44573	0.49089	0.55052	0.74032	2.3169	0.49819	1.5876	0.75943	0.42372	0.69251	0.49919	0.36465		2.5046	1.6269	3.4143	1.1226	3.4149	0.73873	1.7612	2.1159	1.1028	1.1144	0.33298	0.97299	1.0905	1.2477	1.1063	0.82861	0.99436	2.1093	1.6872	0.73515	1.0237	1.968		0.91042	0.077537	0.41267	0.4248
0.028564		0.58319	1.0184	0.8567	0.81025	0.60797	1.0841	0.3603	1.6122	0.44393	0.49111	0.5487	0.73638	2.3069	0.49756	1.586	0.75493	0.42191	0.68966	0.49935	0.36324		2.4955	1.626	3.4134	1.1251	3.4175	0.73681	1.7587	2.113	1.0968	1.1097	0.33022	0.97051	1.0866	1.2524	1.1034	0.82622	0.99088	2.1132	1.6819	0.73718	1.0176	1.9643		0.90754	0.07697	0.41193	0.42342
0.02865		0.5824	1.0153	0.85097	0.80931	0.60713	1.0762	0.3601	1.6073	0.44218	0.49132	0.54692	0.73243	2.2968	0.49692	1.5845	0.7506	0.4201	0.68683	0.49946	0.36183		2.4864	1.6252	3.4124	1.1277	3.4201	0.73492	1.7562	2.1102	1.0909	1.1051	0.32748	0.96802	1.0827	1.2571	1.1005	0.82382	0.98739	2.117	1.6766	0.73918	1.0115	1.9605		0.90465	0.076412	0.41127	0.42204
0.028736		0.58156	1.0121	0.84525	0.80833	0.60625	1.0684	0.3599	1.6025	0.44049	0.49154	0.54519	0.72849	2.2866	0.49628	1.5829	0.74646	0.41829	0.684	0.4995	0.36043		2.4772	1.6244	3.4111	1.1303	3.4229	0.73306	1.7536	2.1075	1.0849	1.1003	0.32477	0.96554	1.0788	1.2616	1.0978	0.82142	0.98391	2.1208	1.6713	0.74112	1.0055	1.9566		0.90176	0.075862	0.41065	0.42066
0.028822		0.58066	1.0089	0.83954	0.80732	0.60533	1.0606	0.35971	1.5976	0.43886	0.49176	0.54351	0.72455	2.2764	0.49564	1.5814	0.74246	0.41649	0.68118	0.49948	0.35903		2.4678	1.6236	3.4097	1.133	3.4258	0.73123	1.7509	2.105	1.079	1.0956	0.3221	0.96306	1.075	1.266	1.0951	0.81902	0.98043	2.1245	1.6658	0.743	0.99956	1.9528		0.89886	0.075321	0.41009	0.41928
0.028909		0.5797	1.0057	0.83385	0.80629	0.60436	1.0528	0.35951	1.5927	0.43729	0.49198	0.54187	0.72061	2.2661	0.49498	1.58	0.73858	0.41468	0.67838	0.4994	0.35764		2.4584	1.6229	3.4081	1.1357	3.4289	0.72942	1.7481	2.1026	1.0731	1.0908	0.31945	0.96058	1.0711	1.2703	1.0927	0.81662	0.97695	2.1282	1.6603	0.74482	0.99366	1.9488		0.89596	0.074789	0.40958	0.4179
0.028995		0.57869	1.0025	0.82816	0.80523	0.60336	1.0451	0.35932	1.5879	0.43575	0.4922	0.5403	0.71668	2.2558	0.49431	1.5786	0.7348	0.41287	0.67559	0.49926	0.35625		2.4488	1.6222	3.4063	1.1384	3.4322	0.72766	1.7453	2.1004	1.0671	1.0861	0.31684	0.95812	1.0673	1.2745	1.0903	0.8142	0.97346	2.1318	1.6548	0.74658	0.9878	1.9449		0.89306	0.074266	0.4091	0.41654
0.029082		0.57762	0.99925	0.8225	0.80414	0.60232	1.0374	0.35913	1.5829	0.43425	0.49242	0.53881	0.71275	2.2455	0.49362	1.5772	0.73113	0.41107	0.67281	0.49907	0.35488		2.4392	1.6215	3.4043	1.1412	3.4359	0.72594	1.7424	2.0983	1.0612	1.0813	0.31425	0.95566	1.0634	1.2786	1.0881	0.81178	0.96998	2.1352	1.6492	0.74828	0.98199	1.9408		0.89016	0.073751	0.40866	0.41517
0.02917		0.5765	0.99599	0.81684	0.80302	0.60124	1.0298	0.35893	1.578	0.43278	0.49264	0.53738	0.70882	2.2352	0.49292	1.5759	0.72755	0.40927	0.67006	0.49881	0.3535		2.4295	1.6208	3.4022	1.1439	3.4398	0.72427	1.7395	2.0962	1.0554	1.0764	0.31169	0.95321	1.0596	1.2825	1.086	0.80935	0.9665	2.1386	1.6435	0.74991	0.97623	1.9368		0.88725	0.073245	0.40825	0.41382
0.029257		0.57532	0.99271	0.81121	0.80189	0.60012	1.0223	0.35874	1.5731	0.43133	0.49286	0.53599	0.70491	2.2248	0.49221	1.5747	0.72406	0.40747	0.66732	0.49849	0.35214		2.4197	1.6201	3.4	1.1467	3.444	0.72265	1.7365	2.0942	1.0495	1.0716	0.30917	0.95077	1.0557	1.2864	1.0842	0.80691	0.96302	2.1418	1.6378	0.75146	0.97053	1.9327		0.88434	0.072748	0.40786	0.41247
0.029345		0.57409	0.9894	0.80559	0.80073	0.59897	1.0148	0.35855	1.5682	0.4299	0.49307	0.53466	0.701	2.2145	0.49147	1.5736	0.72065	0.40567	0.6646	0.49812	0.35079		2.4098	1.6195	3.3977	1.1495	3.4483	0.7211	1.7334	2.0922	1.0436	1.0668	0.30667	0.94834	1.0519	1.2901	1.0824	0.80445	0.95954	2.1449	1.632	0.75296	0.96487	1.9285		0.88142	0.072259	0.40749	0.41113
0.029433		0.57281	0.98607	0.79999	0.79955	0.59778	1.0074	0.35837	1.5632	0.42848	0.49328	0.53337	0.69709	2.2041	0.49072	1.5726	0.71732	0.40388	0.6619	0.49769	0.34945		2.3999	1.6188	3.3952	1.1523	3.4528	0.71961	1.7302	2.0903	1.0378	1.0619	0.3042	0.94593	1.0481	1.2936	1.0809	0.80198	0.95607	2.1478	1.6262	0.75438	0.95926	1.9243		0.87851	0.071778	0.40715	0.4098
0.029522		0.57148	0.98272	0.79441	0.79834	0.59656	0.99997	0.35818	1.5582	0.42707	0.49348	0.53211	0.6932	2.1937	0.48995	1.5718	0.71406	0.4021	0.65923	0.4972	0.34813		2.3898	1.6182	3.3926	1.1551	3.4574	0.71818	1.727	2.0883	1.0319	1.057	0.30176	0.94353	1.0443	1.2971	1.0796	0.79949	0.95259	2.1507	1.6203	0.75573	0.95371	1.92		0.87559	0.071306	0.40681	0.40847
0.02961		0.5701	0.97936	0.78885	0.79709	0.5953	0.99265	0.358	1.5532	0.42566	0.49368	0.53087	0.68932	2.1834	0.48916	1.5709	0.71088	0.40032	0.65659	0.49665	0.34681		2.3797	1.6175	3.3898	1.1578	3.4621	0.71683	1.7237	2.0864	1.0261	1.0522	0.29935	0.94115	1.0405	1.3004	1.0786	0.79699	0.94912	2.1533	1.6144	0.75701	0.94821	1.9156		0.87267	0.070843	0.40649	0.40714
0.029699		0.56867	0.97597	0.78331	0.79582	0.59402	0.98539	0.35781	1.5482	0.42426	0.49387	0.52967	0.68545	2.173	0.48835	1.5701	0.70776	0.39854	0.65397	0.49605	0.3455		2.3696	1.6169	3.3869	1.1606	3.4668	0.71555	1.7204	2.0844	1.0203	1.0473	0.29697	0.93878	1.0366	1.3035	1.0778	0.79447	0.94564	2.1559	1.6085	0.75822	0.94276	1.9113		0.86975	0.070388	0.40618	0.40581
0.029789		0.56719	0.97255	0.77779	0.7945	0.5927	0.97819	0.35763	1.5432	0.42287	0.49405	0.52849	0.68158	2.1627	0.48752	1.5693	0.7047	0.39678	0.65139	0.49539	0.3442		2.3593	1.6163	3.3837	1.1634	3.4716	0.71436	1.717	2.0824	1.0145	1.0424	0.29461	0.93644	1.0328	1.3065	1.0772	0.79194	0.94217	2.1583	1.6025	0.75935	0.93737	1.9068		0.86683	0.069942	0.40588	0.40448
0.029878		0.56566	0.96912	0.7723	0.79316	0.59135	0.97106	0.35745	1.5381	0.42147	0.49423	0.52733	0.67774	2.1525	0.48666	1.5685	0.70171	0.39502	0.64884	0.49467	0.34291		2.349	1.6157	3.3803	1.1662	3.4764	0.71326	1.7136	2.0804	1.0088	1.0375	0.29229	0.93412	1.029	1.3094	1.077	0.78939	0.93871	2.1605	1.5964	0.76041	0.93205	1.9024		0.8639	0.069504	0.40558	0.40315
0.029968		0.56408	0.96567	0.76683	0.79178	0.58999	0.964	0.35727	1.533	0.42007	0.4944	0.5262	0.67391	2.1423	0.48578	1.5677	0.69877	0.39327	0.64633	0.4939	0.34162		2.3387	1.6151	3.3768	1.1689	3.4813	0.71226	1.7101	2.0783	1.003	1.0326	0.28999	0.93181	1.0252	1.3122	1.077	0.78681	0.93525	2.1626	1.5904	0.7614	0.92678	1.8978		0.86098	0.069074	0.40529	0.40182
0.030058		0.56245	0.96219	0.76139	0.79036	0.58859	0.957	0.35709	1.528	0.41867	0.49455	0.52509	0.67009	2.1322	0.48488	1.5669	0.69588	0.39154	0.64386	0.49307	0.34034		2.3283	1.6145	3.373	1.1716	3.4862	0.71137	1.7066	2.0762	0.99725	1.0277	0.28771	0.92953	1.0214	1.3148	1.0772	0.78422	0.9318	2.1645	1.5843	0.76231	0.92157	1.8932		0.85805	0.068653	0.405	0.40049
0.030148		0.56078	0.95869	0.75597	0.78891	0.58717	0.95007	0.35691	1.5229	0.41726	0.4947	0.524	0.66628	2.1221	0.48395	1.566	0.69305	0.38981	0.64143	0.49219	0.33906		2.3178	1.6139	3.369	1.1743	3.4912	0.7106	1.703	2.074	0.99152	1.0228	0.28547	0.92727	1.0177	1.3172	1.0777	0.78161	0.92837	2.1663	1.5781	0.76315	0.91643	1.8886		0.85512	0.068239	0.4047	0.39916
0.030239		0.55907	0.95517	0.75057	0.78742	0.58572	0.94321	0.35673	1.5177	0.41584	0.49484	0.52293	0.6625	2.1121	0.48299	1.5651	0.69028	0.3881	0.63908	0.49125	0.33779		2.3073	1.6133	3.3648	1.177	3.4962	0.70996	1.6995	2.0718	0.98581	1.018	0.28325	0.92504	1.0139	1.3196	1.0785	0.77898	0.92495	2.168	1.572	0.76391	0.91138	1.8839		0.85219	0.067834	0.4044	0.39782
0.030329		0.55731	0.95163	0.74521	0.78589	0.58426	0.93643	0.35656	1.5126	0.41442	0.49497	0.52188	0.65873	2.102	0.48201	1.5643	0.68754	0.3864	0.63679	0.49026	0.33652		2.2969	1.6128	3.3604	1.1797	3.5012	0.70949	1.6959	2.0695	0.98012	1.0131	0.28106	0.92284	1.0101	1.3217	1.0793	0.77633	0.92153	2.1694	1.5658	0.76459	0.9064	1.8792		0.84926	0.067437	0.4041	0.39649
0.03042		0.55551	0.94807	0.73987	0.78433	0.58278	0.92972	0.35638	1.5075	0.41299	0.49508	0.52085	0.65497	2.092	0.48101	1.5634	0.68486	0.38471	0.63454	0.48922	0.33526		2.2864	1.6122	3.3557	1.1824	3.5063	0.70918	1.6923	2.0671	0.97444	1.0082	0.2789	0.92066	1.0063	1.3237	1.0804	0.77366	0.91811	2.1707	1.5596	0.7652	0.90149	1.8744		0.84633	0.067047	0.40379	0.39516
0.030512		0.55367	0.9445	0.73456	0.78273	0.58127	0.92309	0.35621	1.5023	0.41155	0.49519	0.51984	0.65124	2.082	0.47998	1.5625	0.68222	0.38303	0.63234	0.48813	0.33401		2.2759	1.6117	3.3509	1.185	3.5115	0.70901	1.6888	2.0647	0.96878	1.0034	0.27676	0.91852	1.0026	1.3256	1.0816	0.77096	0.9147	2.1719	1.5535	0.76574	0.89665	1.8696		0.8434	0.066666	0.40347	0.39382
0.030603		0.55178	0.94089	0.72929	0.78109	0.57975	0.91654	0.35603	1.4972	0.4101	0.49528	0.51885	0.64753	2.0721	0.47892	1.5616	0.67962	0.38138	0.63017	0.48698	0.33276		2.2654	1.6112	3.3458	1.1876	3.5169	0.709	1.6853	2.0622	0.96314	0.99853	0.27465	0.91642	0.99883	1.3273	1.083	0.76825	0.91128	2.1729	1.5472	0.76619	0.89188	1.8647		0.84048	0.066293	0.40315	0.39248
0.030695		0.54985	0.93727	0.72404	0.77942	0.57821	0.91006	0.35586	1.492	0.40863	0.49536	0.51788	0.64384	2.0622	0.47784	1.5606	0.67706	0.37974	0.62804	0.48579	0.33151		2.2548	1.6107	3.3405	1.1902	3.5224	0.70914	1.6817	2.0596	0.95752	0.99371	0.27256	0.91437	0.99507	1.3289	1.0845	0.76551	0.90787	2.1737	1.541	0.76657	0.88717	1.8598		0.83755	0.065928	0.40281	0.39114
0.030788		0.54789	0.93363	0.71883	0.77771	0.57666	0.90368	0.3557	1.4868	0.40716	0.49542	0.51694	0.64017	2.0523	0.47673	1.5596	0.67455	0.37812	0.62594	0.48455	0.33027		2.2442	1.6102	3.335	1.1927	3.5279	0.70946	1.678	2.057	0.95191	0.9889	0.2705	0.91237	0.99133	1.3303	1.0861	0.76276	0.90445	2.1744	1.5349	0.76688	0.88252	1.8549		0.83461	0.065571	0.40246	0.38979
0.03088		0.54589	0.92998	0.71366	0.77597	0.5751	0.89737	0.35553	1.4816	0.40567	0.49547	0.51604	0.63652	2.0425	0.47559	1.5586	0.67206	0.37651	0.62386	0.48326	0.32904		2.2335	1.6098	3.3292	1.1952	3.5334	0.70992	1.6743	2.0542	0.94633	0.98411	0.26847	0.91041	0.98759	1.3316	1.0879	0.75998	0.90103	2.1749	1.5287	0.76711	0.87795	1.8499		0.83168	0.065221	0.4021	0.38845
0.030973		0.54385	0.92629	0.70852	0.77419	0.57352	0.89116	0.35539	1.4764	0.40416	0.49551	0.51519	0.6329	2.0328	0.47443	1.5574	0.66962	0.37493	0.62182	0.48191	0.32781		2.2228	1.6093	3.3233	1.1977	3.5388	0.71053	1.6706	2.0514	0.94077	0.97934	0.26646	0.9085	0.98388	1.3327	1.0898	0.75718	0.8976	2.1753	1.5225	0.76726	0.87342	1.8448		0.82876	0.064881	0.40172	0.3871
0.031066		0.54177	0.9226	0.70342	0.77237	0.57194	0.88504	0.35524	1.4712	0.40265	0.49553	0.51437	0.6293	2.023	0.47324	1.5563	0.66721	0.37337	0.6198	0.48053	0.32659		2.212	1.609	3.3171	1.2001	3.5442	0.71128	1.6667	2.0485	0.93522	0.9746	0.26448	0.9066	0.98016	1.3336	1.0918	0.75436	0.89417	2.1755	1.5164	0.76734	0.86894	1.8398		0.82583	0.064549	0.40133	0.38575
0.031159		0.53966	0.91889	0.69834	0.77052	0.57036	0.879	0.35509	1.466	0.40112	0.49553	0.51357	0.62573	2.0134	0.47203	1.555	0.66484	0.37184	0.6178	0.4791	0.32537		2.2012	1.6086	3.3107	1.2025	3.5495	0.71217	1.6629	2.0456	0.92969	0.96989	0.26252	0.90475	0.97647	1.3344	1.094	0.75152	0.89074	2.1756	1.5102	0.76734	0.86451	1.8347		0.8229	0.064227	0.40093	0.3844
0.031253		0.53752	0.91516	0.69331	0.76863	0.56877	0.87307	0.35494	1.4608	0.39958	0.49552	0.51278	0.62218	2.0038	0.47079	1.5537	0.66249	0.37032	0.61583	0.47762	0.32416		2.1903	1.6083	3.3041	1.2049	3.5547	0.71319	1.6589	2.0425	0.92419	0.96521	0.26058	0.90291	0.97279	1.3351	1.0963	0.74865	0.8873	2.1755	1.5042	0.76727	0.86011	1.8295		0.81998	0.063916	0.4005	0.38305
0.031346		0.53534	0.91141	0.68831	0.76671	0.56717	0.86724	0.35478	1.4556	0.39801	0.49549	0.512	0.61866	1.9943	0.46952	1.5522	0.66018	0.36884	0.61388	0.4761	0.32295		2.1793	1.6081	3.2973	1.2073	3.5599	0.71436	1.6549	2.0394	0.91871	0.96055	0.25867	0.90111	0.96913	1.3356	1.0988	0.74577	0.88386	2.1753	1.4982	0.76711	0.85576	1.8244		0.81706	0.063618	0.40006	0.38169
0.031441		0.53313	0.90765	0.68334	0.76476	0.56559	0.8615	0.35462	1.4505	0.39644	0.49545	0.51122	0.61516	1.9849	0.46823	1.5508	0.65789	0.36739	0.61195	0.47453	0.32175		2.1683	1.6079	3.2903	1.2096	3.565	0.71567	1.6508	2.0361	0.91324	0.95593	0.25678	0.89933	0.96549	1.3359	1.1015	0.74287	0.88041	2.1749	1.4923	0.76689	0.85144	1.8192		0.81414	0.063332	0.3996	0.38034
0.031535		0.53089	0.90388	0.67841	0.76277	0.564	0.85588	0.35444	1.4453	0.39485	0.49539	0.51046	0.61169	1.9755	0.46692	1.5492	0.65564	0.36597	0.61004	0.47292	0.32056		2.1573	1.6077	3.283	1.2119	3.5699	0.71712	1.6466	2.0328	0.9078	0.95136	0.25491	0.89758	0.96188	1.3361	1.1043	0.73995	0.87695	2.1744	1.4864	0.76659	0.84715	1.8139		0.81122	0.063056	0.39912	0.37898
0.03163		0.52863	0.90009	0.67351	0.76075	0.56243	0.85037	0.35425	1.4401	0.39324	0.49531	0.50969	0.60825	1.9662	0.46558	1.5475	0.65341	0.36458	0.60815	0.47127	0.31938		2.1462	1.6077	3.2756	1.2141	3.5746	0.71874	1.6424	2.0294	0.90238	0.94682	0.25307	0.89585	0.95829	1.3362	1.1073	0.73701	0.8735	2.1737	1.4806	0.76622	0.8429	1.8087		0.80831	0.062788	0.39862	0.37763
0.031725		0.52633	0.89629	0.66865	0.7587	0.56088	0.84497	0.35406	1.4349	0.39162	0.49521	0.50892	0.60484	1.957	0.46421	1.5458	0.65121	0.36323	0.60627	0.46958	0.3182		2.135	1.6077	3.2679	1.2163	3.5792	0.72051	1.638	2.0259	0.89698	0.94232	0.25124	0.89414	0.95474	1.336	1.1103	0.73405	0.87003	2.1729	1.4749	0.76577	0.83868	1.8034		0.8054	0.062526	0.39811	0.37627
0.03182		0.52401	0.89246	0.66383	0.75661	0.55936	0.83971	0.35385	1.4298	0.38998	0.4951	0.50814	0.60146	1.9478	0.46282	1.5439	0.64904	0.36195	0.60442	0.46785	0.31703		2.1238	1.6078	3.2601	1.2185	3.5836	0.72249	1.6336	2.0224	0.89161	0.93787	0.24945	0.89245	0.95122	1.3358	1.1135	0.73107	0.86657	2.172	1.4692	0.76525	0.83448	1.7981		0.80249	0.062267	0.39756	0.37491
0.031916		0.52166	0.88862	0.65904	0.7545	0.55785	0.8346	0.35362	1.4246	0.38833	0.49496	0.50736	0.5981	1.9387	0.46141	1.542	0.64689	0.36071	0.60258	0.46609	0.31587		2.1125	1.608	3.252	1.2206	3.5877	0.72466	1.6291	2.0187	0.88626	0.93347	0.24767	0.89076	0.94775	1.3353	1.1168	0.72808	0.86309	2.1709	1.4635	0.76466	0.83032	1.7928		0.79959	0.062012	0.397	0.37356
0.032011		0.51928	0.88477	0.6543	0.75235	0.55634	0.82964	0.35339	1.4195	0.38666	0.49481	0.50658	0.59478	1.9296	0.45999	1.5399	0.64477	0.35951	0.60076	0.46428	0.31472		2.1012	1.6083	3.2438	1.2227	3.5916	0.727	1.6246	2.015	0.88093	0.92913	0.24591	0.88907	0.94431	1.3348	1.1202	0.72507	0.85962	2.1697	1.4579	0.76399	0.82618	1.7875		0.79669	0.061758	0.39642	0.3722
0.032108		0.51689	0.8809	0.64959	0.75017	0.55485	0.82483	0.35314	1.4144	0.38498	0.49464	0.50579	0.59149	1.9205	0.45854	1.5378	0.64268	0.35835	0.59895	0.46244	0.31358		2.0898	1.6088	3.2353	1.2248	3.5953	0.72951	1.6199	2.0112	0.87562	0.92485	0.24418	0.88739	0.94093	1.3341	1.1236	0.72204	0.85613	2.1684	1.4524	0.76326	0.82207	1.7821		0.79379	0.061507	0.39581	0.37084
0.032204		0.51447	0.87701	0.64492	0.74797	0.55335	0.82015	0.35287	1.4093	0.38328	0.49446	0.50498	0.58823	1.9116	0.45706	1.5356	0.64061	0.35722	0.59716	0.46056	0.31245		2.0784	1.6093	3.2267	1.2268	3.5987	0.73219	1.6152	2.0073	0.87035	0.92063	0.24247	0.88572	0.9376	1.3332	1.1271	0.71899	0.85265	2.167	1.447	0.76244	0.81799	1.7768		0.79089	0.061256	0.39518	0.36949
0.032301		0.51204	0.8731	0.6403	0.74573	0.55185	0.81559	0.35259	1.4042	0.38157	0.49425	0.50416	0.585	1.9026	0.45558	1.5332	0.63856	0.35612	0.59538	0.45865	0.31133		2.067	1.6101	3.2179	1.2288	3.6018	0.73507	1.6104	2.0034	0.86509	0.91648	0.24077	0.88404	0.93432	1.3322	1.1307	0.71593	0.84916	2.1654	1.4416	0.76157	0.81393	1.7714		0.788	0.061006	0.39453	0.36813
0.032398		0.50959	0.86919	0.63572	0.74347	0.55035	0.81115	0.35229	1.3992	0.37984	0.49403	0.50334	0.5818	1.8937	0.45407	1.5308	0.63654	0.35505	0.59361	0.4567	0.31022		2.0555	1.6111	3.2089	1.2308	3.6046	0.73818	1.6056	1.9993	0.85986	0.91241	0.2391	0.88236	0.93112	1.331	1.1344	0.71284	0.84566	2.1637	1.4362	0.76062	0.8099	1.7661		0.78511	0.060757	0.39385	0.36678
0.032495		0.50712	0.86526	0.63117	0.74118	0.54886	0.80682	0.35198	1.3942	0.3781	0.49379	0.5025	0.57864	1.8848	0.45254	1.5283	0.63455	0.354	0.59186	0.45472	0.30912		2.044	1.6122	3.1997	1.2327	3.6071	0.7415	1.6006	1.9953	0.85466	0.90842	0.23746	0.88067	0.92798	1.3297	1.1381	0.70974	0.84217	2.162	1.431	0.7596	0.80589	1.7607		0.78222	0.060508	0.39315	0.36544
0.032593		0.50463	0.86131	0.62667	0.73886	0.54736	0.80258	0.35165	1.3892	0.37634	0.49353	0.50164	0.57551	1.876	0.45098	1.5257	0.63258	0.35299	0.59013	0.45271	0.30802		2.0324	1.6136	3.1904	1.2346	3.6094	0.74501	1.5956	1.9911	0.84948	0.90455	0.23584	0.87899	0.92491	1.3283	1.1419	0.70662	0.83867	2.1601	1.4258	0.75851	0.80191	1.7553		0.77932	0.060258	0.39243	0.36409
0.03269		0.50213	0.85735	0.62222	0.73651	0.54586	0.79845	0.3513	1.3843	0.37457	0.49325	0.50077	0.57241	1.8673	0.44941	1.523	0.63064	0.35199	0.5884	0.45067	0.30694		2.0208	1.615	3.1808	1.2365	3.6113	0.74869	1.5905	1.9869	0.84433	0.9008	0.23423	0.87729	0.92191	1.3267	1.1458	0.70348	0.83517	2.1581	1.4207	0.75736	0.79795	1.7499		0.77644	0.060009	0.39168	0.36275
0.032789		0.4996	0.85338	0.61781	0.73414	0.54435	0.79442	0.35094	1.3794	0.37279	0.49296	0.49989	0.56934	1.8585	0.44782	1.5201	0.62873	0.35102	0.58668	0.44861	0.30586		2.0092	1.6165	3.1711	1.2384	3.6129	0.75253	1.5854	1.9826	0.8392	0.8972	0.23265	0.87559	0.91898	1.325	1.1497	0.70033	0.83166	2.1561	1.4157	0.75614	0.79401	1.7445		0.77355	0.059759	0.39091	0.36141
0.032887		0.49706	0.84941	0.61345	0.73175	0.54285	0.79049	0.35056	1.3746	0.37099	0.49265	0.49899	0.56631	1.8498	0.44621	1.5172	0.62685	0.35007	0.58498	0.44651	0.3048		1.9975	1.6181	3.1613	1.2402	3.6142	0.75652	1.5802	1.9783	0.8341	0.89373	0.23109	0.87388	0.91613	1.3231	1.1536	0.69716	0.82816	2.154	1.4108	0.75485	0.7901	1.7391		0.77067	0.059508	0.39011	0.36008
0.032986		0.4945	0.84541	0.60912	0.72933	0.54134	0.78665	0.35017	1.3698	0.36918	0.49232	0.49807	0.56332	1.8412	0.44457	1.5142	0.62499	0.34915	0.5833	0.44438	0.30374		1.9858	1.6197	3.1512	1.242	3.6152	0.76066	1.5749	1.9739	0.82905	0.89035	0.22956	0.87216	0.91337	1.3211	1.1576	0.69397	0.82466	2.1517	1.406	0.75349	0.78621	1.7337		0.76779	0.059256	0.38929	0.35876
0.033085		0.49192	0.84141	0.60485	0.72689	0.53983	0.7829	0.34975	1.365	0.36736	0.49198	0.49713	0.56035	1.8326	0.44293	1.5111	0.62317	0.34824	0.58164	0.44224	0.3027		1.9741	1.6214	3.141	1.2438	3.6158	0.76492	1.5695	1.9694	0.82403	0.88705	0.22805	0.87043	0.9107	1.319	1.1617	0.69077	0.82116	2.1495	1.4014	0.75208	0.78235	1.7283		0.76491	0.059003	0.38844	0.35745
0.033184		0.48933	0.83741	0.60063	0.72443	0.53831	0.77925	0.34933	1.3604	0.36553	0.49162	0.49618	0.55742	1.8241	0.44126	1.5079	0.62139	0.34736	0.57999	0.44006	0.30168		1.9623	1.6231	3.1306	1.2456	3.6161	0.76929	1.5641	1.9649	0.81903	0.88382	0.22656	0.86868	0.90816	1.3167	1.1657	0.68756	0.81766	2.1471	1.3969	0.7506	0.77851	1.723		0.76203	0.05875	0.38757	0.35616
0.033284		0.48672	0.83341	0.59646	0.72195	0.5368	0.7757	0.34888	1.3558	0.36368	0.49125	0.4952	0.55453	1.8156	0.43959	1.5045	0.61968	0.3465	0.57836	0.43787	0.30067		1.9506	1.6248	3.1201	1.2474	3.6161	0.77378	1.5586	1.9604	0.81406	0.88064	0.2251	0.86693	0.90574	1.3143	1.1698	0.68432	0.81417	2.1448	1.3925	0.74905	0.77469	1.7176		0.75916	0.058495	0.38667	0.35487
0.033384		0.4841	0.82941	0.59234	0.71945	0.53527	0.77223	0.34842	1.3513	0.36183	0.49087	0.49421	0.55167	1.8071	0.43789	1.5011	0.61806	0.34566	0.57675	0.43565	0.29968		1.9388	1.6266	3.1095	1.2492	3.6157	0.77836	1.5531	1.9559	0.80912	0.87751	0.22365	0.86516	0.90341	1.3118	1.1739	0.68108	0.81069	2.1424	1.3883	0.74745	0.7709	1.7123		0.75628	0.05824	0.38575	0.35358
0.033484		0.48147	0.82539	0.58827	0.71692	0.53375	0.76886	0.34793	1.3469	0.35996	0.49048	0.49319	0.54884	1.7988	0.43618	1.4976	0.61647	0.34484	0.57514	0.4334	0.29869		1.927	1.6283	3.0986	1.2509	3.6149	0.78303	1.5475	1.9513	0.8042	0.87441	0.22225	0.86338	0.90116	1.3091	1.1781	0.67782	0.80722	2.14	1.3842	0.74578	0.76713	1.707		0.75341	0.057983	0.3848	0.35229
0.033585		0.47882	0.82137	0.58425	0.71438	0.53222	0.76559	0.34744	1.3427	0.35809	0.49007	0.49216	0.54605	1.7905	0.43446	1.494	0.6149	0.34405	0.57354	0.43114	0.29771		1.9152	1.6301	3.0877	1.2527	3.6139	0.78778	1.5419	1.9467	0.7993	0.87135	0.22086	0.86159	0.89899	1.3063	1.1823	0.67455	0.80377	2.1376	1.3802	0.74405	0.76339	1.7017		0.75055	0.057725	0.38383	0.35101
0.033686		0.47617	0.81733	0.58029	0.71182	0.5307	0.76241	0.34692	1.3386	0.3562	0.48966	0.49111	0.5433	1.7822	0.43274	1.4903	0.61335	0.34327	0.57194	0.42886	0.29674		1.9033	1.6318	3.0767	1.2544	3.6124	0.79262	1.5362	1.942	0.79442	0.86833	0.21949	0.85979	0.89688	1.3034	1.1864	0.67126	0.80031	2.1352	1.3764	0.74226	0.75968	1.6964		0.74768	0.057465	0.38284	0.34973
0.033787		0.47351	0.81329	0.57638	0.70925	0.52916	0.75933	0.3464	1.3345	0.35431	0.48925	0.49003	0.54058	1.774	0.431	1.4865	0.6118	0.34251	0.57033	0.42657	0.29577		1.8915	1.6336	3.0655	1.2562	3.6106	0.79752	1.5305	1.9374	0.78957	0.86534	0.21816	0.85797	0.89484	1.3003	1.1906	0.66796	0.79686	2.1329	1.3727	0.74042	0.75599	1.6911		0.74482	0.057205	0.38182	0.34845
0.033888		0.47083	0.80923	0.57252	0.70666	0.52763	0.75634	0.34584	1.3306	0.3524	0.48883	0.48893	0.53789	1.7659	0.42924	1.4826	0.61025	0.34179	0.56873	0.42425	0.2948		1.8797	1.6353	3.0543	1.2579	3.6085	0.80249	1.5247	1.9327	0.78473	0.86237	0.21686	0.85613	0.89287	1.2971	1.1948	0.66465	0.79341	2.1306	1.3691	0.73852	0.75232	1.6859		0.74196	0.056943	0.38077	0.34717
0.03399		0.46815	0.80516	0.56873	0.70405	0.5261	0.75346	0.34528	1.3267	0.3505	0.48842	0.48781	0.53525	1.7579	0.42748	1.4786	0.60871	0.34109	0.56711	0.42192	0.29384		1.8678	1.637	3.043	1.2597	3.606	0.80753	1.5189	1.9281	0.77991	0.85942	0.21558	0.85429	0.89095	1.2938	1.199	0.66133	0.78996	2.1283	1.3656	0.73656	0.74869	1.6807		0.73911	0.05668	0.3797	0.3459
0.034092		0.46547	0.80109	0.56499	0.70143	0.52456	0.75067	0.34471	1.3228	0.34858	0.48802	0.48667	0.53263	1.75	0.4257	1.4745	0.60717	0.3404	0.56549	0.41958	0.29289		1.856	1.6387	3.0316	1.2614	3.6031	0.81262	1.5131	1.9235	0.77511	0.8565	0.21434	0.85242	0.88909	1.2904	1.2032	0.658	0.7865	2.126	1.3622	0.73454	0.74508	1.6755		0.73625	0.056417	0.37861	0.34462
0.034194		0.46278	0.797	0.56132	0.69879	0.52302	0.748	0.34411	1.319	0.34666	0.48763	0.48551	0.53006	1.7421	0.42392	1.4703	0.60562	0.33973	0.56385	0.41722	0.29193		1.8441	1.6403	3.0201	1.2632	3.5999	0.81776	1.5072	1.919	0.77033	0.8536	0.21312	0.85055	0.88729	1.2869	1.2074	0.65465	0.78304	2.1238	1.3589	0.73247	0.7415	1.6704		0.73341	0.056152	0.37749	0.34334
0.034297		0.46008	0.7929	0.5577	0.69614	0.52149	0.74543	0.3435	1.3152	0.34472	0.48725	0.48433	0.52752	1.7343	0.42212	1.466	0.60406	0.33909	0.56222	0.41485	0.29098		1.8323	1.642	3.0085	1.2649	3.5963	0.82295	1.5013	1.9145	0.76556	0.8507	0.21195	0.84866	0.88554	1.2832	1.2116	0.6513	0.77957	2.1215	1.3557	0.73035	0.73795	1.6653		0.73056	0.055885	0.37635	0.34206
0.0344		0.45738	0.78879	0.55415	0.69348	0.51995	0.74297	0.34287	1.3114	0.34279	0.48688	0.48312	0.52502	1.7266	0.42032	1.4616	0.60249	0.33845	0.56056	0.41247	0.29003		1.8205	1.6435	2.9967	1.2666	3.5924	0.82819	1.4955	1.91	0.76082	0.84783	0.2108	0.84676	0.88384	1.2794	1.2158	0.64794	0.7761	2.1193	1.3525	0.72818	0.73443	1.6603		0.72772	0.055619	0.37518	0.34078
0.034504		0.45468	0.78468	0.55067	0.69081	0.51842	0.74064	0.34223	1.3076	0.34085	0.48652	0.48189	0.52256	1.7189	0.41851	1.4571	0.60091	0.33782	0.5589	0.41008	0.28908		1.8087	1.6451	2.9849	1.2682	3.5881	0.83346	1.4896	1.9055	0.75609	0.84497	0.20969	0.84484	0.8822	1.2755	1.2199	0.64457	0.77263	2.117	1.3494	0.72595	0.73094	1.6554		0.72488	0.055351	0.374	0.3395
0.034607		0.45198	0.78055	0.54726	0.68812	0.51688	0.73842	0.34158	1.3038	0.3389	0.48617	0.48064	0.52015	1.7112	0.41669	1.4526	0.59932	0.33721	0.55722	0.40768	0.28814		1.7969	1.6466	2.9729	1.2699	3.5835	0.83877	1.4837	1.901	0.75137	0.84213	0.20862	0.84292	0.8806	1.2715	1.224	0.64119	0.76915	2.1148	1.3464	0.72368	0.72748	1.6506		0.72205	0.055082	0.37278	0.33822
0.034711		0.44928	0.77642	0.54392	0.68543	0.51534	0.73635	0.34091	1.3001	0.33695	0.48582	0.47936	0.51778	1.7036	0.41485	1.4479	0.59771	0.33662	0.55553	0.40527	0.28719		1.7851	1.648	2.9608	1.2715	3.5785	0.84412	1.4779	1.8966	0.74668	0.8393	0.20759	0.84098	0.87905	1.2674	1.2281	0.6378	0.76566	2.1124	1.3435	0.72135	0.72405	1.6459		0.71922	0.054813	0.37155	0.33694
0.034815		0.44658	0.77228	0.54065	0.68273	0.51382	0.73441	0.34022	1.2963	0.335	0.48548	0.47807	0.51546	1.6961	0.413	1.4432	0.59607	0.33604	0.55383	0.40286	0.28625		1.7734	1.6494	2.9486	1.273	3.5732	0.84949	1.472	1.8921	0.74199	0.83647	0.20661	0.83903	0.87756	1.2632	1.2322	0.63441	0.76216	2.1101	1.3406	0.71898	0.72066	1.6412		0.7164	0.054543	0.37029	0.33566
0.03492		0.44388	0.76813	0.53746	0.68003	0.51229	0.73267	0.33952	1.2925	0.33305	0.48514	0.47675	0.51318	1.6885	0.41115	1.4384	0.59443	0.33547	0.55211	0.40044	0.28531		1.7616	1.6507	2.9362	1.2746	3.5675	0.85489	1.4661	1.8877	0.73733	0.83366	0.20567	0.83707	0.87611	1.2588	1.2363	0.631	0.75866	2.1077	1.3377	0.71656	0.7173	1.6366		0.71358	0.054272	0.36901	0.33437
0.035025		0.44119	0.76398	0.53437	0.67731	0.51076	0.73113	0.33881	1.2887	0.33109	0.48482	0.47541	0.51094	1.681	0.40928	1.4335	0.59276	0.33491	0.55037	0.39801	0.28437		1.7499	1.652	2.9237	1.2761	3.5614	0.86031	1.4602	1.8833	0.73268	0.83086	0.20479	0.8351	0.87471	1.2544	1.2403	0.6276	0.75516	2.1053	1.3349	0.7141	0.71398	1.632		0.71076	0.054002	0.36771	0.33309
0.03513		0.4385	0.75983	0.53137	0.67459	0.50924	0.72975	0.33809	1.285	0.32913	0.4845	0.47405	0.50873	1.6736	0.40741	1.4285	0.59107	0.33436	0.54862	0.39559	0.28344		1.7382	1.6533	2.9111	1.2775	3.555	0.86575	1.4543	1.8789	0.72804	0.82808	0.20398	0.83312	0.87336	1.2499	1.2442	0.62419	0.75165	2.1029	1.3322	0.71159	0.7107	1.6274		0.70795	0.05373	0.36638	0.3318
0.035235		0.43581	0.75567	0.52851	0.67187	0.50772	0.72855	0.33735	1.2811	0.32717	0.48418	0.47266	0.50655	1.6662	0.40552	1.4234	0.58936	0.33383	0.54686	0.39316	0.2825		1.7266	1.6544	2.8984	1.279	3.5483	0.87121	1.4484	1.8746	0.72342	0.8253	0.20322	0.83113	0.87206	1.2452	1.2482	0.62077	0.74813	2.1004	1.3295	0.70904	0.70747	1.6228		0.70515	0.053459	0.36504	0.33051
0.035341		0.43313	0.7515	0.52576	0.66914	0.50621	0.72753	0.33659	1.2773	0.32521	0.48388	0.47125	0.5044	1.6588	0.40362	1.4183	0.58763	0.33332	0.54508	0.39073	0.28157		1.715	1.6555	2.8855	1.2804	3.5412	0.87668	1.4425	1.8703	0.71881	0.82253	0.20253	0.82913	0.87081	1.2405	1.2521	0.61735	0.7446	2.0979	1.3268	0.70644	0.70427	1.6183		0.70235	0.053187	0.36367	0.32922
0.035447		0.43046	0.74734	0.5231	0.66642	0.5047	0.72664	0.33583	1.2735	0.32325	0.48359	0.46982	0.50227	1.6515	0.40172	1.413	0.58587	0.33282	0.54328	0.3883	0.28064		1.7034	1.6566	2.8726	1.2817	3.5338	0.88217	1.4365	1.8661	0.71422	0.81977	0.20189	0.82713	0.8696	1.2356	1.2559	0.61392	0.74109	2.0954	1.3242	0.70381	0.70112	1.6137		0.69956	0.052916	0.36228	0.32793
0.035554		0.4278	0.74318	0.52051	0.66369	0.5032	0.72587	0.33505	1.2696	0.32128	0.48332	0.46837	0.50017	1.6442	0.3998	1.4077	0.5841	0.33234	0.54147	0.38588	0.27971		1.6919	1.6576	2.8595	1.2831	3.526	0.88768	1.4306	1.8618	0.70965	0.81703	0.20129	0.82513	0.86845	1.2307	1.2597	0.61049	0.73756	2.0928	1.3217	0.70113	0.69801	1.6091		0.69677	0.052644	0.36087	0.32664
0.035661		0.42514	0.73902	0.51799	0.66096	0.50171	0.7252	0.33427	1.2658	0.31933	0.48306	0.4669	0.49809	1.637	0.39788	1.4024	0.5823	0.33188	0.53964	0.38345	0.27879		1.6804	1.6585	2.8463	1.2844	3.518	0.8932	1.4247	1.8576	0.70509	0.8143	0.20075	0.82313	0.86734	1.2257	1.2635	0.60706	0.73403	2.0903	1.3192	0.69841	0.69494	1.6045		0.69398	0.052373	0.35944	0.32534
0.035768		0.4225	0.73485	0.51553	0.65823	0.50023	0.72461	0.33346	1.2619	0.31737	0.48282	0.4654	0.49601	1.6298	0.39594	1.3969	0.58047	0.33143	0.5378	0.38103	0.27786		1.669	1.6594	2.833	1.2857	3.5095	0.89874	1.4188	1.8533	0.70054	0.81158	0.20027	0.82113	0.86629	1.2206	1.2672	0.60363	0.73048	2.0876	1.3167	0.69566	0.69191	1.5998		0.69121	0.052102	0.35799	0.32404
0.035875		0.41987	0.7307	0.51312	0.65551	0.49875	0.72411	0.33265	1.258	0.31541	0.48262	0.46389	0.49396	1.6226	0.394	1.3914	0.57862	0.331	0.53594	0.37862	0.27694		1.6576	1.6602	2.8196	1.287	3.5008	0.90431	1.4128	1.849	0.696	0.80889	0.19982	0.81913	0.86529	1.2154	1.2708	0.6002	0.72694	2.085	1.3143	0.69288	0.68894	1.5952		0.68844	0.051832	0.35652	0.32275
0.035983		0.41725	0.72654	0.51077	0.65279	0.49729	0.72367	0.33183	1.254	0.31346	0.48245	0.46235	0.49191	1.6155	0.39206	1.3858	0.57675	0.33057	0.53406	0.37621	0.27602		1.6463	1.6609	2.8061	1.2882	3.4917	0.90987	1.4069	1.8447	0.69149	0.80621	0.19943	0.81714	0.86434	1.2101	1.2744	0.59677	0.72339	2.0824	1.312	0.69005	0.68601	1.5905		0.68568	0.051563	0.35504	0.32145
0.036091		0.41465	0.7224	0.50845	0.65007	0.49583	0.72329	0.331	1.2501	0.31151	0.48231	0.46079	0.48987	1.6084	0.3901	1.3801	0.57486	0.33015	0.53217	0.37381	0.2751		1.6351	1.6616	2.7924	1.2894	3.4824	0.91543	1.401	1.8404	0.68699	0.80356	0.19909	0.81514	0.86345	1.2047	1.278	0.59333	0.71984	2.0797	1.3096	0.68719	0.68313	1.5858		0.68292	0.051295	0.35353	0.32014
0.036199		0.41205	0.71826	0.50619	0.64737	0.49439	0.72297	0.33016	1.2461	0.30956	0.48219	0.45921	0.48784	1.6014	0.38814	1.3744	0.57294	0.32974	0.53026	0.37142	0.27419		1.6239	1.6622	2.7787	1.2906	3.4727	0.92098	1.3951	1.836	0.6825	0.80094	0.19882	0.81315	0.86262	1.1993	1.2814	0.5899	0.71628	2.0771	1.3074	0.6843	0.6803	1.5811		0.68018	0.051027	0.35201	0.31884
0.036308		0.40948	0.71412	0.50396	0.64467	0.49296	0.72269	0.3293	1.242	0.30761	0.48208	0.45762	0.48581	1.5944	0.38617	1.3686	0.571	0.32933	0.52834	0.36903	0.27328		1.6127	1.6627	2.7649	1.2918	3.4626	0.92652	1.3892	1.8316	0.67802	0.79837	0.19861	0.81114	0.86186	1.1938	1.2848	0.58647	0.71271	2.0744	1.3052	0.68139	0.67753	1.5763		0.67744	0.050761	0.35047	0.31754
0.036417		0.40692	0.70999	0.50177	0.64199	0.49155	0.72246	0.32844	1.238	0.30567	0.48199	0.456	0.48379	1.5876	0.3842	1.3628	0.56904	0.32893	0.5264	0.36666	0.27237		1.6017	1.6631	2.751	1.293	3.4523	0.93203	1.3834	1.8271	0.67356	0.79584	0.19844	0.80914	0.86115	1.1882	1.2882	0.58304	0.70914	2.0718	1.3031	0.67843	0.67483	1.5715		0.67471	0.050496	0.34891	0.31624
0.036526		0.40438	0.70588	0.49961	0.63931	0.49014	0.72227	0.32756	1.2339	0.30374	0.4819	0.45436	0.48178	1.5808	0.38222	1.3568	0.56705	0.32853	0.52445	0.3643	0.27147		1.5907	1.6635	2.737	1.2941	3.4417	0.93752	1.3775	1.8226	0.66912	0.79333	0.19832	0.80714	0.86052	1.1825	1.2915	0.57962	0.70557	2.0691	1.301	0.67545	0.6722	1.5667		0.67199	0.050233	0.34734	0.31493
0.036636		0.40185	0.70178	0.49749	0.63665	0.48876	0.72211	0.32668	1.2298	0.30181	0.48183	0.4527	0.47977	1.574	0.38023	1.3509	0.56505	0.32813	0.52248	0.36195	0.27057		1.5798	1.6638	2.723	1.2951	3.4308	0.94298	1.3717	1.8181	0.66469	0.79083	0.19824	0.80514	0.85996	1.1768	1.2947	0.57621	0.702	2.0665	1.299	0.67244	0.66966	1.5618		0.66927	0.049971	0.34575	0.31362
0.036746		0.39934	0.69769	0.49539	0.63402	0.48739	0.72198	0.32579	1.2257	0.29989	0.48176	0.45102	0.47777	1.5673	0.37824	1.3449	0.56302	0.32773	0.5205	0.35962	0.26967		1.569	1.664	2.7088	1.2962	3.4196	0.9484	1.3659	1.8135	0.66027	0.78833	0.19819	0.80313	0.85948	1.171	1.2978	0.57279	0.69842	2.0639	1.2971	0.66941	0.6672	1.5569		0.66656	0.049712	0.34414	0.31232
0.036857		0.39686	0.69361	0.49333	0.6314	0.48605	0.72187	0.32489	1.2215	0.29797	0.48169	0.44932	0.47577	1.5606	0.37625	1.3388	0.56096	0.32733	0.51851	0.3573	0.26878		1.5583	1.6642	2.6946	1.2972	3.4081	0.9538	1.3601	1.8088	0.65587	0.78584	0.19818	0.80111	0.85911	1.1651	1.3009	0.56939	0.69483	2.0613	1.2952	0.66635	0.66478	1.552		0.66386	0.049454	0.34252	0.31101
0.036967		0.39439	0.68955	0.49129	0.62881	0.48472	0.72179	0.32398	1.2174	0.29606	0.48163	0.44761	0.47377	1.554	0.37425	1.3326	0.55889	0.32693	0.5165	0.355	0.2679		1.5476	1.6643	2.6803	1.2982	3.3964	0.95915	1.3544	1.8041	0.65148	0.78335	0.19821	0.79909	0.8589	1.1592	1.3039	0.56599	0.69125	2.0588	1.2934	0.66327	0.66242	1.547		0.66116	0.049199	0.34088	0.3097
0.037078		0.39195	0.68551	0.48927	0.62628	0.48341	0.72173	0.32307	1.2131	0.29416	0.48157	0.44587	0.47178	1.5474	0.37225	1.3265	0.5568	0.32653	0.51448	0.35271	0.26702		1.5371	1.6643	2.6659	1.2992	3.3843	0.96446	1.3487	1.7993	0.64711	0.78086	0.19826	0.79707	0.8588	1.1532	1.3068	0.56261	0.68767	2.0563	1.2916	0.66016	0.6601	1.542		0.65847	0.048946	0.33923	0.30839
0.03719		0.38952	0.68148	0.48729	0.62377	0.48213	0.72169	0.32215	1.2089	0.29226	0.48151	0.44412	0.46979	1.5408	0.37024	1.3202	0.55469	0.32613	0.51244	0.35044	0.26614		1.5266	1.6642	2.6516	1.3001	3.372	0.96972	1.3431	1.7945	0.64275	0.77836	0.19834	0.79504	0.85879	1.1471	1.3097	0.55924	0.68408	2.054	1.2898	0.65704	0.65782	1.537		0.65579	0.048696	0.33757	0.30709
0.037301		0.38712	0.67748	0.48532	0.62129	0.48087	0.72167	0.32122	1.2046	0.29037	0.48145	0.44235	0.4678	1.5343	0.36824	1.314	0.55256	0.32573	0.5104	0.3482	0.26527		1.5163	1.6641	2.6371	1.301	3.3594	0.97494	1.3376	1.7897	0.63841	0.77586	0.19846	0.79301	0.85886	1.141	1.3125	0.5559	0.6805	2.0518	1.2881	0.65389	0.65557	1.532		0.65312	0.048449	0.3359	0.30578
0.037413		0.38474	0.6735	0.48337	0.61884	0.47966	0.72165	0.32028	1.2003	0.28849	0.48139	0.44057	0.46582	1.5278	0.36623	1.3077	0.55041	0.32532	0.50834	0.34597	0.26441		1.5061	1.6639	2.6226	1.3019	3.3466	0.98011	1.3321	1.7848	0.63408	0.77335	0.1986	0.79097	0.85899	1.1349	1.3152	0.55257	0.67692	2.0496	1.2864	0.65073	0.65335	1.5269		0.65045	0.048206	0.33421	0.30447
0.037526		0.38239	0.66954	0.48144	0.61641	0.47847	0.72165	0.31934	1.196	0.28661	0.48133	0.43876	0.46384	1.5213	0.36422	1.3013	0.54825	0.32492	0.50627	0.34377	0.26355		1.4959	1.6636	2.6081	1.3028	3.3335	0.98522	1.3267	1.7798	0.62977	0.77083	0.19876	0.78893	0.85918	1.1287	1.3178	0.54927	0.67334	2.0475	1.2848	0.64755	0.65116	1.5217		0.64779	0.047966	0.33252	0.30316
0.037638		0.38006	0.6656	0.47954	0.61401	0.47732	0.72166	0.31839	1.1916	0.28475	0.48127	0.43694	0.46187	1.5148	0.36221	1.2949	0.54607	0.32451	0.50419	0.34159	0.2627		1.4859	1.6632	2.5935	1.3036	3.3202	0.99027	1.3214	1.7748	0.62548	0.7683	0.19895	0.78689	0.85941	1.1224	1.3204	0.54597	0.66977	2.0455	1.2832	0.64435	0.649	1.5166		0.64514	0.047731	0.33081	0.30186
0.037751		0.37775	0.66169	0.47764	0.61165	0.47624	0.72168	0.31743	1.1872	0.28289	0.48121	0.43511	0.4599	1.5084	0.3602	1.2885	0.54387	0.3241	0.50211	0.33944	0.26186		1.4761	1.6627	2.5789	1.3045	3.3066	0.99526	1.3161	1.7698	0.6212	0.76576	0.19915	0.78484	0.85969	1.1161	1.3229	0.54269	0.66619	2.0435	1.2816	0.64114	0.64687	1.5114		0.64249	0.0475	0.32909	0.30055
0.037865		0.37547	0.65781	0.47577	0.60932	0.47522	0.72171	0.31647	1.1827	0.28105	0.48114	0.43325	0.45793	1.5021	0.35818	1.2821	0.54165	0.32368	0.50001	0.33731	0.26103		1.4663	1.6621	2.5642	1.3053	3.2927	1.0002	1.3109	1.7647	0.61693	0.7632	0.19938	0.78279	0.86	1.1098	1.3253	0.53942	0.66262	2.0415	1.28	0.63792	0.64476	1.5062		0.63986	0.047275	0.32736	0.29925
0.037979		0.37322	0.65396	0.47391	0.607	0.47429	0.72173	0.3155	1.1783	0.27921	0.48106	0.43139	0.45597	1.4957	0.35617	1.2756	0.53942	0.32326	0.49791	0.33522	0.26021		1.4567	1.6614	2.5495	1.3061	3.2787	1.0051	1.3057	1.7595	0.61268	0.76063	0.19964	0.78074	0.86036	1.1034	1.3276	0.53615	0.65904	2.0396	1.2785	0.63469	0.64267	1.5009		0.63724	0.047057	0.32561	0.29794
0.038093		0.371	0.65015	0.47207	0.60469	0.47342	0.72176	0.31453	1.1738	0.27738	0.48099	0.42951	0.45402	1.4894	0.35416	1.2691	0.53718	0.32284	0.49579	0.33315	0.25939		1.4472	1.6606	2.5347	1.307	3.2644	1.0099	1.3006	1.7542	0.60845	0.75805	0.1999	0.77869	0.86075	1.0969	1.3298	0.53289	0.65547	2.0377	1.277	0.63146	0.64061	1.4957		0.63462	0.04685	0.32385	0.29664
0.038207		0.3688	0.64636	0.47023	0.60239	0.47261	0.7218	0.31356	1.1693	0.27557	0.48091	0.42761	0.45208	1.4831	0.35215	1.2626	0.53492	0.32241	0.49367	0.33111	0.2586		1.4379	1.6597	2.5199	1.3079	3.2499	1.0146	1.2955	1.7489	0.60423	0.75545	0.20019	0.77664	0.86115	1.0905	1.332	0.52964	0.65191	2.0358	1.2756	0.62822	0.63857	1.4904		0.63201	0.046664	0.32208	0.29534
0.038322		0.36663	0.64261	0.46841	0.60009	0.47184	0.72183	0.31258	1.1647	0.27376	0.48083	0.4257	0.45014	1.4769	0.35015	1.256	0.53265	0.32198	0.49155	0.3291	0.25783		1.4288	1.6587	2.5051	1.3087	3.2352	1.0193	1.2904	1.7435	0.60004	0.75283	0.20049	0.77459	0.86159	1.084	1.3341	0.5264	0.64835	2.0339	1.2742	0.62498	0.63656	1.4851		0.6294	0.046494	0.3203	0.29404
0.038437		0.36449	0.6389	0.46661	0.59781	0.47111	0.72187	0.31159	1.1602	0.27196	0.48073	0.42378	0.44821	1.4706	0.34814	1.2495	0.53038	0.32155	0.48942	0.32713	0.25707		1.4198	1.6576	2.4903	1.3096	3.2203	1.0239	1.2854	1.738	0.59585	0.75019	0.2008	0.77254	0.86205	1.0774	1.3361	0.52317	0.64479	2.032	1.2728	0.62173	0.63456	1.4797		0.6268	0.046336	0.31851	0.29275
0.038552		0.36238	0.63524	0.46481	0.59553	0.47041	0.7219	0.31061	1.1556	0.27018	0.48063	0.42184	0.44629	1.4643	0.34614	1.2429	0.52808	0.32111	0.48728	0.3252	0.25631		1.411	1.6564	2.4754	1.3104	3.2051	1.0284	1.2805	1.7325	0.59168	0.74754	0.20113	0.77048	0.86253	1.0709	1.338	0.51994	0.64123	2.0302	1.2715	0.61849	0.63259	1.4744		0.6242	0.046187	0.31671	0.29145
0.038668		0.3603	0.63161	0.46303	0.59325	0.46973	0.72194	0.30962	1.1509	0.2684	0.48052	0.41989	0.44438	1.4581	0.34414	1.2363	0.52579	0.32067	0.48515	0.3233	0.25556		1.4025	1.6551	2.4606	1.3112	3.1898	1.0329	1.2756	1.7269	0.58753	0.74487	0.20147	0.76842	0.86302	1.0643	1.3398	0.51673	0.63768	2.0284	1.2702	0.61523	0.63064	1.469		0.6216	0.046044	0.3149	0.29016
0.038784		0.35825	0.62804	0.46125	0.59097	0.46907	0.72197	0.30863	1.1463	0.26664	0.48041	0.41793	0.44249	1.4518	0.34214	1.2298	0.52348	0.32022	0.48301	0.32144	0.25483		1.3941	1.6537	2.4457	1.312	3.1743	1.0373	1.2708	1.7212	0.5834	0.74218	0.20183	0.76636	0.86351	1.0577	1.3416	0.51352	0.63414	2.0266	1.2689	0.61197	0.62871	1.4636		0.61901	0.045909	0.31307	0.28887
0.038901		0.35623	0.62451	0.45948	0.58869	0.46844	0.722	0.30765	1.1416	0.26488	0.48028	0.41596	0.4406	1.4456	0.34015	1.2233	0.52116	0.31977	0.48086	0.31963	0.2541		1.3859	1.6522	2.4308	1.3128	3.1586	1.0416	1.2661	1.7155	0.57929	0.73947	0.20219	0.7643	0.86402	1.0511	1.3433	0.51032	0.6306	2.0248	1.2677	0.60871	0.62681	1.4582		0.61641	0.04578	0.31124	0.28759
0.039017		0.35424	0.62104	0.45772	0.58641	0.46783	0.72203	0.30667	1.1369	0.26314	0.48014	0.41398	0.43873	1.4394	0.33816	1.2167	0.51884	0.31932	0.47872	0.31786	0.25337		1.3778	1.6506	2.416	1.3136	3.1427	1.0458	1.2614	1.7097	0.5752	0.73674	0.20256	0.76223	0.86453	1.0444	1.3449	0.50713	0.62708	2.023	1.2666	0.60544	0.62494	1.4528		0.61382	0.045657	0.3094	0.28631
0.039135		0.35229	0.61762	0.45598	0.58413	0.46725	0.72205	0.3057	1.1322	0.26141	0.47999	0.41198	0.43687	1.4332	0.33617	1.2102	0.51651	0.31885	0.47658	0.31614	0.25265		1.3699	1.6489	2.4011	1.3143	3.1266	1.0499	1.2569	1.7038	0.57112	0.73399	0.20295	0.76016	0.86505	1.0377	1.3465	0.50395	0.62355	2.0213	1.2655	0.60218	0.62308	1.4474		0.61123	0.045541	0.30755	0.28503
0.039252		0.35036	0.61425	0.45423	0.58185	0.46669	0.72207	0.30471	1.1274	0.25969	0.47983	0.40998	0.43504	1.427	0.33419	1.2037	0.51418	0.31839	0.47443	0.31447	0.25194		1.3622	1.6471	2.3862	1.315	3.1104	1.054	1.2523	1.6979	0.56706	0.73122	0.20334	0.75809	0.86557	1.031	1.3479	0.50078	0.62004	2.0195	1.2645	0.59891	0.62126	1.442		0.60863	0.045428	0.30569	0.28376
0.03937		0.34847	0.61095	0.45249	0.57956	0.46615	0.72209	0.30373	1.1226	0.25799	0.47966	0.40796	0.43322	1.4208	0.33222	1.1972	0.51184	0.31792	0.47229	0.31286	0.25123		1.3546	1.6452	2.3714	1.3157	3.094	1.058	1.2478	1.6919	0.56302	0.72843	0.20374	0.75601	0.86608	1.0243	1.3493	0.49762	0.61654	2.0178	1.2636	0.59564	0.61947	1.4366		0.60604	0.04532	0.30382	0.28249
0.039488		0.34661	0.60771	0.45076	0.57728	0.46564	0.7221	0.30274	1.1179	0.25629	0.47947	0.40594	0.43141	1.4146	0.33025	1.1908	0.5095	0.31745	0.47014	0.31131	0.25053		1.3473	1.6432	2.3566	1.3164	3.0775	1.0619	1.2433	1.6858	0.559	0.72562	0.20414	0.75394	0.86659	1.0176	1.3507	0.49448	0.61305	2.0161	1.2628	0.59237	0.6177	1.4313		0.60345	0.045216	0.30195	0.28123
0.039607		0.34478	0.60454	0.44904	0.57499	0.46517	0.72211	0.30175	1.113	0.25461	0.47927	0.40391	0.42963	1.4084	0.32829	1.1843	0.50716	0.31697	0.468	0.30985	0.24984		1.3401	1.6411	2.3418	1.317	3.0608	1.0657	1.2389	1.6796	0.55499	0.72279	0.20455	0.75186	0.86709	1.0109	1.352	0.49135	0.60958	2.0144	1.2621	0.5891	0.61595	1.4259		0.60086	0.045115	0.30007	0.27998
0.039726		0.34299	0.60144	0.44732	0.57269	0.46477	0.72211	0.30076	1.1082	0.25294	0.47906	0.40187	0.42786	1.4023	0.32633	1.1778	0.50482	0.31649	0.46586	0.3085	0.24915		1.333	1.6389	2.327	1.3176	3.044	1.0694	1.2344	1.6734	0.55101	0.71994	0.20497	0.74978	0.8676	1.0042	1.3532	0.48824	0.60611	2.0128	1.2613	0.58583	0.61422	1.4206		0.59826	0.04502	0.29818	0.27873
0.039845		0.34123	0.59843	0.4456	0.5704	0.46441	0.72211	0.29976	1.1033	0.25129	0.47883	0.39982	0.42612	1.3961	0.32438	1.1713	0.50247	0.316	0.46372	0.30724	0.24847		1.3262	1.6366	2.3123	1.3183	3.027	1.0731	1.2301	1.6672	0.54704	0.71706	0.20538	0.74771	0.86809	0.99742	1.3544	0.48513	0.60267	2.0112	1.2606	0.58257	0.61254	1.4153		0.59566	0.044927	0.29628	0.27749
0.039965		0.33951	0.5955	0.44389	0.56809	0.46406	0.72211	0.29875	1.0985	0.24964	0.4786	0.39777	0.42439	1.39	0.32244	1.1647	0.50013	0.31552	0.46159	0.30603	0.2478		1.3195	1.6342	2.2977	1.3189	3.0099	1.0767	1.2257	1.6608	0.54309	0.71417	0.2058	0.74564	0.86857	0.99067	1.3556	0.48205	0.59924	2.0096	1.2599	0.57931	0.61088	1.41		0.59307	0.044836	0.29438	0.27626
0.040085		0.33782	0.59263	0.44218	0.56579	0.46374	0.7221	0.29773	1.0936	0.24801	0.47834	0.3957	0.4227	1.3839	0.3205	1.1582	0.49779	0.31502	0.45946	0.30487	0.24713		1.313	1.6317	2.283	1.3194	2.9927	1.0801	1.2214	1.6544	0.53917	0.71126	0.20622	0.74357	0.86903	0.98393	1.3567	0.47897	0.59583	2.0081	1.2593	0.57605	0.60925	1.4047		0.59047	0.044747	0.29247	0.27503
0.040205		0.33616	0.58984	0.44048	0.56348	0.46342	0.72209	0.29672	1.0887	0.24639	0.47808	0.39364	0.42102	1.3778	0.31858	1.1517	0.49545	0.31453	0.45733	0.30376	0.24647		1.3066	1.6292	2.2685	1.32	2.9754	1.0835	1.2171	1.648	0.53526	0.70832	0.20665	0.7415	0.86949	0.97718	1.3578	0.47591	0.59243	2.0066	1.2586	0.5728	0.60763	1.3995		0.58787	0.044662	0.29056	0.27381
0.040326		0.33455	0.58713	0.43877	0.56117	0.46311	0.72207	0.29569	1.0838	0.24479	0.47779	0.39156	0.41937	1.3718	0.31666	1.1452	0.49312	0.31403	0.45522	0.30269	0.24582		1.3005	1.6265	2.254	1.3206	2.9579	1.0868	1.2129	1.6414	0.53137	0.70537	0.20707	0.73943	0.86993	0.97044	1.3588	0.47287	0.58906	2.0052	1.2579	0.56957	0.60603	1.3942		0.58527	0.04458	0.28865	0.2726
0.040447		0.33297	0.58447	0.43707	0.55885	0.46281	0.72205	0.29466	1.0788	0.24319	0.4775	0.38948	0.41775	1.3658	0.31475	1.1387	0.49079	0.31353	0.45311	0.30164	0.24519		1.2945	1.6238	2.2395	1.3212	2.9404	1.0901	1.2086	1.6349	0.5275	0.70239	0.2075	0.73735	0.87036	0.9637	1.3597	0.46984	0.5857	2.0037	1.2573	0.56634	0.60445	1.3889		0.58267	0.044498	0.28673	0.27139
0.040569		0.33143	0.58189	0.43538	0.55653	0.46251	0.72203	0.29362	1.0739	0.24162	0.47719	0.3874	0.41616	1.3598	0.31284	1.1322	0.48847	0.31302	0.451	0.30063	0.24456		1.2887	1.6209	2.2251	1.3218	2.9227	1.0932	1.2044	1.6282	0.52365	0.69939	0.20792	0.73527	0.87076	0.95697	1.3605	0.46683	0.58235	2.0022	1.2566	0.56313	0.60289	1.3837		0.58006	0.044417	0.2848	0.27019
0.04069		0.32992	0.57939	0.43368	0.5542	0.4622	0.722	0.29257	1.069	0.24005	0.47686	0.38531	0.4146	1.3538	0.31095	1.1256	0.48615	0.31252	0.44891	0.29965	0.24394		1.2831	1.618	2.2109	1.3224	2.905	1.0963	1.2003	1.6215	0.51982	0.69638	0.20834	0.73319	0.87115	0.95024	1.3613	0.46383	0.57902	2.0007	1.2559	0.55993	0.60134	1.3784		0.57746	0.044338	0.28287	0.269
0.040813		0.32846	0.57696	0.43198	0.55187	0.46189	0.72197	0.29152	1.064	0.2385	0.47652	0.38322	0.41309	1.3479	0.30907	1.1191	0.48385	0.31201	0.44683	0.29869	0.24333		1.2777	1.615	2.1967	1.323	2.8872	1.0992	1.1961	1.6148	0.51601	0.69334	0.20876	0.7311	0.87152	0.94352	1.3619	0.46086	0.57571	1.9992	1.2552	0.55676	0.59981	1.3732		0.57485	0.04426	0.28094	0.26782
0.040935		0.32705	0.57462	0.43029	0.54954	0.46158	0.72193	0.29046	1.059	0.23696	0.47617	0.38113	0.41161	1.3419	0.30719	1.1126	0.48155	0.31149	0.44475	0.29776	0.24272		1.2726	1.6119	2.1826	1.3237	2.8693	1.1021	1.192	1.608	0.51222	0.69029	0.20918	0.72901	0.87187	0.93683	1.3625	0.4579	0.57242	1.9977	1.2545	0.55361	0.5983	1.368		0.57223	0.044185	0.27901	0.26665
0.041058		0.32567	0.57235	0.4286	0.5472	0.46126	0.7219	0.2894	1.0541	0.23544	0.47579	0.37903	0.41017	1.336	0.30533	1.1061	0.47926	0.31098	0.44269	0.29685	0.24212		1.2677	1.6088	2.1686	1.3243	2.8513	1.1049	1.188	1.6011	0.50845	0.68722	0.2096	0.72692	0.8722	0.93013	1.363	0.45496	0.56914	1.9962	1.2538	0.55048	0.59681	1.3628		0.56962	0.044109	0.27708	0.26549
0.041181		0.32435	0.57017	0.4269	0.54486	0.46093	0.72187	0.28832	1.0491	0.23393	0.47541	0.37693	0.40875	1.3301	0.30347	1.0996	0.47698	0.31047	0.44064	0.29595	0.24152		1.263	1.6055	2.1548	1.325	2.8332	1.1076	1.1839	1.5942	0.5047	0.68412	0.21001	0.72482	0.87251	0.92346	1.3633	0.45204	0.56589	1.9947	1.2531	0.54736	0.59535	1.3576		0.56701	0.044034	0.27514	0.26433
0.041305		0.32309	0.56806	0.42521	0.54252	0.46058	0.72184	0.28724	1.0442	0.23243	0.47501	0.37483	0.40736	1.3242	0.30163	1.093	0.47471	0.30996	0.43861	0.29507	0.24092		1.2585	1.6022	2.1411	1.3256	2.8151	1.1102	1.1799	1.5873	0.50098	0.68101	0.21042	0.72272	0.87279	0.9168	1.3636	0.44914	0.56265	1.9931	1.2524	0.54426	0.59392	1.3525		0.56439	0.043959	0.27321	0.26319
0.041429		0.32188	0.56603	0.42352	0.54017	0.46023	0.7218	0.28616	1.0392	0.23095	0.47459	0.37273	0.40599	1.3183	0.2998	1.0865	0.47245	0.30944	0.43659	0.29421	0.24033		1.2543	1.5989	2.1275	1.3263	2.7969	1.1127	1.176	1.5803	0.49727	0.67788	0.21082	0.72062	0.87305	0.91015	1.3638	0.44626	0.55944	1.9915	1.2517	0.54118	0.59251	1.3475		0.56178	0.043884	0.27127	0.26205
0.041554		0.3207	0.56406	0.42182	0.53782	0.45986	0.72177	0.28506	1.0342	0.22949	0.47416	0.37063	0.40465	1.3124	0.29797	1.0801	0.47021	0.30893	0.43459	0.29336	0.23974		1.2503	1.5954	2.1141	1.3269	2.7787	1.1152	1.1721	1.5732	0.49359	0.67474	0.21121	0.71851	0.87329	0.90353	1.3638	0.4434	0.55625	1.9899	1.2509	0.53811	0.59112	1.3425		0.55916	0.043809	0.26933	0.26094
0.041678		0.31956	0.56217	0.42013	0.53548	0.45947	0.72174	0.28397	1.0293	0.22804	0.47371	0.36853	0.40332	1.3065	0.29616	1.0736	0.46799	0.30841	0.4326	0.29252	0.23915		1.2465	1.5919	2.1007	1.3275	2.7604	1.1176	1.1682	1.5661	0.48993	0.67158	0.21161	0.71641	0.8735	0.89695	1.3638	0.44057	0.55308	1.9883	1.2502	0.53507	0.58975	1.3375		0.55653	0.043736	0.2674	0.25983
0.041803		0.31844	0.56034	0.41843	0.53312	0.45907	0.72171	0.28286	1.0243	0.22661	0.47325	0.36643	0.40202	1.3006	0.29436	1.0671	0.46577	0.3079	0.43063	0.2917	0.23857		1.2429	1.5882	2.0875	1.3282	2.7421	1.1198	1.1644	1.559	0.48629	0.6684	0.21199	0.7143	0.87369	0.89037	1.3636	0.43776	0.54993	1.9866	1.2494	0.53204	0.58838	1.3326		0.55391	0.043661	0.26547	0.25874
0.041929		0.31734	0.55857	0.41674	0.53077	0.45865	0.72169	0.28175	1.0194	0.22519	0.47277	0.36434	0.40074	1.2947	0.29258	1.0607	0.46357	0.30739	0.42869	0.29088	0.23798		1.2394	1.5846	2.0743	1.3289	2.7237	1.122	1.1606	1.5518	0.48267	0.6652	0.21237	0.71219	0.87385	0.88382	1.3634	0.43498	0.5468	1.985	1.2486	0.52902	0.58702	1.3278		0.55128	0.043586	0.26353	0.25766
0.042055		0.31627	0.55687	0.41504	0.52842	0.45821	0.72167	0.28063	1.0144	0.22379	0.47228	0.36224	0.39947	1.2888	0.2908	1.0542	0.46139	0.30688	0.42676	0.29007	0.2374		1.2361	1.5808	2.0613	1.3295	2.7053	1.1242	1.1569	1.5446	0.47908	0.66199	0.21274	0.71008	0.87398	0.8773	1.363	0.43222	0.54369	1.9832	1.2477	0.52603	0.58566	1.3229		0.54866	0.04351	0.2616	0.25658
0.042181		0.31521	0.55523	0.41334	0.52606	0.45776	0.72166	0.2795	1.0095	0.22241	0.47178	0.36015	0.39822	1.283	0.28904	1.0478	0.45922	0.30637	0.42485	0.28927	0.23682		1.2329	1.577	2.0484	1.3302	2.6869	1.1262	1.1533	1.5374	0.47551	0.65876	0.21311	0.70797	0.87409	0.8708	1.3626	0.42948	0.54061	1.9815	1.2468	0.52306	0.5843	1.318		0.54603	0.043434	0.25967	0.25552
0.042308		0.31417	0.55367	0.41164	0.52371	0.45728	0.72166	0.27837	1.0046	0.22104	0.47126	0.35805	0.39699	1.2771	0.28728	1.0414	0.45708	0.30587	0.42297	0.28848	0.23625		1.2299	1.5731	2.0356	1.3309	2.6685	1.1282	1.1498	1.5301	0.47196	0.65552	0.21347	0.70587	0.87417	0.86435	1.362	0.42678	0.53755	1.9798	1.2458	0.52011	0.58294	1.3132		0.5434	0.043359	0.25775	0.25447
0.042435		0.31315	0.55218	0.40993	0.52135	0.45679	0.72167	0.27723	0.99963	0.2197	0.47073	0.35597	0.39577	1.2712	0.28555	1.035	0.45495	0.30538	0.42112	0.2877	0.23567		1.227	1.5691	2.0228	1.3316	2.6501	1.13	1.1464	1.5228	0.46844	0.65226	0.21382	0.70377	0.87422	0.85792	1.3613	0.4241	0.5345	1.9781	1.2448	0.51717	0.58158	1.3083		0.54076	0.043281	0.25583	0.25343
0.042562		0.31213	0.55075	0.40822	0.519	0.45627	0.7217	0.27609	0.99472	0.21838	0.47018	0.35388	0.39457	1.2653	0.28382	1.0287	0.45284	0.30489	0.41929	0.28691	0.2351		1.2243	1.5651	2.0102	1.3323	2.6316	1.1318	1.143	1.5154	0.46494	0.64899	0.21416	0.70167	0.87425	0.85151	1.3605	0.42146	0.53148	1.9763	1.2437	0.51424	0.58021	1.3035		0.53813	0.043202	0.25391	0.25241
0.04269		0.31113	0.54942	0.40652	0.51664	0.45574	0.72174	0.27494	0.98984	0.21708	0.46961	0.35181	0.39338	1.2595	0.28211	1.0223	0.45075	0.30442	0.41749	0.28614	0.23452		1.2218	1.561	1.9977	1.3331	2.6132	1.1336	1.1398	1.508	0.46146	0.64571	0.21449	0.69958	0.87425	0.84515	1.3596	0.41884	0.52848	1.9746	1.2425	0.51134	0.57883	1.2987		0.5355	0.043123	0.25199	0.25139
0.042818		0.31014	0.54816	0.4048	0.51429	0.45518	0.7218	0.27378	0.985	0.2158	0.46904	0.34973	0.39221	1.2536	0.28041	1.016	0.44869	0.30395	0.41572	0.28536	0.23395		1.2194	1.5568	1.9852	1.3339	2.5947	1.1352	1.1366	1.5006	0.45801	0.64242	0.21482	0.69749	0.87422	0.83882	1.3586	0.41625	0.5255	1.9727	1.2413	0.50844	0.57745	1.2938		0.53287	0.043042	0.25009	0.25038
0.042947		0.30915	0.547	0.40309	0.51194	0.4546	0.72186	0.27262	0.9802	0.21454	0.46845	0.34767	0.39105	1.2477	0.27872	1.0097	0.44664	0.30348	0.41398	0.28459	0.23339		1.2171	1.5526	1.9729	1.3348	2.5763	1.1368	1.1335	1.4932	0.45459	0.63911	0.21513	0.69539	0.87416	0.83252	1.3575	0.41369	0.52254	1.9708	1.24	0.50557	0.57606	1.289		0.53023	0.042961	0.24818	0.24939
0.043076		0.30817	0.54592	0.40137	0.50959	0.45399	0.72194	0.27146	0.97543	0.2133	0.46785	0.3456	0.3899	1.2419	0.27705	1.0035	0.44463	0.30302	0.41228	0.28383	0.23282		1.2151	1.5483	1.9607	1.3358	2.5579	1.1383	1.1304	1.4857	0.45119	0.63579	0.21544	0.6933	0.87407	0.82628	1.3563	0.41118	0.51962	1.9689	1.2387	0.50271	0.57466	1.2841		0.52759	0.042879	0.24629	0.24841
0.043205		0.3072	0.5449	0.39965	0.50725	0.45336	0.72203	0.27029	0.97066	0.21209	0.46724	0.34355	0.38877	1.236	0.27539	0.9973	0.44263	0.30257	0.41061	0.28306	0.23226		1.2132	1.544	1.9486	1.3368	2.5395	1.1398	1.1275	1.4782	0.44782	0.63247	0.21574	0.6912	0.87396	0.82007	1.355	0.40869	0.51672	1.9669	1.2372	0.49987	0.57325	1.2793		0.52496	0.042795	0.2444	0.24745
0.043335		0.30623	0.54394	0.39792	0.50491	0.45271	0.72214	0.26911	0.96591	0.2109	0.46661	0.3415	0.38764	1.2302	0.27375	0.99113	0.44065	0.30212	0.40897	0.2823	0.2317		1.2114	1.5396	1.9366	1.3378	2.5211	1.1412	1.1246	1.4707	0.44447	0.62913	0.21603	0.68909	0.87382	0.81389	1.3536	0.40624	0.51383	1.9648	1.2357	0.49705	0.57183	1.2744		0.52232	0.042709	0.24251	0.2465
0.043465		0.30527	0.54303	0.39619	0.50257	0.45204	0.72227	0.26793	0.96117	0.20972	0.46598	0.33947	0.38654	1.2244	0.27213	0.985	0.4387	0.30167	0.40738	0.28154	0.23114		1.2098	1.5352	1.9248	1.3389	2.5027	1.1425	1.1218	1.4632	0.44115	0.62578	0.21631	0.68698	0.87367	0.80776	1.3521	0.40382	0.51098	1.9626	1.2342	0.49424	0.5704	1.2696		0.51969	0.042623	0.24064	0.24556
0.043596		0.30431	0.54218	0.39446	0.50024	0.45135	0.72242	0.26675	0.95644	0.20858	0.46533	0.33744	0.38544	1.2185	0.27051	0.97892	0.43678	0.30123	0.40584	0.28078	0.23059		1.2082	1.5307	1.913	1.34	2.4844	1.1438	1.119	1.4557	0.43786	0.62243	0.21658	0.68487	0.87348	0.80168	1.3505	0.40145	0.50815	1.9604	1.2326	0.49146	0.56896	1.2647		0.51705	0.042534	0.23877	0.24464
0.043727		0.30335	0.54138	0.39272	0.49792	0.45062	0.7226	0.26556	0.95172	0.20745	0.46467	0.33542	0.38435	1.2127	0.26891	0.9729	0.43489	0.30079	0.40435	0.28002	0.23004		1.2069	1.5262	1.9014	1.3412	2.4661	1.145	1.1164	1.4481	0.4346	0.61906	0.21685	0.68275	0.87327	0.79565	1.3488	0.39911	0.50536	1.9581	1.2308	0.48869	0.56751	1.2598		0.51441	0.042446	0.23691	0.24374
0.043858		0.3024	0.54062	0.39098	0.4956	0.44988	0.72282	0.26437	0.94701	0.20634	0.464	0.33341	0.38327	1.2069	0.26733	0.96694	0.43302	0.30035	0.40292	0.27926	0.22949		1.2056	1.5216	1.8899	1.3424	2.4478	1.1462	1.1138	1.4405	0.43137	0.61569	0.2171	0.68063	0.87303	0.78965	1.3469	0.39682	0.50258	1.9557	1.2291	0.48594	0.56604	1.2549		0.51178	0.042355	0.23506	0.24285
0.04399		0.30144	0.53989	0.38924	0.49329	0.44912	0.72308	0.26317	0.9423	0.20526	0.46333	0.33141	0.3822	1.2011	0.26577	0.96105	0.43118	0.29992	0.40157	0.2785	0.22895		1.2044	1.517	1.8785	1.3436	2.4296	1.1473	1.1113	1.433	0.42816	0.61232	0.21734	0.6785	0.87276	0.78371	1.345	0.39456	0.49983	1.9532	1.2272	0.48321	0.56456	1.2499		0.50914	0.042262	0.23322	0.24199
0.044122		0.30049	0.53921	0.38749	0.49099	0.44833	0.72338	0.26197	0.93761	0.2042	0.46264	0.32942	0.38115	1.1954	0.26423	0.95521	0.42936	0.2995	0.40028	0.27774	0.22842		1.2033	1.5124	1.8672	1.3449	2.4115	1.1484	1.1089	1.4254	0.42499	0.60894	0.21756	0.67636	0.87247	0.77781	1.343	0.39235	0.49711	1.9506	1.2253	0.48051	0.56306	1.245		0.50651	0.042168	0.23139	0.24115
0.044254		0.29953	0.53856	0.38574	0.48869	0.44751	0.72373	0.26077	0.93292	0.20317	0.46194	0.32744	0.3801	1.1896	0.2627	0.94942	0.42758	0.29908	0.39904	0.27698	0.22789		1.2023	1.5078	1.8561	1.3463	2.3933	1.1495	1.1066	1.4177	0.42185	0.60555	0.21777	0.67422	0.87215	0.77196	1.3409	0.39018	0.49442	1.948	1.2233	0.47782	0.56155	1.24		0.50388	0.042072	0.22956	0.24034
0.044387		0.29858	0.53795	0.38399	0.48641	0.44668	0.72412	0.25957	0.92824	0.20216	0.46124	0.32548	0.37905	1.1839	0.26119	0.94368	0.42582	0.29867	0.39784	0.27622	0.22736		1.2013	1.5031	1.8451	1.3477	2.3753	1.1506	1.1043	1.4101	0.41874	0.60216	0.21797	0.67208	0.8718	0.76616	1.3387	0.38807	0.49176	1.9453	1.2212	0.47515	0.56003	1.235		0.50124	0.041975	0.22775	0.23955
0.044521		0.29762	0.53738	0.38222	0.48415	0.44581	0.72455	0.25836	0.92357	0.20117	0.46053	0.32352	0.37801	1.1781	0.2597	0.93798	0.42411	0.29827	0.39669	0.27546	0.22683		1.2004	1.4984	1.8343	1.3491	2.3573	1.1517	1.1022	1.4025	0.41566	0.59877	0.21816	0.66993	0.87142	0.76044	1.3364	0.38601	0.48915	1.9425	1.2191	0.47251	0.5585	1.23		0.49861	0.041876	0.22596	0.2388
0.044654		0.29666	0.53684	0.38046	0.48189	0.44493	0.72506	0.25715	0.9189	0.20021	0.45981	0.32159	0.37698	1.1724	0.25825	0.93232	0.42241	0.29788	0.39556	0.2747	0.22631		1.1995	1.4937	1.8236	1.3506	2.3393	1.1527	1.1002	1.3949	0.41261	0.59538	0.21834	0.66778	0.87102	0.75475	1.334	0.38401	0.48655	1.9396	1.2169	0.4699	0.55695	1.225		0.49598	0.041776	0.22417	0.23807
0.044788		0.2957	0.53633	0.37869	0.47964	0.44403	0.72563	0.25593	0.91425	0.19927	0.45908	0.31967	0.37595	1.1668	0.25682	0.9267	0.42075	0.2975	0.39447	0.27394	0.22579		1.1987	1.489	1.813	1.3521	2.3213	1.1537	1.0982	1.3873	0.40959	0.59198	0.2185	0.66562	0.8706	0.74911	1.3315	0.38206	0.48399	1.9366	1.2146	0.4673	0.55539	1.22		0.49336	0.041674	0.2224	0.23736
0.044923		0.29474	0.53586	0.37692	0.4774	0.4431	0.72623	0.25472	0.90961	0.19837	0.45835	0.31776	0.37492	1.1611	0.25542	0.92112	0.41913	0.29713	0.39341	0.27317	0.22527		1.198	1.4844	1.8027	1.3536	2.3035	1.1547	1.0964	1.3797	0.40661	0.58858	0.21864	0.66346	0.87016	0.74354	1.329	0.38019	0.48146	1.9336	1.2123	0.46473	0.55381	1.2149		0.49073	0.04157	0.22063	0.23667
0.045058		0.29378	0.53542	0.37514	0.47517	0.44215	0.72685	0.2535	0.90497	0.19749	0.45762	0.31587	0.37389	1.1555	0.25403	0.91558	0.41753	0.29677	0.39238	0.27241	0.22475		1.1972	1.4798	1.7925	1.3551	2.2856	1.1557	1.0946	1.372	0.40366	0.58519	0.21877	0.66129	0.86972	0.73802	1.3263	0.37838	0.47897	1.9304	1.2099	0.46219	0.55222	1.2098		0.48811	0.041464	0.21889	0.23599
0.045193		0.29281	0.53502	0.37336	0.47295	0.44118	0.72747	0.25228	0.90035	0.19665	0.45688	0.314	0.37287	1.1499	0.25266	0.91009	0.41597	0.29643	0.39137	0.27164	0.22423		1.1966	1.4752	1.7825	1.3566	2.2679	1.1566	1.093	1.3644	0.40074	0.58179	0.21888	0.65912	0.86925	0.73256	1.3236	0.37664	0.47651	1.9272	1.2075	0.45967	0.55062	1.2047		0.48549	0.041357	0.21715	0.23534
0.045329		0.29184	0.53468	0.37157	0.47074	0.44018	0.7281	0.25106	0.89574	0.19583	0.45615	0.31214	0.37184	1.1443	0.2513	0.90463	0.41446	0.29611	0.39039	0.27087	0.22372		1.196	1.4706	1.7727	1.3581	2.2502	1.1574	1.0916	1.3568	0.39785	0.5784	0.21897	0.65695	0.86875	0.72717	1.3207	0.37494	0.4741	1.9239	1.2049	0.45718	0.54901	1.1996		0.48287	0.041249	0.21544	0.2347
0.045465		0.29087	0.53439	0.36978	0.46854	0.43916	0.72872	0.24984	0.89115	0.19505	0.45541	0.3103	0.37081	1.1388	0.24995	0.89921	0.41298	0.2958	0.38943	0.2701	0.22321		1.1954	1.466	1.763	1.3596	2.2326	1.1583	1.0902	1.3492	0.395	0.57501	0.21905	0.65478	0.86822	0.72184	1.3178	0.37329	0.47173	1.9205	1.2023	0.45472	0.54738	1.1945		0.48026	0.041139	0.21374	0.23407
0.045602		0.2899	0.53413	0.36798	0.46636	0.43813	0.72932	0.24862	0.88656	0.19428	0.45467	0.30849	0.36978	1.1333	0.24861	0.89383	0.41154	0.29553	0.38849	0.26933	0.22271		1.1949	1.4614	1.7534	1.3611	2.215	1.1591	1.0891	1.3416	0.39217	0.57162	0.2191	0.65261	0.86765	0.71657	1.3148	0.37168	0.46941	1.9171	1.1996	0.45229	0.54573	1.1893		0.47765	0.041027	0.21205	0.23346
0.045739		0.28892	0.5339	0.36618	0.46419	0.43707	0.72991	0.2474	0.882	0.19355	0.45393	0.3067	0.36875	1.1279	0.24729	0.88849	0.41014	0.29529	0.38757	0.26856	0.22221		1.1945	1.4567	1.744	1.3626	2.1976	1.1598	1.088	1.334	0.38938	0.56824	0.21914	0.65044	0.86704	0.71136	1.3117	0.37012	0.46713	1.9136	1.1967	0.44989	0.54408	1.1841		0.47505	0.040913	0.21038	0.23287
0.045876		0.28795	0.53369	0.36438	0.46203	0.43599	0.73047	0.24618	0.87745	0.19283	0.45319	0.30493	0.36772	1.1225	0.24597	0.88319	0.40879	0.2951	0.38667	0.26778	0.22171		1.194	1.4521	1.7348	1.364	2.1802	1.1605	1.0871	1.3265	0.38662	0.56487	0.21916	0.64827	0.8664	0.70623	1.3085	0.36859	0.4649	1.9099	1.1938	0.44752	0.54242	1.1789		0.47244	0.040798	0.20873	0.23228
0.046014		0.28697	0.5335	0.36257	0.45988	0.43489	0.731	0.24495	0.87291	0.19214	0.45246	0.30319	0.36669	1.1171	0.24465	0.87793	0.40749	0.29494	0.38579	0.26701	0.22122		1.1936	1.4474	1.7258	1.3654	2.1629	1.1612	1.0864	1.3189	0.3839	0.5615	0.21916	0.6461	0.86571	0.70116	1.3052	0.36711	0.46273	1.9063	1.1909	0.44518	0.54075	1.1737		0.46984	0.040681	0.20709	0.23171
0.046152		0.28598	0.53332	0.36076	0.45775	0.43377	0.73151	0.24374	0.8684	0.19149	0.45175	0.30147	0.36565	1.1118	0.24334	0.87271	0.40624	0.29481	0.38492	0.26623	0.22073		1.1933	1.4427	1.7169	1.3668	2.1457	1.1618	1.0857	1.3114	0.38121	0.55814	0.21914	0.64393	0.86498	0.69618	1.3019	0.36566	0.46061	1.9025	1.1878	0.44288	0.53908	1.1685		0.46725	0.040563	0.20547	0.23115
0.04629		0.285	0.53316	0.35894	0.45562	0.43264	0.73198	0.24251	0.86391	0.19086	0.45104	0.29977	0.36461	1.1065	0.24204	0.86754	0.40505	0.2947	0.38407	0.26546	0.22024		1.1929	1.4379	1.7081	1.3682	2.1285	1.1624	1.0853	1.3038	0.37855	0.55478	0.21911	0.64177	0.8642	0.69127	1.2985	0.36425	0.45852	1.8987	1.1846	0.44061	0.53739	1.1632		0.46466	0.040444	0.20386	0.2306
0.04643		0.28401	0.53301	0.35712	0.45351	0.43148	0.73241	0.24129	0.85943	0.19025	0.45034	0.29809	0.36357	1.1014	0.24075	0.8624	0.40392	0.2946	0.38323	0.26468	0.21976		1.1925	1.4332	1.6995	1.3695	2.1115	1.163	1.0849	1.2963	0.37592	0.55144	0.21905	0.63964	0.86339	0.68643	1.295	0.36288	0.45647	1.8948	1.1814	0.43837	0.53569	1.158		0.46207	0.040323	0.20227	0.23006
0.046569		0.28303	0.53286	0.3553	0.45142	0.43031	0.7328	0.24008	0.85498	0.18966	0.44969	0.29643	0.36253	1.0963	0.23946	0.8573	0.40282	0.29453	0.38241	0.26391	0.21928		1.1921	1.4284	1.691	1.3708	2.0945	1.1636	1.0847	1.2889	0.37334	0.54811	0.21897	0.63752	0.86252	0.68169	1.2914	0.36153	0.45445	1.8909	1.178	0.43617	0.53397	1.1527		0.45949	0.0402	0.2007	0.22954
0.046709		0.28204	0.53273	0.35347	0.44933	0.42912	0.73315	0.23886	0.85056	0.18908	0.44907	0.29479	0.36148	1.0912	0.23818	0.85225	0.40176	0.29447	0.38161	0.26313	0.21881		1.1918	1.4236	1.6827	1.3721	2.0777	1.1641	1.0848	1.2814	0.37079	0.54479	0.21887	0.63541	0.86162	0.67704	1.2877	0.36023	0.45247	1.8869	1.1746	0.43401	0.53224	1.1474		0.45692	0.040076	0.19915	0.22902
0.046849		0.28106	0.5326	0.35164	0.44727	0.42791	0.73345	0.23764	0.84616	0.18853	0.44847	0.29317	0.36042	1.0862	0.2369	0.84724	0.40073	0.29442	0.38081	0.26235	0.21833		1.1914	1.4188	1.6745	1.3733	2.061	1.1646	1.0849	1.2739	0.36827	0.54148	0.21876	0.6333	0.86066	0.6725	1.284	0.35895	0.45052	1.8829	1.1711	0.43189	0.5305	1.1421		0.45435	0.039951	0.19761	0.22852
0.04699		0.28007	0.53246	0.3498	0.44522	0.42668	0.73371	0.23643	0.84179	0.188	0.44788	0.29157	0.35937	1.0813	0.23562	0.84228	0.39973	0.29438	0.38003	0.26157	0.21787		1.191	1.414	1.6664	1.3745	2.0444	1.1651	1.0852	1.2665	0.36579	0.53818	0.21862	0.63118	0.85965	0.66807	1.2802	0.35771	0.44861	1.8788	1.1675	0.42981	0.52874	1.1367		0.45179	0.039824	0.19609	0.22802
0.047131		0.27908	0.53234	0.34796	0.44318	0.42544	0.73391	0.23522	0.83744	0.18748	0.44729	0.28998	0.3583	1.0764	0.23435	0.83736	0.39876	0.29435	0.37926	0.2608	0.21741		1.1906	1.4091	1.6584	1.3757	2.0279	1.1656	1.0857	1.2591	0.36334	0.5349	0.21846	0.62906	0.8586	0.66372	1.2764	0.3565	0.44672	1.8747	1.1638	0.42777	0.52697	1.1314		0.44923	0.039696	0.19459	0.22754
0.047272		0.2781	0.53221	0.34612	0.44117	0.42419	0.73407	0.23401	0.83313	0.18697	0.44671	0.28842	0.35723	1.0716	0.23308	0.83248	0.39781	0.29434	0.3785	0.26002	0.21695		1.1903	1.4042	1.6506	1.3768	2.0115	1.1661	1.0863	1.2518	0.36093	0.53164	0.21828	0.62694	0.8575	0.65946	1.2725	0.35532	0.44485	1.8706	1.16	0.42577	0.52518	1.126		0.44668	0.039567	0.19311	0.22706
0.047414		0.27711	0.53209	0.34427	0.43917	0.42292	0.73417	0.23281	0.82885	0.18648	0.44612	0.28687	0.35615	1.0668	0.23181	0.82765	0.39688	0.29433	0.37776	0.25925	0.2165		1.1899	1.3993	1.643	1.3779	1.9952	1.1666	1.0871	1.2444	0.35854	0.52839	0.21809	0.62482	0.85635	0.65528	1.2685	0.35417	0.44302	1.8664	1.1562	0.42381	0.52337	1.1207		0.44413	0.039437	0.19164	0.2266
0.047557		0.27613	0.53196	0.34243	0.4372	0.42164	0.73421	0.23161	0.82461	0.18601	0.44552	0.28535	0.35507	1.0622	0.23055	0.82286	0.39597	0.29433	0.37702	0.25848	0.21606		1.1895	1.3944	1.6354	1.379	1.979	1.1671	1.0879	1.2371	0.35619	0.52516	0.21787	0.6227	0.85516	0.65117	1.2644	0.35306	0.44121	1.8621	1.1522	0.4219	0.52156	1.1153		0.44159	0.039305	0.1902	0.22615
0.0477		0.27516	0.53183	0.34057	0.43525	0.42034	0.7342	0.23041	0.8204	0.18555	0.44492	0.28384	0.35398	1.0576	0.22929	0.81813	0.39508	0.29434	0.37629	0.2577	0.21562		1.1891	1.3895	1.628	1.38	1.963	1.1676	1.089	1.2299	0.35388	0.52195	0.21763	0.62057	0.85391	0.64712	1.2603	0.35197	0.43943	1.8577	1.1482	0.42003	0.51972	1.1099		0.43906	0.039172	0.18877	0.22571
0.047843		0.27418	0.5317	0.33872	0.43334	0.41903	0.73414	0.22922	0.81623	0.1851	0.44431	0.28235	0.35288	1.0531	0.22804	0.81344	0.39422	0.29435	0.37557	0.25693	0.2152		1.1887	1.3846	1.6207	1.381	1.9471	1.1682	1.0902	1.2227	0.3516	0.51876	0.21737	0.61844	0.85261	0.64315	1.2562	0.35091	0.43769	1.8532	1.1441	0.41822	0.51788	1.1045		0.43654	0.039038	0.18737	0.22528
0.047987		0.27322	0.53157	0.33686	0.43145	0.41771	0.73401	0.22803	0.81211	0.18466	0.44368	0.28088	0.35178	1.0486	0.22678	0.80879	0.39337	0.29437	0.37486	0.25617	0.21478		1.1882	1.3796	1.6136	1.382	1.9314	1.1689	1.0915	1.2155	0.34935	0.51559	0.21709	0.6163	0.85126	0.63922	1.252	0.34989	0.43596	1.8487	1.1399	0.41645	0.51602	1.0991		0.43402	0.038903	0.18599	0.22486
0.048131		0.27226	0.53143	0.335	0.42958	0.41638	0.73382	0.22684	0.80804	0.18424	0.44305	0.27944	0.35066	1.0442	0.22553	0.8042	0.39254	0.29439	0.37416	0.2554	0.21438		1.1877	1.3747	1.6065	1.3829	1.9157	1.1696	1.0931	1.2083	0.34714	0.51245	0.21679	0.61416	0.84987	0.63535	1.2477	0.34889	0.43426	1.8441	1.1357	0.41473	0.51415	1.0937		0.43151	0.038767	0.18463	0.22445
0.048275		0.27131	0.53129	0.33313	0.42774	0.41503	0.73357	0.22566	0.80403	0.18383	0.4424	0.27802	0.34954	1.0399	0.22429	0.79966	0.39173	0.29442	0.37347	0.25464	0.214		1.1872	1.3697	1.5996	1.3837	1.9003	1.1703	1.0947	1.2012	0.34495	0.50933	0.21647	0.61201	0.84843	0.63154	1.2434	0.34792	0.43259	1.8394	1.1314	0.41306	0.51226	1.0882		0.42901	0.03863	0.18329	0.22406
0.04842		0.27036	0.53114	0.33126	0.42591	0.41368	0.73327	0.22449	0.80007	0.18342	0.44174	0.27662	0.34842	1.0355	0.22305	0.79516	0.39093	0.29446	0.37279	0.25389	0.21363		1.1866	1.3648	1.5927	1.3846	1.8849	1.1712	1.0965	1.1941	0.34282	0.50624	0.21613	0.60984	0.84694	0.62781	1.239	0.34697	0.43095	1.8346	1.1269	0.41145	0.51036	1.0828		0.42652	0.038491	0.18197	0.22368
0.048566		0.26943	0.531	0.32939	0.4241	0.41232	0.73289	0.22332	0.79616	0.18303	0.44107	0.27524	0.34728	1.0313	0.22181	0.79072	0.39016	0.29449	0.37211	0.25314	0.21329		1.1859	1.3599	1.586	1.3854	1.8697	1.172	1.0984	1.187	0.34076	0.50317	0.21577	0.60767	0.84541	0.62413	1.2346	0.34607	0.42933	1.8298	1.1225	0.4099	0.50845	1.0773		0.42403	0.038352	0.18068	0.22332
0.048711		0.26851	0.53084	0.32752	0.42231	0.41095	0.73246	0.22216	0.7923	0.18265	0.44038	0.27389	0.34614	1.027	0.22057	0.78634	0.3894	0.29454	0.37144	0.25239	0.21297		1.1853	1.3549	1.5794	1.3861	1.8547	1.1729	1.1004	1.18	0.33874	0.50014	0.2154	0.60549	0.84383	0.62049	1.2302	0.34519	0.42774	1.8248	1.1179	0.4084	0.50653	1.0719		0.42155	0.038212	0.17941	0.22298
0.048858		0.26759	0.53068	0.32564	0.42054	0.40958	0.73195	0.221	0.78848	0.18228	0.43967	0.27257	0.34499	1.0228	0.21933	0.78201	0.38866	0.29458	0.37078	0.25164	0.21266		1.1845	1.3499	1.5729	1.3869	1.8398	1.1738	1.1026	1.1731	0.33676	0.49713	0.215	0.6033	0.8422	0.6169	1.2257	0.34435	0.42617	1.8198	1.1133	0.40696	0.5046	1.0664		0.41909	0.038071	0.17817	0.22265
0.049005		0.26668	0.53051	0.32376	0.41879	0.4082	0.73139	0.21985	0.78471	0.18191	0.43895	0.27129	0.34383	1.0186	0.2181	0.77773	0.38795	0.29463	0.37013	0.25091	0.21237		1.1837	1.3449	1.5665	1.3876	1.8251	1.1748	1.1048	1.1662	0.3348	0.49417	0.21458	0.6011	0.84053	0.61335	1.2212	0.34353	0.42463	1.8147	1.1086	0.40559	0.50265	1.061		0.41663	0.03793	0.17694	0.22235
0.049152		0.26578	0.53035	0.32188	0.41705	0.40681	0.73076	0.21871	0.78098	0.18155	0.43821	0.27004	0.34266	1.0144	0.21687	0.77352	0.38729	0.29468	0.36948	0.25018	0.21209		1.1829	1.3399	1.5602	1.3882	1.8105	1.1758	1.1072	1.1593	0.33286	0.49124	0.21414	0.59888	0.83882	0.60984	1.2166	0.34274	0.42311	1.8095	1.1038	0.40428	0.5007	1.0555		0.41418	0.037787	0.17575	0.22205
0.049299		0.26489	0.53017	0.32	0.41532	0.40542	0.73007	0.21757	0.7773	0.1812	0.43745	0.2688	0.34148	1.0102	0.21565	0.76937	0.38666	0.29474	0.36884	0.24945	0.21183		1.182	1.3349	1.554	1.3889	1.7961	1.1768	1.1098	1.1525	0.33096	0.48837	0.21368	0.59666	0.83706	0.60636	1.2121	0.34198	0.42161	1.8042	1.099	0.40303	0.49874	1.0501		0.41175	0.037644	0.17457	0.22177
0.049447		0.264	0.53	0.31812	0.4136	0.40403	0.72931	0.21644	0.77367	0.18086	0.43667	0.26759	0.3403	1.0061	0.21443	0.76528	0.38604	0.29479	0.3682	0.24874	0.21157		1.1811	1.3298	1.5479	1.3895	1.7818	1.1778	1.1124	1.1458	0.32908	0.48553	0.21321	0.59443	0.83525	0.60292	1.2075	0.34125	0.42014	1.7989	1.0941	0.40187	0.49677	1.0446		0.40932	0.0375	0.17343	0.22149
0.049596		0.26312	0.52982	0.31624	0.41189	0.40264	0.72849	0.21532	0.77008	0.18053	0.43588	0.26641	0.3391	1.0019	0.21322	0.76126	0.38543	0.29485	0.36758	0.24803	0.21132		1.18	1.3248	1.5418	1.39	1.7677	1.1788	1.1152	1.1391	0.32723	0.48275	0.21271	0.59219	0.8334	0.59951	1.2029	0.34054	0.41869	1.7935	1.0892	0.40078	0.49479	1.0391		0.4069	0.037355	0.17231	0.22123
0.049745		0.26225	0.52962	0.31435	0.41018	0.40125	0.72759	0.21422	0.76654	0.18021	0.43506	0.26524	0.3379	0.99771	0.212	0.7573	0.38482	0.29492	0.36696	0.24732	0.21108		1.179	1.3197	1.5358	1.3906	1.7539	1.1799	1.118	1.1325	0.3254	0.48001	0.2122	0.58993	0.83149	0.59614	1.1982	0.33986	0.41726	1.788	1.0842	0.39977	0.49281	1.0337		0.40449	0.037211	0.17122	0.22097
0.049894		0.26138	0.52943	0.31247	0.40849	0.39986	0.72664	0.21311	0.76305	0.17989	0.43423	0.2641	0.33669	0.99354	0.21079	0.7534	0.38422	0.29498	0.36634	0.24663	0.21085		1.1778	1.3146	1.5298	1.3911	1.7401	1.181	1.1209	1.1259	0.3236	0.4773	0.21167	0.58767	0.82954	0.59279	1.1936	0.33921	0.41585	1.7824	1.0791	0.39885	0.49081	1.0282		0.4021	0.037065	0.17015	0.22072
0.050044		0.26053	0.52924	0.31058	0.4068	0.39848	0.72562	0.21202	0.75961	0.17957	0.43338	0.26298	0.33547	0.98937	0.20959	0.74956	0.38362	0.29505	0.36573	0.24595	0.21062		1.1766	1.3095	1.5239	1.3916	1.7266	1.1821	1.1239	1.1194	0.32181	0.47463	0.21112	0.58539	0.82755	0.58948	1.189	0.33859	0.41447	1.7768	1.074	0.39802	0.48881	1.0228		0.39972	0.036918	0.16912	0.22048
0.050194		0.2597	0.52905	0.30869	0.40512	0.39711	0.72453	0.21094	0.75623	0.17926	0.43251	0.26189	0.33425	0.9852	0.20839	0.74577	0.38302	0.29512	0.36512	0.24528	0.21039		1.1754	1.3043	1.5181	1.3921	1.7132	1.1833	1.127	1.1129	0.32005	0.472	0.21055	0.58311	0.82551	0.5862	1.1844	0.33799	0.41312	1.771	1.0688	0.39727	0.4868	1.0173		0.39734	0.036771	0.16813	0.22025
0.050345		0.25886	0.52885	0.30681	0.40344	0.39576	0.72338	0.20986	0.7529	0.17896	0.43162	0.26081	0.33302	0.98102	0.20719	0.74203	0.38242	0.2952	0.36453	0.24463	0.21017		1.1741	1.2992	1.5123	1.3925	1.7	1.1845	1.1301	1.1066	0.31831	0.46938	0.20996	0.58082	0.82341	0.58294	1.1797	0.33743	0.41179	1.7653	1.0636	0.3966	0.48479	1.0119		0.39499	0.036624	0.16717	0.22002
0.050496		0.25804	0.52866	0.30492	0.40178	0.3944	0.72217	0.2088	0.74963	0.17867	0.43071	0.25976	0.33177	0.97684	0.206	0.73835	0.3818	0.29528	0.36393	0.24398	0.20996		1.1727	1.294	1.5067	1.393	1.687	1.1858	1.1332	1.1003	0.31659	0.4668	0.20936	0.57852	0.82128	0.57971	1.1751	0.3369	0.41048	1.7594	1.0583	0.39603	0.48277	1.0065		0.39264	0.036476	0.16624	0.2198
0.050648		0.25722	0.52846	0.30303	0.40011	0.39305	0.72089	0.20774	0.74642	0.17838	0.42978	0.25874	0.33052	0.97265	0.20481	0.73471	0.38119	0.29536	0.36335	0.24335	0.20975		1.1713	1.2888	1.5011	1.3935	1.6742	1.1871	1.1364	1.094	0.3149	0.46424	0.20874	0.57621	0.81909	0.57651	1.1704	0.33641	0.4092	1.7535	1.053	0.39554	0.48075	1.0011		0.3903	0.036327	0.16536	0.21958
0.0508		0.2564	0.52826	0.30115	0.39846	0.39171	0.71954	0.20671	0.74329	0.1781	0.42883	0.25774	0.32927	0.96846	0.20363	0.73113	0.38056	0.29544	0.36277	0.24273	0.20954		1.1698	1.2836	1.4956	1.3941	1.6617	1.1885	1.1397	1.0879	0.31322	0.4617	0.2081	0.57388	0.81684	0.57333	1.1657	0.336	0.40794	1.7474	1.0477	0.39514	0.47872	0.99573		0.38798	0.036179	0.16451	0.21937
0.050953		0.25559	0.52806	0.29927	0.3968	0.39036	0.71813	0.20568	0.74022	0.17782	0.42786	0.25677	0.328	0.96426	0.20245	0.7276	0.37992	0.29553	0.36219	0.24212	0.20933		1.1682	1.2784	1.4901	1.3946	1.6493	1.19	1.143	1.0818	0.31156	0.45919	0.20745	0.57156	0.81456	0.57018	1.1611	0.33563	0.40671	1.7414	1.0423	0.39482	0.4767	0.99034		0.38567	0.03603	0.16369	0.21916
0.051106		0.25478	0.52787	0.29738	0.39515	0.38901	0.71667	0.20466	0.73724	0.17755	0.42688	0.25583	0.32673	0.96005	0.20127	0.72412	0.37928	0.29562	0.36162	0.24154	0.20913		1.1666	1.2731	1.4846	1.3952	1.6371	1.1915	1.1463	1.0757	0.30991	0.4567	0.20678	0.56922	0.81224	0.56705	1.1564	0.33528	0.40551	1.7352	1.0368	0.39459	0.47468	0.98494		0.38337	0.035881	0.1629	0.21895
0.051259		0.25397	0.52769	0.29551	0.39351	0.38767	0.71513	0.20366	0.73434	0.17728	0.42587	0.25492	0.32545	0.95583	0.2001	0.7207	0.37862	0.29571	0.36106	0.24097	0.20893		1.165	1.2679	1.4792	1.3957	1.6251	1.1931	1.1497	1.0698	0.30829	0.45423	0.20609	0.56688	0.80986	0.56395	1.1516	0.33495	0.40434	1.729	1.0313	0.39445	0.47267	0.97955		0.38108	0.035731	0.16214	0.21875
0.051413		0.25317	0.52751	0.29363	0.39187	0.38632	0.71354	0.20267	0.7315	0.17703	0.42484	0.25403	0.32416	0.95161	0.19894	0.71732	0.37795	0.2958	0.3605	0.24042	0.20874		1.1633	1.2626	1.4738	1.3961	1.6133	1.1948	1.1531	1.064	0.30668	0.45178	0.20539	0.56453	0.80745	0.56087	1.1469	0.33464	0.4032	1.7228	1.0258	0.39439	0.47065	0.97415		0.37881	0.035581	0.16139	0.21856
0.051567		0.25237	0.52735	0.29175	0.39024	0.38498	0.71189	0.20169	0.72873	0.17679	0.4238	0.25316	0.32287	0.94737	0.19778	0.714	0.37726	0.2959	0.35995	0.23989	0.20854		1.1615	1.2573	1.4685	1.3966	1.6018	1.1965	1.1566	1.0582	0.3051	0.44936	0.20468	0.56217	0.80498	0.55782	1.1421	0.33434	0.40209	1.7164	1.0203	0.39441	0.46863	0.96875		0.37655	0.03543	0.16067	0.21837
0.051722		0.25158	0.52719	0.28988	0.38861	0.38364	0.71016	0.20073	0.72602	0.17655	0.42273	0.2523	0.32157	0.94313	0.19662	0.71073	0.37656	0.296	0.35941	0.23938	0.20835		1.1597	1.252	1.4631	1.3969	1.5904	1.1984	1.1602	1.0525	0.30353	0.44696	0.20394	0.55981	0.80247	0.55478	1.1372	0.33406	0.401	1.71	1.0147	0.39452	0.46662	0.96335		0.37431	0.035281	0.15996	0.21818
0.051878		0.25079	0.52707	0.28801	0.38699	0.38229	0.70839	0.19978	0.72337	0.17632	0.42165	0.25146	0.32026	0.93888	0.19547	0.70751	0.37585	0.2961	0.35888	0.2389	0.20816		1.1578	1.2467	1.4578	1.3973	1.5793	1.2002	1.1638	1.0469	0.30198	0.44457	0.2032	0.55744	0.79992	0.55177	1.1324	0.33379	0.39995	1.7036	1.0091	0.39471	0.4646	0.95794		0.37207	0.03513	0.15928	0.21799
0.052033		0.25	0.52696	0.28615	0.38537	0.38095	0.70655	0.19885	0.72078	0.17609	0.42054	0.25064	0.31895	0.93462	0.19432	0.70435	0.37512	0.29621	0.35835	0.23844	0.20797		1.1559	1.2414	1.4525	1.3975	1.5684	1.2022	1.1674	1.0414	0.30044	0.44221	0.20244	0.55506	0.79733	0.54878	1.1275	0.33352	0.39892	1.6971	1.0034	0.39499	0.46259	0.95253		0.36985	0.034979	0.15861	0.21781
0.05219		0.24921	0.52688	0.28428	0.38376	0.37961	0.70466	0.19794	0.71823	0.17586	0.41942	0.24984	0.31763	0.93035	0.19319	0.70125	0.37438	0.29632	0.35784	0.23802	0.20779		1.154	1.2361	1.4472	1.3977	1.5577	1.2042	1.1711	1.0359	0.29892	0.43987	0.20166	0.55269	0.7947	0.54582	1.1226	0.33327	0.39793	1.6905	0.99774	0.39538	0.46059	0.94711		0.36763	0.034828	0.15796	0.21763
0.052346		0.24842	0.5268	0.28243	0.38215	0.37827	0.70271	0.19704	0.71573	0.17564	0.41828	0.24904	0.3163	0.92607	0.19205	0.6982	0.37362	0.29644	0.35735	0.23764	0.20761		1.152	1.2308	1.4419	1.3979	1.5472	1.2062	1.1749	1.0305	0.29742	0.43755	0.20088	0.5503	0.79202	0.54288	1.1176	0.33302	0.39696	1.6839	0.99205	0.39585	0.45858	0.94169		0.36544	0.034677	0.15733	0.21745
0.052504		0.24764	0.52673	0.28057	0.38055	0.37693	0.70071	0.19616	0.71326	0.17541	0.41712	0.24826	0.31497	0.92178	0.19093	0.6952	0.37284	0.29656	0.35688	0.23729	0.20742		1.15	1.2255	1.4367	1.3979	1.5369	1.2082	1.1787	1.0251	0.29594	0.43526	0.20008	0.54792	0.78931	0.53996	1.1126	0.33278	0.39602	1.6772	0.98634	0.39638	0.45659	0.93627		0.36325	0.034526	0.15671	0.21728
0.052661		0.24686	0.52667	0.27873	0.37896	0.3756	0.69865	0.1953	0.71084	0.17519	0.41595	0.24749	0.31364	0.91748	0.18981	0.69227	0.37205	0.29669	0.35642	0.23698	0.20725		1.1479	1.2201	1.4314	1.398	1.5268	1.2103	1.1825	1.0198	0.29448	0.43298	0.19926	0.54553	0.78655	0.53706	1.1076	0.33254	0.39513	1.6705	0.9806	0.39697	0.45459	0.93085		0.36107	0.034374	0.1561	0.21711
0.05282		0.24608	0.52661	0.27689	0.37737	0.37426	0.69652	0.19446	0.70847	0.17496	0.41475	0.24674	0.31229	0.91318	0.1887	0.68939	0.37123	0.29682	0.35597	0.23669	0.20707		1.1459	1.2148	1.4262	1.3979	1.5169	1.2124	1.1864	1.0146	0.29303	0.43073	0.19843	0.54314	0.78375	0.53418	1.1025	0.3323	0.39427	1.6638	0.97485	0.3976	0.45261	0.92542		0.35891	0.034224	0.15552	0.21694
0.052978		0.2453	0.52655	0.27505	0.37578	0.37293	0.69435	0.19364	0.70612	0.17473	0.41354	0.246	0.31095	0.90887	0.18759	0.68657	0.37041	0.29696	0.35551	0.23644	0.20689		1.1438	1.2095	1.4209	1.3978	1.5073	1.2146	1.1902	1.0095	0.29161	0.42849	0.1976	0.54075	0.78092	0.53132	1.0975	0.33206	0.39345	1.657	0.96908	0.39829	0.45063	0.91999		0.35675	0.034073	0.15494	0.21678
0.053137		0.24452	0.5265	0.27321	0.37421	0.3716	0.69213	0.19285	0.70381	0.17451	0.41232	0.24527	0.3096	0.90455	0.18649	0.68382	0.36956	0.29711	0.35505	0.23621	0.20672		1.1417	1.2042	1.4157	1.3976	1.4978	1.2168	1.1941	1.0044	0.2902	0.42628	0.19675	0.53836	0.77805	0.52849	1.0923	0.33182	0.39267	1.6501	0.9633	0.39903	0.44866	0.91456		0.35461	0.033921	0.15438	0.21662
0.053297		0.24374	0.52645	0.27139	0.37264	0.37027	0.68986	0.19208	0.70153	0.17428	0.41107	0.24455	0.30824	0.90023	0.1854	0.68115	0.3687	0.29726	0.35459	0.236	0.20655		1.1395	1.1989	1.4105	1.3973	1.4886	1.219	1.1981	0.99933	0.28882	0.4241	0.19588	0.53597	0.77515	0.52569	1.0872	0.33159	0.39193	1.6433	0.95751	0.39982	0.4467	0.90913		0.35248	0.033769	0.15383	0.21646
0.053457		0.24296	0.5264	0.26956	0.37108	0.36895	0.68754	0.19133	0.69928	0.17405	0.40981	0.24384	0.30689	0.8959	0.18432	0.67856	0.36782	0.29742	0.35413	0.23583	0.20638		1.1374	1.1936	1.4053	1.3969	1.4796	1.2213	1.202	0.99438	0.28744	0.42193	0.19501	0.53357	0.77221	0.5229	1.082	0.33135	0.39122	1.6364	0.9517	0.40064	0.44475	0.9037		0.35036	0.033618	0.15329	0.2163
0.053617		0.24219	0.52635	0.26774	0.36952	0.36763	0.68516	0.19061	0.69707	0.17381	0.40854	0.24315	0.30552	0.89156	0.18324	0.67604	0.36693	0.2976	0.35366	0.23567	0.20621		1.1352	1.1883	1.4001	1.3965	1.4709	1.2236	1.2059	0.9895	0.28609	0.41979	0.19413	0.53119	0.76923	0.52015	1.0768	0.33111	0.39055	1.6294	0.94589	0.4015	0.44281	0.89826		0.34825	0.033466	0.15276	0.21615
0.053778		0.24141	0.5263	0.26593	0.36798	0.36631	0.68274	0.18992	0.69488	0.17358	0.40724	0.24246	0.30416	0.88722	0.18218	0.67359	0.36602	0.29778	0.35319	0.23554	0.20605		1.1329	1.1831	1.3949	1.396	1.4624	1.2259	1.2099	0.9847	0.28475	0.41767	0.19324	0.52882	0.76622	0.51741	1.0716	0.33087	0.38991	1.6225	0.94007	0.40238	0.44089	0.89283		0.34615	0.033314	0.15225	0.216
0.05394		0.24064	0.52625	0.26413	0.36644	0.365	0.68026	0.18927	0.69274	0.17334	0.40594	0.24179	0.30279	0.88288	0.18112	0.67121	0.36508	0.29797	0.35271	0.23545	0.20588		1.1306	1.1778	1.3897	1.3954	1.4542	1.2282	1.2138	0.97995	0.28342	0.41558	0.19233	0.52645	0.76318	0.51469	1.0663	0.33062	0.38931	1.6155	0.93426	0.40328	0.43897	0.8874		0.34406	0.033165	0.15175	0.21586
0.054102		0.23986	0.5262	0.26232	0.36491	0.36369	0.67775	0.18866	0.69061	0.1731	0.40461	0.24114	0.30142	0.87853	0.18007	0.66891	0.36413	0.29818	0.35223	0.23539	0.20572		1.1284	1.1725	1.3845	1.3947	1.4462	1.2306	1.2177	0.97528	0.28211	0.41351	0.19142	0.52408	0.76011	0.51201	1.061	0.33037	0.38874	1.6085	0.92843	0.4042	0.43707	0.88197		0.34199	0.033013	0.15126	0.21572
0.054264		0.23909	0.52616	0.26053	0.36339	0.36238	0.67519	0.18808	0.68851	0.17286	0.40328	0.24049	0.30004	0.87417	0.17903	0.66668	0.36316	0.29841	0.35173	0.23538	0.20556		1.126	1.1673	1.3794	1.394	1.4384	1.2331	1.2217	0.97068	0.28081	0.41146	0.1905	0.52172	0.75702	0.50935	1.0557	0.33011	0.38821	1.6015	0.92261	0.40513	0.43519	0.87654		0.33992	0.032862	0.15078	0.21559
0.054427		0.23831	0.52611	0.25874	0.36188	0.36108	0.67259	0.18752	0.68644	0.17261	0.40193	0.23986	0.29867	0.86982	0.178	0.66452	0.36218	0.29866	0.35122	0.23539	0.20541		1.1237	1.162	1.3742	1.3932	1.4309	1.2356	1.2257	0.96615	0.27952	0.40944	0.18958	0.51935	0.7539	0.50672	1.0504	0.32986	0.38772	1.5945	0.91678	0.40606	0.43332	0.87111		0.33786	0.03271	0.15031	0.21546
0.054591		0.23754	0.52606	0.25696	0.36039	0.35979	0.66994	0.18699	0.6844	0.17236	0.40057	0.23924	0.29729	0.86546	0.17698	0.66246	0.36119	0.29892	0.35071	0.23542	0.20525		1.1214	1.1567	1.3691	1.3923	1.4236	1.2381	1.2296	0.96168	0.27825	0.40745	0.18864	0.51699	0.75075	0.50412	1.045	0.32959	0.38727	1.5874	0.91096	0.40701	0.43147	0.86568		0.33582	0.032559	0.14985	0.21534
0.054755		0.23677	0.52601	0.25518	0.3589	0.3585	0.66726	0.18648	0.68239	0.17211	0.39919	0.23864	0.29591	0.8611	0.17597	0.66049	0.36017	0.29921	0.35018	0.23547	0.2051		1.1189	1.1515	1.3639	1.3913	1.4167	1.2408	1.2336	0.95726	0.27699	0.40548	0.1877	0.51464	0.74757	0.50154	1.0396	0.32932	0.38687	1.5803	0.90514	0.40795	0.42964	0.86026		0.33379	0.032407	0.1494	0.21522
0.054919		0.23599	0.52596	0.25341	0.35743	0.35722	0.66453	0.18599	0.68041	0.17186	0.39781	0.23804	0.29454	0.85674	0.17497	0.65857	0.35914	0.2995	0.34964	0.23552	0.20496		1.1165	1.1462	1.3588	1.3903	1.4099	1.2435	1.2376	0.95289	0.27575	0.40354	0.18675	0.51229	0.74437	0.499	1.0342	0.32905	0.3865	1.5731	0.89933	0.4089	0.42782	0.85484		0.33176	0.032256	0.14896	0.21512
0.055084		0.23522	0.52592	0.25165	0.35597	0.35594	0.66176	0.18552	0.67846	0.1716	0.39641	0.23747	0.29315	0.85238	0.17397	0.65669	0.35809	0.2998	0.34909	0.23559	0.20481		1.114	1.141	1.3536	1.3892	1.4034	1.2463	1.2417	0.94856	0.27452	0.40164	0.18579	0.50994	0.74115	0.49648	1.0288	0.32877	0.38618	1.566	0.89354	0.40984	0.42604	0.84942		0.32975	0.032108	0.14854	0.21501
0.05525		0.23445	0.52587	0.2499	0.35452	0.35467	0.65896	0.18506	0.67654	0.17134	0.395	0.23692	0.29177	0.84802	0.17299	0.65486	0.35703	0.3001	0.34853	0.23565	0.20467		1.1114	1.1357	1.3485	1.388	1.3971	1.2491	1.2458	0.94429	0.2733	0.39976	0.18482	0.50759	0.7379	0.49401	1.0234	0.32848	0.38591	1.5588	0.88775	0.41078	0.42427	0.84401		0.32775	0.031957	0.14812	0.21491
0.055416		0.23367	0.52584	0.24815	0.3531	0.35341	0.65612	0.18462	0.67464	0.17108	0.39358	0.2364	0.2904	0.84367	0.17202	0.65307	0.35595	0.3004	0.34795	0.23573	0.20453		1.1088	1.1304	1.3433	1.3868	1.3909	1.2521	1.2499	0.94006	0.27209	0.39791	0.18385	0.50525	0.73463	0.49158	1.0179	0.32819	0.38567	1.5516	0.88197	0.41171	0.42252	0.8386		0.32576	0.031806	0.14771	0.21482
0.055582		0.2329	0.52581	0.24642	0.35172	0.35216	0.65324	0.1842	0.6728	0.17081	0.39215	0.23591	0.28902	0.83932	0.17106	0.65132	0.35485	0.3007	0.34737	0.2358	0.2044		1.1062	1.1251	1.3381	1.3854	1.385	1.2551	1.2541	0.93588	0.27089	0.39609	0.18288	0.50291	0.73134	0.48917	1.0125	0.3279	0.38546	1.5443	0.87621	0.41263	0.4208	0.8332		0.32378	0.031655	0.14731	0.21473
0.055749		0.23212	0.52579	0.24469	0.35037	0.35091	0.65034	0.18378	0.67101	0.17055	0.39072	0.23542	0.28764	0.83497	0.17012	0.6496	0.35374	0.301	0.34676	0.23587	0.20427		1.1034	1.1199	1.333	1.384	1.3793	1.2582	1.2582	0.93174	0.26971	0.3943	0.1819	0.50058	0.72803	0.4868	1.007	0.3276	0.38527	1.5371	0.87046	0.41353	0.4191	0.82781		0.3218	0.031505	0.14692	0.21463
0.055916		0.23135	0.52578	0.24297	0.34904	0.34967	0.6474	0.18339	0.66926	0.17028	0.38927	0.23495	0.28627	0.83063	0.16918	0.64792	0.35262	0.30129	0.34615	0.23594	0.20414		1.1007	1.1146	1.3278	1.3825	1.3738	1.2614	1.2624	0.92765	0.26854	0.39255	0.18091	0.49825	0.72469	0.48444	1.0015	0.3273	0.38511	1.5298	0.86472	0.41443	0.41744	0.82242		0.31984	0.031354	0.14655	0.21454
0.056084		0.23057	0.52578	0.24126	0.34771	0.34845	0.64443	0.183	0.66752	0.17001	0.38782	0.23449	0.2849	0.82629	0.16826	0.64628	0.35148	0.30158	0.34552	0.23601	0.20402		1.0978	1.1093	1.3226	1.3809	1.3684	1.2646	1.2666	0.92359	0.26738	0.39084	0.17993	0.49593	0.72134	0.4821	0.99593	0.32699	0.38497	1.5225	0.85901	0.41531	0.4158	0.81704		0.3179	0.031204	0.14618	0.21446
0.056253		0.2298	0.52578	0.23955	0.34639	0.34723	0.64143	0.18263	0.66581	0.16974	0.38636	0.23403	0.28353	0.82197	0.16734	0.64467	0.35032	0.30186	0.34488	0.23608	0.2039		1.0949	1.1041	1.3174	1.3792	1.3632	1.2679	1.2707	0.91957	0.26624	0.38918	0.17893	0.49362	0.71797	0.47978	0.99039	0.32669	0.38485	1.5152	0.85331	0.41617	0.41419	0.81167		0.31597	0.031054	0.14582	0.21437
0.056422		0.22903	0.52578	0.23787	0.34508	0.34602	0.6384	0.18227	0.66413	0.16946	0.38489	0.23359	0.28216	0.81765	0.16644	0.6431	0.34914	0.30214	0.34422	0.23614	0.20379		1.0919	1.0988	1.3122	1.3775	1.3582	1.2713	1.2748	0.91558	0.2651	0.38756	0.17794	0.49131	0.71458	0.47747	0.98485	0.32638	0.38475	1.5078	0.84765	0.41702	0.41263	0.80631		0.31404	0.030907	0.14548	0.21429
0.056591		0.22826	0.52577	0.23618	0.34378	0.34482	0.63534	0.18192	0.66245	0.16917	0.38343	0.23315	0.2808	0.81335	0.16555	0.64157	0.34796	0.3024	0.34355	0.23619	0.20368		1.0889	1.0936	1.307	1.3756	1.3533	1.2746	1.2788	0.91163	0.26398	0.386	0.17694	0.489	0.71117	0.47518	0.97929	0.32608	0.38467	1.5005	0.842	0.41784	0.41109	0.80096		0.31213	0.030757	0.14514	0.2142
0.056761		0.22748	0.52576	0.23451	0.34249	0.34364	0.63226	0.18158	0.66079	0.16888	0.38196	0.23272	0.27944	0.80905	0.16468	0.64007	0.34677	0.30265	0.34287	0.23623	0.20358		1.0858	1.0884	1.3018	1.3737	1.3485	1.278	1.2828	0.90771	0.26287	0.38448	0.17594	0.4867	0.70775	0.47291	0.97372	0.32579	0.38461	1.4931	0.83637	0.41865	0.40959	0.79562		0.31023	0.030607	0.14482	0.21412
0.056932		0.22672	0.52574	0.23285	0.3412	0.34246	0.62916	0.18125	0.65914	0.16859	0.38048	0.2323	0.27809	0.80477	0.16382	0.63859	0.34556	0.30289	0.34217	0.23627	0.20348		1.0827	1.0831	1.2965	1.3717	1.3439	1.2814	1.2868	0.90382	0.26177	0.383	0.17494	0.48441	0.70431	0.47065	0.96815	0.32549	0.38457	1.4858	0.83077	0.41943	0.40814	0.79029		0.30833	0.030458	0.14452	0.21403
0.057102		0.22595	0.52571	0.2312	0.33992	0.3413	0.62603	0.18094	0.6575	0.16829	0.37902	0.23188	0.27674	0.8005	0.16297	0.63712	0.34433	0.30311	0.34146	0.2363	0.20339		1.0795	1.0779	1.2913	1.3696	1.3393	1.2848	1.2907	0.89997	0.26069	0.38156	0.17394	0.48212	0.70086	0.4684	0.96256	0.32519	0.38455	1.4784	0.8252	0.42019	0.40673	0.78498		0.30644	0.030309	0.14423	0.21395
0.057274		0.22518	0.52569	0.22956	0.33865	0.34015	0.62288	0.18063	0.65587	0.16798	0.37755	0.23147	0.2754	0.79625	0.16213	0.63566	0.3431	0.30333	0.34074	0.23632	0.2033		1.0762	1.0727	1.2861	1.3674	1.3349	1.2882	1.2945	0.89614	0.25962	0.38015	0.17293	0.47984	0.6974	0.46617	0.95697	0.32488	0.38454	1.471	0.81966	0.42093	0.40537	0.77967		0.30456	0.03016	0.14397	0.21386
0.057446		0.22441	0.52565	0.22793	0.33739	0.33902	0.61971	0.18034	0.65425	0.16767	0.37609	0.23107	0.27406	0.79201	0.16131	0.6342	0.34185	0.30353	0.34	0.23633	0.20322		1.0729	1.0675	1.2808	1.3652	1.3306	1.2916	1.2982	0.89235	0.25856	0.37877	0.17193	0.47756	0.69392	0.46395	0.95138	0.32455	0.38455	1.4636	0.81414	0.42164	0.40407	0.77439		0.30269	0.030011	0.14372	0.21377
0.057619		0.22364	0.5256	0.22631	0.33612	0.3379	0.61652	0.18005	0.65262	0.16735	0.37463	0.23067	0.27274	0.7878	0.1605	0.63274	0.34058	0.30371	0.33925	0.23633	0.20315		1.0695	1.0623	1.2756	1.3628	1.3264	1.295	1.3019	0.88859	0.2575	0.37742	0.17092	0.4753	0.69044	0.46173	0.94579	0.32421	0.38458	1.4563	0.80868	0.42232	0.40283	0.76911		0.30082	0.029865	0.14348	0.21368
0.057792		0.22286	0.52553	0.22471	0.33486	0.33679	0.61332	0.17978	0.651	0.16703	0.37316	0.23028	0.27142	0.7836	0.1597	0.63128	0.33931	0.30388	0.33849	0.23631	0.20307		1.066	1.0571	1.2704	1.3604	1.3224	1.2985	1.3056	0.88486	0.25647	0.3761	0.16992	0.47304	0.68695	0.45953	0.94019	0.32386	0.38461	1.4489	0.80323	0.42298	0.40168	0.76385		0.29896	0.029717	0.14325	0.21359
0.057965		0.22209	0.52546	0.22311	0.33361	0.33571	0.6101	0.17952	0.64937	0.1667	0.37169	0.22989	0.27012	0.77943	0.15892	0.62981	0.33803	0.30403	0.33771	0.23629	0.203		1.0625	1.0519	1.2652	1.3579	1.3184	1.3019	1.3091	0.88117	0.25544	0.37481	0.16892	0.4708	0.68345	0.45734	0.9346	0.32349	0.38466	1.4415	0.79782	0.42361	0.4006	0.75861		0.29711	0.029569	0.14303	0.2135
0.058139		0.22132	0.52537	0.22153	0.33235	0.33464	0.60687	0.17927	0.64774	0.16637	0.37021	0.22951	0.26882	0.77527	0.15816	0.62834	0.33674	0.30416	0.33693	0.23625	0.20294		1.0589	1.0467	1.2599	1.3554	1.3146	1.3052	1.3126	0.87751	0.25443	0.37354	0.16791	0.46856	0.67995	0.45517	0.929	0.32311	0.38473	1.4341	0.79244	0.42421	0.39957	0.75338		0.29526	0.029421	0.14282	0.21341
0.058314		0.22054	0.52526	0.21996	0.33109	0.33358	0.60362	0.17903	0.6461	0.16603	0.36873	0.22913	0.26754	0.77114	0.1574	0.62686	0.33544	0.30428	0.33613	0.2362	0.20288		1.0553	1.0415	1.2547	1.3528	1.3108	1.3086	1.316	0.87389	0.25343	0.37231	0.16691	0.46633	0.67644	0.453	0.92341	0.32271	0.38481	1.4268	0.7871	0.42479	0.39857	0.74817		0.29343	0.029273	0.14261	0.21331
0.058489		0.21976	0.52514	0.2184	0.32984	0.33256	0.60036	0.1788	0.64445	0.16568	0.36725	0.22876	0.26627	0.76703	0.15667	0.62537	0.33413	0.30438	0.33533	0.23614	0.20283		1.0516	1.0363	1.2495	1.3501	1.3071	1.312	1.3193	0.8703	0.25245	0.37112	0.16591	0.46411	0.67293	0.45085	0.91782	0.32229	0.38489	1.4194	0.7818	0.42533	0.39761	0.74298		0.2916	0.029125	0.14241	0.21321
0.058665		0.21898	0.525	0.21686	0.32858	0.33155	0.5971	0.17858	0.6428	0.16533	0.36576	0.2284	0.26501	0.76296	0.15595	0.62386	0.3328	0.30445	0.33451	0.23606	0.2028		1.0479	1.0311	1.2443	1.3473	1.3036	1.3153	1.3225	0.86675	0.25148	0.36995	0.16492	0.46191	0.66942	0.4487	0.91224	0.32185	0.38498	1.4121	0.77655	0.42584	0.39668	0.73782		0.28977	0.028978	0.14222	0.21311
0.058841		0.21819	0.52485	0.21532	0.32732	0.33058	0.59382	0.17837	0.64113	0.16497	0.36426	0.22804	0.26375	0.7589	0.15524	0.62234	0.33147	0.30451	0.33368	0.23597	0.20276		1.0441	1.0259	1.239	1.3445	1.3001	1.3186	1.3256	0.86323	0.25052	0.36883	0.16393	0.45973	0.66591	0.44656	0.90666	0.32139	0.38507	1.4048	0.77134	0.42632	0.39578	0.73267		0.28796	0.028831	0.14203	0.21301
0.059017		0.21741	0.52469	0.21381	0.32606	0.32963	0.59053	0.17818	0.63945	0.1646	0.36275	0.22769	0.2625	0.75489	0.15455	0.6208	0.33013	0.30456	0.33284	0.23587	0.20274		1.0402	1.0207	1.2338	1.3416	1.2967	1.3219	1.3286	0.85976	0.24957	0.36775	0.16294	0.45756	0.66241	0.44443	0.90111	0.32091	0.38517	1.3974	0.76619	0.42677	0.39491	0.72753		0.28615	0.028687	0.14184	0.21291
0.059195		0.21663	0.52451	0.21231	0.32481	0.32871	0.58724	0.178	0.63776	0.16423	0.36124	0.22735	0.26126	0.75089	0.15388	0.61925	0.32878	0.30457	0.332	0.23575	0.20271		1.0363	1.0154	1.2285	1.3386	1.2935	1.3252	1.3315	0.85633	0.24863	0.36672	0.16195	0.4554	0.6589	0.44232	0.89555	0.32041	0.38527	1.3901	0.76108	0.42719	0.39406	0.72243		0.28434	0.028541	0.14165	0.21281
0.059373		0.21584	0.5243	0.21082	0.32355	0.32781	0.58394	0.17783	0.63606	0.16386	0.35972	0.22701	0.26003	0.74693	0.15323	0.61768	0.32742	0.30457	0.33114	0.23562	0.20269		1.0324	1.0102	1.2233	1.3356	1.2903	1.3285	1.3344	0.85294	0.24772	0.36574	0.16097	0.45325	0.6554	0.44022	0.89002	0.31989	0.38537	1.3828	0.75603	0.42758	0.39324	0.71734		0.28255	0.028395	0.14147	0.2127
0.059551		0.21505	0.52408	0.20934	0.32229	0.32694	0.58063	0.17768	0.63434	0.16348	0.3582	0.22669	0.25881	0.74301	0.15259	0.61609	0.32606	0.30454	0.33027	0.23547	0.20267		1.0283	1.0049	1.218	1.3325	1.2871	1.3317	1.3371	0.84958	0.24681	0.36481	0.16	0.45111	0.6519	0.43813	0.88449	0.31936	0.38547	1.3755	0.75101	0.42794	0.39243	0.71228		0.28076	0.028249	0.14129	0.2126
0.05973		0.21425	0.52384	0.20788	0.32102	0.32608	0.57732	0.17755	0.63261	0.16309	0.35667	0.22638	0.25759	0.73912	0.15197	0.61448	0.32469	0.3045	0.32939	0.23531	0.20266		1.0243	0.99966	1.2127	1.3293	1.284	1.3349	1.3398	0.84624	0.24593	0.36393	0.15903	0.44898	0.64841	0.43605	0.87899	0.3188	0.38557	1.3682	0.74604	0.42826	0.39164	0.70725		0.27898	0.028103	0.14112	0.21249
0.059909		0.21346	0.52358	0.20643	0.31976	0.32523	0.57401	0.17744	0.63087	0.16269	0.35514	0.22607	0.25638	0.73527	0.15136	0.61285	0.32332	0.30443	0.3285	0.23514	0.20264		1.0202	0.99439	1.2075	1.3261	1.2809	1.338	1.3423	0.84294	0.24506	0.36309	0.15806	0.44686	0.64492	0.43398	0.87351	0.31822	0.38566	1.3609	0.74112	0.42855	0.39088	0.70223		0.27721	0.027958	0.14094	0.21238
0.060089		0.21266	0.5233	0.205	0.3185	0.3244	0.57069	0.17735	0.62911	0.16229	0.3536	0.22579	0.25518	0.73145	0.15078	0.61119	0.32193	0.30434	0.32759	0.23495	0.20264		1.016	0.98912	1.2022	1.3228	1.2779	1.3412	1.3448	0.83967	0.2442	0.36229	0.1571	0.44475	0.64145	0.43192	0.86805	0.31762	0.38576	1.3536	0.73624	0.42881	0.39013	0.69725		0.27544	0.027814	0.14077	0.21227
0.060269		0.21186	0.52299	0.20358	0.31723	0.32358	0.56737	0.17728	0.62733	0.16189	0.35205	0.22551	0.25398	0.72768	0.15021	0.60952	0.32055	0.30423	0.32668	0.23474	0.20263		1.0118	0.98383	1.1969	1.3194	1.2749	1.3443	1.3471	0.83642	0.24336	0.36151	0.15615	0.44265	0.63798	0.42988	0.86262	0.317	0.38585	1.3463	0.7314	0.42904	0.38941	0.69228		0.27367	0.02767	0.1406	0.21217
0.06045		0.21105	0.52267	0.20219	0.31596	0.32277	0.56406	0.17723	0.62553	0.16148	0.3505	0.22525	0.25279	0.72396	0.14967	0.60782	0.31915	0.30409	0.32575	0.23453	0.20263		1.0076	0.97854	1.1916	1.316	1.2718	1.3474	1.3494	0.8332	0.24254	0.36074	0.15521	0.44057	0.63452	0.42784	0.85723	0.31635	0.38593	1.339	0.72662	0.42923	0.38871	0.68735		0.27191	0.027528	0.14042	0.21206
0.060632		0.21025	0.52232	0.2008	0.31469	0.32197	0.56074	0.1772	0.62372	0.16106	0.34895	0.225	0.25161	0.72028	0.14914	0.6061	0.31775	0.30393	0.32481	0.23429	0.20264		1.0033	0.97325	1.1864	1.3125	1.2688	1.3504	1.3516	0.83002	0.24174	0.36	0.15427	0.43849	0.63107	0.42583	0.85187	0.31569	0.38601	1.3317	0.72188	0.42939	0.38801	0.68244		0.27016	0.027385	0.14025	0.21195
0.060814		0.20944	0.52195	0.19943	0.31342	0.32117	0.55742	0.17719	0.6219	0.16064	0.34739	0.22476	0.25043	0.71664	0.14865	0.60435	0.31635	0.30375	0.32387	0.23405	0.20265		0.99896	0.96794	1.1811	1.3089	1.2658	1.3535	1.3536	0.82686	0.24097	0.35928	0.15334	0.43642	0.62762	0.42382	0.84655	0.31501	0.38608	1.3245	0.71717	0.42952	0.38733	0.67756		0.26841	0.027243	0.14008	0.21184
0.060997		0.20863	0.52155	0.19808	0.31215	0.32038	0.55411	0.17718	0.62006	0.16021	0.34583	0.22452	0.24926	0.71304	0.14819	0.60259	0.31495	0.30354	0.32291	0.23379	0.20267		0.99458	0.96263	1.1759	1.3054	1.2628	1.3564	1.3556	0.82374	0.24022	0.35857	0.15243	0.43436	0.62418	0.42183	0.84125	0.3143	0.38615	1.3172	0.71251	0.42962	0.38665	0.67271		0.26667	0.027101	0.13991	0.21174
0.06118		0.20782	0.52113	0.19674	0.31088	0.3196	0.5508	0.17718	0.6182	0.15978	0.34426	0.22428	0.2481	0.70948	0.14775	0.6008	0.31354	0.30332	0.32194	0.23351	0.20269		0.99016	0.95731	1.1706	1.3017	1.2598	1.3594	1.3575	0.82064	0.2395	0.35786	0.15152	0.43232	0.62074	0.41986	0.83599	0.31358	0.3862	1.3099	0.7079	0.42968	0.38599	0.6679		0.26493	0.02696	0.13974	0.21163
0.061364		0.20701	0.52069	0.19542	0.3096	0.31883	0.5475	0.1772	0.61633	0.15934	0.3427	0.22404	0.24694	0.70597	0.14734	0.59898	0.31213	0.30306	0.32096	0.23322	0.20272		0.98571	0.95198	1.1654	1.298	1.2568	1.3623	1.3593	0.81758	0.23881	0.35717	0.15062	0.43028	0.61731	0.4179	0.83075	0.31283	0.38625	1.3027	0.70333	0.42971	0.38533	0.66311		0.2632	0.02682	0.13957	0.21153
0.061548		0.20619	0.52023	0.19411	0.30832	0.31806	0.5442	0.17721	0.61444	0.1589	0.34113	0.2238	0.24578	0.70251	0.14694	0.59714	0.31071	0.30279	0.31997	0.23292	0.20276		0.98121	0.94665	1.1601	1.2943	1.2538	1.3651	1.361	0.81454	0.23816	0.35649	0.14973	0.42825	0.61388	0.41596	0.82553	0.31207	0.38629	1.2955	0.69881	0.42972	0.38467	0.65836		0.26148	0.02668	0.1394	0.21144
0.061733		0.20537	0.51974	0.19282	0.30705	0.3173	0.5409	0.17723	0.61253	0.15845	0.33956	0.22356	0.24464	0.69911	0.14655	0.59528	0.3093	0.30248	0.31897	0.2326	0.2028		0.97668	0.94132	1.1549	1.2905	1.2508	1.368	1.3626	0.81154	0.23755	0.35581	0.14885	0.42623	0.61046	0.41403	0.82032	0.31129	0.38632	1.2883	0.69434	0.42969	0.38403	0.65364		0.25976	0.026541	0.13923	0.21138
0.061918		0.20455	0.51923	0.19156	0.30577	0.31654	0.53762	0.17726	0.61061	0.158	0.33799	0.22332	0.2435	0.69576	0.14619	0.59339	0.30788	0.30216	0.31795	0.23227	0.20285		0.97212	0.93597	1.1496	1.2867	1.2478	1.3708	1.3641	0.80858	0.23697	0.35514	0.14798	0.42422	0.60705	0.41212	0.81515	0.31048	0.38634	1.2811	0.68993	0.42962	0.38339	0.64895		0.25804	0.026402	0.13906	0.21132
0.062104		0.20373	0.51869	0.19031	0.30449	0.31579	0.53435	0.17729	0.60868	0.15754	0.33642	0.22308	0.24237	0.69246	0.14584	0.59147	0.30646	0.30181	0.31693	0.23193	0.20289		0.96752	0.93063	1.1444	1.2828	1.2447	1.3735	1.3655	0.80564	0.23644	0.35447	0.14713	0.42222	0.60363	0.41023	0.80998	0.30965	0.38636	1.2739	0.68557	0.42953	0.38275	0.64431		0.25633	0.026264	0.13889	0.21126
0.062291		0.20291	0.51813	0.18907	0.30321	0.31504	0.53108	0.17732	0.60674	0.15708	0.33485	0.22283	0.24124	0.6892	0.1455	0.58954	0.30504	0.30144	0.3159	0.23157	0.20293		0.96289	0.92528	1.1391	1.279	1.2416	1.3762	1.3668	0.80275	0.23593	0.35381	0.14629	0.42022	0.60022	0.40836	0.80483	0.30881	0.38637	1.2667	0.68125	0.42941	0.38211	0.6397		0.25463	0.026125	0.13872	0.21119
0.062478		0.20208	0.51755	0.18785	0.30193	0.3143	0.52783	0.17735	0.6048	0.15662	0.33328	0.22258	0.24012	0.68598	0.14519	0.58758	0.30363	0.30104	0.31487	0.2312	0.20297		0.95823	0.91993	1.1339	1.2751	1.2385	1.3788	1.368	0.79989	0.23546	0.35316	0.14547	0.41824	0.59682	0.40651	0.7997	0.30795	0.38637	1.2596	0.677	0.42926	0.38148	0.63513		0.25293	0.025987	0.13856	0.21113
0.062665		0.20125	0.51694	0.18665	0.30065	0.31356	0.52458	0.17738	0.60283	0.15616	0.33172	0.22233	0.239	0.6828	0.14488	0.5856	0.30221	0.30062	0.31382	0.23082	0.203		0.95353	0.91457	1.1286	1.2712	1.2354	1.3815	1.369	0.79707	0.235	0.3525	0.14466	0.41626	0.59342	0.40468	0.79458	0.30707	0.38636	1.2525	0.67281	0.42908	0.38085	0.6306		0.25123	0.025849	0.13839	0.21107
0.062854		0.20042	0.5163	0.18547	0.29937	0.31283	0.52135	0.17741	0.60085	0.15569	0.33015	0.22207	0.23789	0.67967	0.14459	0.58359	0.30079	0.30018	0.31277	0.23043	0.20304		0.94881	0.90922	1.1234	1.2672	1.2322	1.3841	1.37	0.79429	0.23456	0.35185	0.14387	0.4143	0.59003	0.40287	0.78948	0.30618	0.38633	1.2454	0.66867	0.42887	0.38021	0.62613		0.24954	0.025711	0.13822	0.21101
0.063042		0.19959	0.51565	0.18431	0.29809	0.31211	0.51813	0.17744	0.59886	0.15522	0.32859	0.2218	0.23679	0.67658	0.14432	0.58156	0.29937	0.29971	0.3117	0.23002	0.20307		0.94406	0.90386	1.1181	1.2633	1.2291	1.3867	1.3708	0.79156	0.23413	0.35119	0.14311	0.41234	0.58665	0.40109	0.7844	0.30526	0.3863	1.2383	0.66458	0.42864	0.37958	0.62172		0.24786	0.025574	0.13805	0.21095
0.063232		0.19876	0.51496	0.18317	0.29681	0.31139	0.51492	0.17747	0.59685	0.15475	0.32704	0.22154	0.2357	0.67352	0.14407	0.57951	0.29796	0.29921	0.31063	0.2296	0.2031		0.93929	0.8985	1.1129	1.2593	1.2258	1.3892	1.3715	0.78887	0.23371	0.35054	0.14237	0.41039	0.58327	0.39933	0.77934	0.30433	0.38626	1.2313	0.66055	0.42837	0.37895	0.61734		0.24618	0.025436	0.13788	0.21088
0.063422		0.19793	0.51426	0.18205	0.29553	0.31067	0.51174	0.17749	0.59481	0.15427	0.32548	0.22126	0.23462	0.67053	0.14384	0.57743	0.29655	0.2987	0.30955	0.22917	0.20312		0.9345	0.89314	1.1077	1.2553	1.2225	1.3917	1.3721	0.78622	0.23329	0.34989	0.14164	0.40845	0.57991	0.3976	0.77429	0.30338	0.3862	1.2243	0.65658	0.42808	0.37833	0.61301		0.24451	0.025299	0.1377	0.21082
0.063612		0.19709	0.51353	0.18095	0.29425	0.30997	0.50856	0.17751	0.59277	0.1538	0.32394	0.22098	0.23355	0.66759	0.14363	0.57533	0.29514	0.29816	0.30847	0.22873	0.20314		0.92968	0.88778	1.1024	1.2513	1.2192	1.3941	1.3726	0.78362	0.23289	0.34924	0.14093	0.40653	0.57655	0.39589	0.76926	0.30241	0.38614	1.2173	0.65265	0.42777	0.3777	0.60871		0.24284	0.025162	0.13753	0.21075
0.063803		0.19626	0.51278	0.17987	0.29298	0.30927	0.5054	0.17754	0.59071	0.15332	0.3224	0.22069	0.23248	0.66468	0.14344	0.5732	0.29373	0.2976	0.30737	0.22827	0.20315		0.92484	0.88243	1.0972	1.2473	1.2159	1.3964	1.3731	0.78107	0.2325	0.34859	0.14024	0.40461	0.57319	0.39423	0.76425	0.30143	0.38606	1.2104	0.64877	0.42743	0.37707	0.60444		0.24118	0.025025	0.13736	0.21068
0.063995		0.19542	0.512	0.17881	0.2917	0.30858	0.50226	0.17755	0.58863	0.15284	0.32086	0.2204	0.23142	0.66181	0.14326	0.57105	0.29233	0.29701	0.30627	0.22781	0.20316		0.91997	0.87707	1.0919	1.2433	1.2125	1.3986	1.3734	0.77857	0.23211	0.34794	0.13956	0.40271	0.56985	0.3926	0.75925	0.30043	0.38597	1.2035	0.64494	0.42707	0.37644	0.60022		0.23953	0.024889	0.13719	0.21061
0.064187		0.19459	0.5112	0.17776	0.29043	0.3079	0.49914	0.17756	0.58654	0.15235	0.31933	0.2201	0.23036	0.65897	0.14309	0.56888	0.29093	0.2964	0.30516	0.22734	0.20316		0.91509	0.87172	1.0866	1.2393	1.2091	1.4008	1.3736	0.77617	0.23173	0.34728	0.13889	0.40081	0.56651	0.39101	0.75427	0.29942	0.38587	1.1966	0.64114	0.42669	0.37582	0.59603		0.23788	0.024752	0.13702	0.21053
0.06438		0.19375	0.51037	0.17674	0.28915	0.30723	0.49603	0.17757	0.58443	0.15186	0.31781	0.21979	0.22932	0.65616	0.14293	0.56669	0.28953	0.29577	0.30405	0.22685	0.20315		0.91019	0.86638	1.0814	1.2352	1.2056	1.4028	1.3737	0.77382	0.23134	0.34663	0.13823	0.39893	0.56319	0.38946	0.74931	0.2984	0.38576	1.1898	0.63739	0.42629	0.3752	0.59187		0.23623	0.024616	0.13684	0.21045
0.064573		0.19292	0.50953	0.17574	0.28788	0.30657	0.49295	0.17758	0.5823	0.15136	0.3163	0.21948	0.22828	0.65338	0.14278	0.56448	0.28814	0.29511	0.30293	0.22636	0.20314		0.90528	0.86103	1.0761	1.2311	1.2021	1.4048	1.3737	0.77152	0.23096	0.34598	0.13758	0.39707	0.55987	0.38795	0.74437	0.29736	0.38564	1.1831	0.63367	0.42588	0.37457	0.58775		0.23459	0.02448	0.13667	0.21037
0.064767		0.19208	0.50866	0.17477	0.28661	0.30594	0.48988	0.17757	0.58016	0.15087	0.3148	0.21916	0.22726	0.65062	0.14263	0.56224	0.28675	0.29444	0.3018	0.22585	0.20312		0.90035	0.8557	1.0708	1.227	1.1986	1.4067	1.3736	0.76927	0.23057	0.34533	0.13694	0.39522	0.55657	0.38648	0.73945	0.2963	0.38551	1.1763	0.62999	0.42545	0.37395	0.58367		0.23296	0.024344	0.1365	0.21027
0.064961		0.19124	0.50776	0.17382	0.28535	0.30532	0.48685	0.17757	0.57799	0.15036	0.31331	0.21883	0.22625	0.64788	0.14249	0.55998	0.28538	0.29373	0.30067	0.22534	0.20309		0.89541	0.85036	1.0655	1.2229	1.195	1.4085	1.3734	0.76708	0.23017	0.34466	0.13632	0.39338	0.55328	0.38505	0.73455	0.29524	0.38536	1.1697	0.62635	0.42499	0.37333	0.57962		0.23133	0.024208	0.13632	0.21018
0.065156		0.1904	0.50685	0.17289	0.28408	0.30473	0.48382	0.17755	0.57582	0.14986	0.31184	0.21849	0.22524	0.64516	0.14235	0.5577	0.284	0.29301	0.29953	0.22482	0.20306		0.89046	0.84504	1.0602	1.2188	1.1914	1.4102	1.3731	0.76493	0.22978	0.34401	0.1357	0.39155	0.55	0.38364	0.72967	0.29416	0.38521	1.1631	0.62274	0.42452	0.3727	0.5756		0.22971	0.024073	0.13615	0.21008
0.065352		0.18957	0.50591	0.17199	0.28282	0.30416	0.48082	0.17754	0.57363	0.14935	0.31038	0.21816	0.22423	0.64245	0.14221	0.5554	0.28264	0.29227	0.29838	0.22429	0.20301		0.8855	0.83972	1.0548	1.2146	1.1877	1.4118	1.3726	0.76282	0.22939	0.34335	0.1351	0.38974	0.54673	0.38226	0.72481	0.29307	0.38505	1.1566	0.61917	0.42403	0.37208	0.57162		0.22809	0.023938	0.13598	0.20997
0.065548		0.18873	0.50496	0.17111	0.28157	0.3036	0.47785	0.17751	0.57143	0.14884	0.30893	0.21782	0.22324	0.63976	0.14207	0.55309	0.28128	0.29151	0.29723	0.22376	0.20296		0.88052	0.83441	1.0495	1.2104	1.184	1.4133	1.3721	0.76074	0.229	0.3427	0.1345	0.38794	0.54348	0.3809	0.71998	0.29197	0.38487	1.1501	0.61563	0.42352	0.37145	0.56768		0.22648	0.023803	0.13581	0.20986
0.065745		0.1879	0.50398	0.17026	0.28032	0.30305	0.4749	0.17748	0.56921	0.14832	0.30751	0.21746	0.22225	0.63707	0.14194	0.55075	0.27993	0.29072	0.29608	0.22321	0.2029		0.87554	0.82911	1.0442	1.2063	1.1802	1.4147	1.3714	0.75871	0.22859	0.34204	0.13392	0.38615	0.54024	0.37956	0.71516	0.29086	0.38469	1.1437	0.61213	0.42299	0.37082	0.56377		0.22488	0.023668	0.13564	0.20975
0.065943		0.18706	0.50298	0.16943	0.27907	0.30252	0.47197	0.17744	0.56699	0.1478	0.30611	0.21711	0.22127	0.6344	0.1418	0.5484	0.27859	0.28992	0.29492	0.22266	0.20284		0.87055	0.82383	1.0389	1.2021	1.1764	1.416	1.3706	0.75671	0.22819	0.34139	0.13334	0.38438	0.53701	0.37824	0.71037	0.28975	0.38449	1.1374	0.60866	0.42244	0.37019	0.55991		0.22328	0.023534	0.13547	0.20963
0.066141		0.18623	0.50196	0.16863	0.27783	0.30198	0.46907	0.17739	0.56475	0.14728	0.30473	0.21674	0.22029	0.63175	0.14167	0.54603	0.27725	0.28909	0.29376	0.2221	0.20276		0.86556	0.81855	1.0335	1.1979	1.1726	1.4172	1.3697	0.75473	0.22778	0.34073	0.13277	0.38262	0.53379	0.37694	0.7056	0.28862	0.38428	1.1312	0.60523	0.42188	0.36955	0.55608		0.22169	0.0234	0.1353	0.2095
0.066339		0.1854	0.50092	0.16787	0.27659	0.30145	0.4662	0.17734	0.5625	0.14675	0.30337	0.21636	0.21933	0.6291	0.14154	0.54364	0.27593	0.28825	0.2926	0.22154	0.20268		0.86057	0.81328	1.0282	1.1936	1.1687	1.4182	1.3686	0.75279	0.22737	0.34008	0.13221	0.38087	0.53059	0.37564	0.70086	0.28748	0.38405	1.1251	0.60184	0.42129	0.36891	0.5523		0.22011	0.023266	0.13514	0.20937
0.066539		0.18457	0.49986	0.16714	0.27535	0.30093	0.46336	0.17728	0.56023	0.14622	0.30205	0.21597	0.21837	0.62646	0.1414	0.54124	0.27462	0.28738	0.29144	0.22097	0.20258		0.85557	0.80803	1.0229	1.1894	1.1648	1.4192	1.3675	0.75086	0.22695	0.33943	0.13166	0.37913	0.52741	0.37436	0.69614	0.28633	0.38381	1.119	0.59849	0.42068	0.36825	0.54856		0.21853	0.023132	0.13497	0.20923
0.066738		0.18374	0.49878	0.16645	0.27411	0.3004	0.46055	0.17721	0.55796	0.14569	0.30074	0.21557	0.21742	0.62383	0.14127	0.53882	0.27332	0.28649	0.29028	0.2204	0.20248		0.85058	0.80278	1.0176	1.1852	1.1609	1.42	1.3662	0.74897	0.22651	0.33878	0.13112	0.37741	0.52425	0.3731	0.69145	0.28517	0.38355	1.1129	0.59516	0.42006	0.3676	0.54486		0.21696	0.022999	0.1348	0.20909
0.066939		0.18291	0.49768	0.16579	0.27287	0.29988	0.45776	0.17713	0.55568	0.14515	0.29946	0.21517	0.21647	0.6212	0.14113	0.53639	0.27203	0.28559	0.28912	0.21982	0.20237		0.84558	0.79756	1.0123	1.181	1.1569	1.4208	1.3649	0.74708	0.22608	0.33814	0.13059	0.37571	0.5211	0.37184	0.68678	0.284	0.38328	1.1069	0.59187	0.41942	0.36693	0.5412		0.21539	0.022866	0.13464	0.20895
0.06714		0.18209	0.49657	0.16517	0.27164	0.29935	0.45501	0.17705	0.55343	0.14461	0.2982	0.21475	0.21553	0.61859	0.14099	0.53394	0.27075	0.28467	0.28797	0.21923	0.20225		0.84059	0.79235	1.007	1.1768	1.153	1.4214	1.3634	0.74521	0.22564	0.3375	0.13007	0.37402	0.51797	0.3706	0.68215	0.28283	0.383	1.101	0.58863	0.41876	0.36625	0.53758		0.21383	0.022734	0.13448	0.2088
0.067342		0.18127	0.49544	0.16458	0.2704	0.29883	0.45229	0.17695	0.55117	0.14407	0.29695	0.21432	0.21458	0.61598	0.14085	0.53148	0.26947	0.28373	0.28681	0.21865	0.20212		0.8356	0.78717	1.0017	1.1726	1.1489	1.4219	1.3618	0.74335	0.22519	0.33687	0.12956	0.37234	0.51485	0.36937	0.67754	0.28164	0.38271	1.0951	0.58541	0.41809	0.36556	0.534		0.21228	0.022602	0.13432	0.20864
0.067544		0.18046	0.4943	0.16402	0.26917	0.2983	0.4496	0.17685	0.5489	0.14352	0.29573	0.21388	0.21364	0.61338	0.14071	0.52901	0.26821	0.28277	0.28566	0.21806	0.20198		0.83062	0.78199	0.99642	1.1684	1.1449	1.4222	1.36	0.74151	0.22474	0.33623	0.12906	0.37068	0.51176	0.36814	0.67296	0.28045	0.3824	1.0893	0.58223	0.4174	0.36487	0.53046		0.21074	0.02247	0.13416	0.20848
0.067747		0.17965	0.49314	0.16349	0.26794	0.29776	0.44694	0.17674	0.54662	0.14298	0.29451	0.21343	0.21271	0.61078	0.14056	0.52653	0.26696	0.2818	0.28451	0.21746	0.20183		0.82564	0.77684	0.99117	1.1641	1.1408	1.4225	1.3582	0.73968	0.22428	0.3356	0.12856	0.36903	0.50868	0.36693	0.66842	0.27924	0.38208	1.0835	0.57909	0.4167	0.36416	0.52696		0.2092	0.022339	0.134	0.20833
0.06795		0.17885	0.49196	0.16298	0.26672	0.29723	0.44432	0.17663	0.54433	0.14243	0.29331	0.21297	0.21177	0.6082	0.14041	0.52404	0.26571	0.2808	0.28336	0.21687	0.20167		0.82067	0.77171	0.98593	1.1599	1.1366	1.4226	1.3563	0.73786	0.22382	0.33496	0.12808	0.3674	0.50563	0.36572	0.66391	0.27803	0.38174	1.0778	0.57599	0.41599	0.36344	0.52349		0.20767	0.022208	0.13385	0.20818
0.068154		0.17805	0.49078	0.16249	0.26551	0.29669	0.44173	0.1765	0.54204	0.14187	0.29213	0.2125	0.21084	0.60561	0.14025	0.52154	0.26448	0.2798	0.28221	0.21627	0.2015		0.81572	0.7666	0.9807	1.1556	1.1324	1.4226	1.3542	0.73606	0.22334	0.33432	0.1276	0.36578	0.5026	0.36452	0.65943	0.27682	0.38139	1.0722	0.57293	0.41526	0.36271	0.52007		0.20615	0.022078	0.13369	0.20802
0.068359		0.17725	0.48957	0.16201	0.26429	0.29615	0.43917	0.17636	0.53973	0.14132	0.29096	0.21201	0.20991	0.60304	0.1401	0.51902	0.26326	0.27877	0.28105	0.21567	0.20132		0.81078	0.76151	0.97548	1.1514	1.1282	1.4225	1.3521	0.73426	0.22286	0.33367	0.12713	0.36417	0.49959	0.36334	0.65498	0.27559	0.38104	1.0666	0.56991	0.41452	0.36198	0.51668		0.20463	0.021948	0.13354	0.20786
0.068564		0.17645	0.48836	0.16156	0.26308	0.2956	0.43665	0.17622	0.53741	0.14076	0.2898	0.21152	0.20898	0.60047	0.13993	0.5165	0.26206	0.27773	0.2799	0.21507	0.20113		0.80587	0.75643	0.97027	1.1472	1.1239	1.4223	1.3498	0.73249	0.22237	0.33302	0.12667	0.36257	0.49661	0.36216	0.65057	0.27437	0.38067	1.061	0.5669	0.41377	0.36123	0.51333		0.20313	0.021818	0.13339	0.20769
0.06877		0.17566	0.48713	0.16112	0.26187	0.29505	0.43415	0.17606	0.53509	0.1402	0.28866	0.21101	0.20806	0.59791	0.13976	0.51397	0.26086	0.27667	0.27875	0.21448	0.20093		0.80098	0.75139	0.96506	1.1429	1.1196	1.4219	1.3475	0.73072	0.22187	0.33237	0.12622	0.36099	0.49365	0.36099	0.64619	0.27313	0.38028	1.0555	0.56394	0.41302	0.36047	0.51003		0.20162	0.021689	0.13324	0.20752
0.068977		0.17487	0.48589	0.16069	0.26066	0.29449	0.43167	0.1759	0.53276	0.13964	0.28754	0.21049	0.20713	0.59535	0.13959	0.51144	0.25967	0.2756	0.27759	0.21388	0.20073		0.79611	0.74637	0.95986	1.1387	1.1152	1.4215	1.345	0.72896	0.22137	0.33172	0.12577	0.35941	0.49073	0.35982	0.64184	0.27189	0.37988	1.0501	0.56101	0.41225	0.3597	0.50675		0.20013	0.021561	0.1331	0.20734
0.069184		0.17409	0.48464	0.16028	0.25944	0.29393	0.42923	0.17573	0.53042	0.13908	0.28643	0.20996	0.2062	0.59279	0.13941	0.5089	0.25851	0.27452	0.27643	0.21328	0.20051		0.79125	0.74138	0.95465	1.1344	1.1109	1.4209	1.3424	0.72721	0.22086	0.33107	0.12533	0.35785	0.48783	0.35867	0.63752	0.27064	0.37946	1.0447	0.55811	0.41148	0.35892	0.50352		0.19864	0.021433	0.13296	0.20715
0.069392		0.1733	0.48338	0.15988	0.25823	0.29336	0.42681	0.17555	0.52808	0.13852	0.28535	0.20943	0.20528	0.59025	0.13922	0.50636	0.25735	0.27343	0.27527	0.21269	0.20028		0.78641	0.73642	0.94945	1.1302	1.1064	1.4201	1.3398	0.72548	0.22035	0.33042	0.1249	0.35629	0.48496	0.35753	0.63324	0.26939	0.37903	1.0393	0.55524	0.4107	0.35814	0.50033		0.19716	0.021305	0.13283	0.20696
0.0696		0.17251	0.48211	0.15948	0.25702	0.29278	0.42442	0.17536	0.52573	0.13796	0.28428	0.20887	0.20435	0.5877	0.13903	0.50381	0.25622	0.27232	0.2741	0.2121	0.20004		0.78158	0.73149	0.94425	1.126	1.102	1.4193	1.337	0.72377	0.21983	0.32976	0.12448	0.35475	0.48212	0.35639	0.62898	0.26813	0.37858	1.034	0.5524	0.40992	0.35734	0.49717		0.19569	0.021178	0.13269	0.20676
0.069809		0.17173	0.48083	0.1591	0.2558	0.2922	0.42206	0.17517	0.52337	0.13739	0.28323	0.20831	0.20343	0.58516	0.13884	0.50125	0.2551	0.2712	0.27293	0.21151	0.1998		0.77676	0.72659	0.93905	1.1218	1.0975	1.4183	1.3342	0.72207	0.2193	0.3291	0.12406	0.35322	0.47932	0.35526	0.62477	0.26687	0.37811	1.0287	0.54959	0.40913	0.35654	0.49405		0.19422	0.021051	0.13257	0.20656
0.070019		0.17095	0.47954	0.15873	0.25458	0.2916	0.41972	0.17496	0.521	0.13682	0.28219	0.20774	0.2025	0.58262	0.13863	0.4987	0.254	0.27006	0.27176	0.21093	0.19954		0.77197	0.72172	0.93384	1.1176	1.0929	1.4172	1.3313	0.72039	0.21876	0.32845	0.12365	0.3517	0.47655	0.35414	0.62058	0.26561	0.37763	1.0234	0.54681	0.40835	0.35572	0.49097		0.19276	0.020925	0.13246	0.20634
0.070229		0.17017	0.47825	0.15836	0.25336	0.291	0.41742	0.17475	0.51863	0.13625	0.28116	0.20716	0.20158	0.58008	0.13842	0.49614	0.25291	0.26892	0.27058	0.21036	0.19927		0.76718	0.71688	0.92864	1.1134	1.0884	1.416	1.3282	0.71872	0.21822	0.32781	0.12324	0.35019	0.4738	0.35303	0.61643	0.26434	0.37712	1.0182	0.54406	0.40757	0.35489	0.48792		0.19131	0.0208	0.13235	0.20612
0.07044		0.16939	0.47694	0.158	0.25215	0.29038	0.41514	0.17452	0.51625	0.13568	0.28014	0.20656	0.20066	0.57754	0.13821	0.49358	0.25184	0.26776	0.26941	0.2098	0.19899		0.76242	0.71208	0.92343	1.1092	1.0837	1.4147	1.3251	0.71708	0.21766	0.32715	0.12284	0.34868	0.47109	0.35192	0.61231	0.26308	0.3766	1.013	0.54133	0.4068	0.35405	0.48492		0.18987	0.020675	0.13225	0.20589
0.070651		0.16861	0.47564	0.15765	0.25092	0.28976	0.41289	0.17429	0.51386	0.13511	0.27912	0.20595	0.19973	0.57499	0.13798	0.49102	0.25078	0.26659	0.26823	0.20926	0.19871		0.75767	0.70732	0.91822	1.105	1.0791	1.4132	1.3219	0.71543	0.21711	0.3265	0.12245	0.34719	0.4684	0.35082	0.60822	0.2618	0.37607	1.0078	0.53865	0.40603	0.3532	0.48195		0.18843	0.020551	0.13216	0.20566
0.070864		0.16783	0.47433	0.1573	0.2497	0.28913	0.41067	0.17405	0.51148	0.13453	0.27811	0.20534	0.19881	0.57244	0.13776	0.48847	0.24973	0.26542	0.26704	0.20873	0.19841		0.75294	0.7026	0.91301	1.1008	1.0744	1.4116	1.3187	0.71379	0.21655	0.32585	0.12206	0.3457	0.46573	0.34972	0.60418	0.26053	0.37552	1.0027	0.536	0.40527	0.35234	0.47902		0.187	0.020427	0.13207	0.20541
0.071076		0.16705	0.47301	0.15696	0.24847	0.28848	0.40847	0.1738	0.50908	0.13395	0.27711	0.20471	0.19788	0.56989	0.13752	0.48591	0.24868	0.26424	0.26586	0.20822	0.1981		0.74823	0.69792	0.9078	1.0966	1.0697	1.4099	1.3153	0.71215	0.21599	0.32518	0.12168	0.34422	0.46309	0.34863	0.60017	0.25925	0.37495	0.99754	0.53337	0.40452	0.35146	0.47612		0.18558	0.020304	0.13198	0.20515
0.07129		0.16627	0.47169	0.15663	0.24725	0.28782	0.40631	0.17355	0.50669	0.13337	0.27612	0.20407	0.19695	0.56734	0.13728	0.48336	0.24765	0.26304	0.26467	0.20771	0.19778		0.74353	0.69328	0.9026	1.0924	1.065	1.4081	1.3119	0.71052	0.21542	0.32451	0.12131	0.34275	0.46047	0.34754	0.59619	0.25797	0.37437	0.99244	0.53077	0.40376	0.35057	0.47327		0.18417	0.020182	0.1319	0.20488
0.071504		0.1655	0.47037	0.15631	0.24602	0.28716	0.40419	0.17329	0.50429	0.13279	0.27513	0.20342	0.19603	0.56479	0.13703	0.48081	0.24662	0.26185	0.26347	0.20721	0.19745		0.73884	0.68867	0.8974	1.0882	1.0602	1.4061	1.3084	0.70888	0.21485	0.32383	0.12094	0.34129	0.45788	0.34646	0.59225	0.25669	0.37377	0.98736	0.52819	0.40302	0.34967	0.47048		0.18276	0.02006	0.13181	0.20461
0.071719		0.16472	0.46904	0.15599	0.24479	0.28648	0.40211	0.17303	0.50189	0.13221	0.27415	0.20276	0.1951	0.56223	0.13677	0.47826	0.24559	0.26064	0.26228	0.20672	0.19712		0.73417	0.68411	0.89221	1.0839	1.0554	1.404	1.3049	0.70725	0.21427	0.32314	0.12058	0.33983	0.45531	0.34539	0.58835	0.25541	0.37316	0.98232	0.52564	0.40227	0.34876	0.46771		0.18136	0.019939	0.13173	0.20432
0.071934		0.16394	0.46771	0.15568	0.24356	0.28579	0.40005	0.17275	0.49949	0.13162	0.27317	0.2021	0.19417	0.55966	0.13651	0.47572	0.24458	0.25943	0.26108	0.20623	0.19677		0.72952	0.6796	0.88701	1.0797	1.0506	1.4019	1.3013	0.70562	0.21368	0.32244	0.12022	0.33839	0.45275	0.34433	0.58449	0.25413	0.37254	0.9773	0.52311	0.40153	0.34783	0.46499		0.17998	0.019819	0.13164	0.20403
0.07215		0.16317	0.46637	0.15538	0.24233	0.28508	0.39803	0.17247	0.49708	0.13104	0.2722	0.20142	0.19324	0.55709	0.13624	0.47318	0.24357	0.25821	0.25988	0.20574	0.19641		0.72488	0.67512	0.88181	1.0754	1.0458	1.3995	1.2976	0.70399	0.21309	0.32174	0.11987	0.33695	0.45022	0.34327	0.58066	0.25285	0.37191	0.97232	0.5206	0.4008	0.34689	0.4623		0.1786	0.019699	0.13154	0.20372
0.072367		0.16239	0.46504	0.15509	0.24109	0.28437	0.39602	0.17217	0.49468	0.13045	0.27124	0.20073	0.19231	0.55452	0.13596	0.47065	0.24257	0.25698	0.25869	0.20524	0.19604		0.72027	0.67069	0.87662	1.0712	1.0409	1.3971	1.2939	0.70236	0.21248	0.32102	0.11953	0.33551	0.44771	0.34222	0.57687	0.25157	0.37125	0.96736	0.5181	0.40009	0.34594	0.45965		0.17723	0.01958	0.13145	0.2034
0.072584		0.16162	0.46371	0.1548	0.23986	0.28364	0.39404	0.17187	0.49227	0.12987	0.27028	0.20003	0.19138	0.55194	0.13567	0.46813	0.24157	0.25576	0.25748	0.20474	0.19567		0.71566	0.66631	0.87143	1.0669	1.036	1.3946	1.2901	0.70073	0.21188	0.32029	0.1192	0.33409	0.44523	0.34118	0.57313	0.25029	0.37059	0.96243	0.51564	0.39938	0.34498	0.45704		0.17587	0.019462	0.13135	0.20307
0.072802		0.16085	0.46238	0.15451	0.23862	0.2829	0.39208	0.17156	0.48987	0.12928	0.26932	0.19932	0.19045	0.54936	0.13538	0.46562	0.24057	0.25452	0.25628	0.20424	0.19529		0.71108	0.66198	0.86623	1.0627	1.0311	1.3919	1.2863	0.69909	0.21126	0.31956	0.11887	0.33267	0.44276	0.34014	0.56943	0.24901	0.36991	0.95752	0.5132	0.39867	0.344	0.45446		0.17451	0.019344	0.13124	0.20274
0.073021		0.16007	0.46106	0.15423	0.23739	0.28215	0.39015	0.17125	0.48747	0.1287	0.26836	0.1986	0.18952	0.54678	0.13508	0.46311	0.23958	0.25329	0.25508	0.20374	0.1949		0.70651	0.6577	0.86104	1.0584	1.0262	1.3891	1.2824	0.69745	0.21064	0.31881	0.11855	0.33127	0.44032	0.33912	0.56577	0.24774	0.36922	0.95265	0.51077	0.39797	0.34302	0.45191		0.17317	0.019228	0.13113	0.20239
0.07324		0.1593	0.45974	0.15394	0.23615	0.28138	0.38823	0.17092	0.48507	0.12811	0.26741	0.19788	0.18859	0.54419	0.13478	0.46062	0.23859	0.25205	0.25387	0.20323	0.1945		0.70196	0.65347	0.85584	1.0541	1.0212	1.3862	1.2785	0.69581	0.21001	0.31805	0.11823	0.32988	0.43789	0.3381	0.56215	0.24646	0.36852	0.94779	0.50837	0.39728	0.34202	0.44939		0.17183	0.019111	0.13102	0.20203
0.07346		0.15853	0.45841	0.15366	0.23492	0.28061	0.38634	0.17058	0.48267	0.12752	0.26647	0.19714	0.18766	0.5416	0.13446	0.45813	0.23761	0.25081	0.25267	0.20271	0.1941		0.69743	0.64929	0.85065	1.0498	1.0162	1.3832	1.2745	0.69417	0.20937	0.31728	0.11792	0.32849	0.43548	0.33709	0.55858	0.24518	0.3678	0.94297	0.50599	0.39659	0.34101	0.44691		0.1705	0.018996	0.13089	0.20166
0.073681		0.15776	0.45708	0.15338	0.23368	0.27982	0.38447	0.17024	0.48028	0.12694	0.26552	0.1964	0.18673	0.539	0.13414	0.45567	0.23663	0.24957	0.25146	0.20219	0.19368		0.69292	0.64516	0.84546	1.0456	1.0113	1.3801	1.2704	0.69253	0.20872	0.3165	0.11762	0.32711	0.4331	0.33609	0.55506	0.24391	0.36709	0.93816	0.50363	0.39591	0.33999	0.44445		0.16919	0.018881	0.13077	0.20129
0.073902		0.15699	0.45575	0.1531	0.23244	0.27902	0.38262	0.16988	0.47789	0.12635	0.26458	0.19565	0.18579	0.5364	0.13382	0.45322	0.23566	0.24832	0.25025	0.20166	0.19326		0.68843	0.64109	0.84027	1.0413	1.0063	1.3769	1.2663	0.69088	0.20807	0.31571	0.11733	0.32573	0.43073	0.3351	0.5516	0.24264	0.36636	0.93338	0.50129	0.39523	0.33896	0.44202		0.16788	0.018767	0.13063	0.2009
0.074124		0.15622	0.45441	0.15282	0.23121	0.2782	0.3808	0.16951	0.4755	0.12577	0.26364	0.19488	0.18486	0.5338	0.13348	0.45079	0.23469	0.24708	0.24904	0.20113	0.19283		0.68397	0.63707	0.83509	1.037	1.0012	1.3736	1.2621	0.68924	0.20741	0.31491	0.11704	0.32436	0.42837	0.33413	0.54818	0.24137	0.36562	0.92862	0.49898	0.39455	0.33792	0.43963		0.16658	0.018654	0.13049	0.2005
0.074346		0.15545	0.45306	0.15255	0.22997	0.27738	0.379	0.16914	0.47312	0.12518	0.26271	0.19412	0.18393	0.53119	0.13314	0.44837	0.23372	0.24584	0.24784	0.20059	0.19239		0.67953	0.6331	0.82991	1.0327	0.99623	1.3701	1.2579	0.6876	0.20674	0.3141	0.11676	0.32299	0.42603	0.33316	0.54481	0.24011	0.36487	0.92388	0.49669	0.39388	0.33687	0.43726		0.16529	0.018542	0.13034	0.20009
0.07457		0.15468	0.4517	0.15227	0.22874	0.27654	0.37722	0.16875	0.47075	0.1246	0.26178	0.19333	0.183	0.52858	0.13279	0.44597	0.23276	0.24459	0.24663	0.20004	0.19194		0.67512	0.62919	0.82474	1.0284	0.99122	1.3666	1.2536	0.68597	0.20605	0.31328	0.11649	0.32163	0.4237	0.33222	0.54148	0.23886	0.3641	0.91916	0.49441	0.39321	0.3358	0.43492		0.16401	0.018431	0.13018	0.19967
0.074794		0.15391	0.45033	0.15199	0.22751	0.27569	0.37546	0.16836	0.46838	0.12401	0.26085	0.19255	0.18207	0.52597	0.13244	0.44359	0.2318	0.24335	0.24542	0.19948	0.19149		0.67074	0.62534	0.81957	1.0242	0.98619	1.3629	1.2493	0.68434	0.20536	0.31244	0.11622	0.32027	0.42139	0.33128	0.53821	0.2376	0.36333	0.91447	0.49216	0.39255	0.33473	0.43261		0.16274	0.01832	0.13002	0.19925
0.075018		0.15315	0.44895	0.15171	0.22628	0.27483	0.37372	0.16795	0.46602	0.12343	0.25993	0.19176	0.18113	0.52335	0.13208	0.44123	0.23084	0.24211	0.24422	0.19892	0.19102		0.66637	0.62157	0.81441	1.0199	0.98115	1.3592	1.245	0.6827	0.20467	0.3116	0.11597	0.31891	0.4191	0.33037	0.53498	0.23635	0.36254	0.9098	0.48994	0.3919	0.33365	0.43032		0.16147	0.018211	0.12985	0.19881
0.075244		0.15238	0.44756	0.15143	0.22505	0.27395	0.372	0.16754	0.46367	0.12284	0.25901	0.19096	0.1802	0.52074	0.13171	0.43888	0.22988	0.24087	0.24303	0.19834	0.19055		0.66203	0.61786	0.80925	1.0156	0.97612	1.3553	1.2406	0.68108	0.20397	0.31074	0.11573	0.31755	0.41681	0.32948	0.53179	0.2351	0.36174	0.90515	0.48774	0.39125	0.33256	0.42806		0.16021	0.018102	0.12967	0.19836
0.07547		0.15162	0.44616	0.15114	0.22383	0.27307	0.3703	0.16712	0.46133	0.12226	0.25808	0.19015	0.17927	0.51812	0.13134	0.43655	0.22893	0.23964	0.24183	0.19776	0.19008		0.6577	0.61419	0.8041	1.0113	0.97109	1.3514	1.2361	0.67945	0.20326	0.30987	0.11549	0.31619	0.41455	0.32862	0.52866	0.23386	0.36093	0.90054	0.48556	0.39061	0.33145	0.42583		0.15896	0.017994	0.12948	0.19791
0.075696		0.15085	0.44475	0.15086	0.22261	0.27217	0.36861	0.16668	0.45899	0.12168	0.25717	0.18933	0.17834	0.51551	0.13096	0.43424	0.22801	0.2384	0.24064	0.19717	0.18959		0.6534	0.61057	0.79895	1.007	0.96608	1.3473	1.2317	0.67782	0.20254	0.30899	0.11528	0.31484	0.41229	0.32779	0.52557	0.23262	0.36011	0.89595	0.4834	0.38998	0.33035	0.42363		0.15772	0.017886	0.12928	0.19745
0.075924		0.15009	0.44333	0.15057	0.22139	0.27126	0.36694	0.16624	0.45667	0.12109	0.25625	0.18851	0.17741	0.51289	0.13058	0.43195	0.22708	0.23717	0.23945	0.19657	0.1891		0.64911	0.607	0.79382	1.0028	0.9611	1.3432	1.2272	0.6762	0.20182	0.3081	0.11508	0.31348	0.41005	0.32698	0.52253	0.23139	0.35928	0.89138	0.48126	0.38935	0.32923	0.42145		0.15649	0.01778	0.12908	0.19697
0.076152		0.14933	0.44189	0.15028	0.22017	0.27034	0.36529	0.16579	0.45436	0.12051	0.25534	0.18768	0.17648	0.51027	0.13019	0.42967	0.22616	0.23594	0.23825	0.19596	0.1886		0.64485	0.60347	0.78869	0.99847	0.95612	1.3389	1.2227	0.67457	0.20109	0.30719	0.1149	0.31213	0.40782	0.32618	0.51954	0.23017	0.35843	0.88683	0.47914	0.38874	0.3281	0.41929		0.15526	0.017674	0.12886	0.19649
0.07638		0.14858	0.44045	0.14999	0.21896	0.26941	0.36365	0.16533	0.45206	0.11993	0.25442	0.18684	0.17555	0.50766	0.12979	0.42744	0.22524	0.23471	0.23706	0.19534	0.18809		0.6406	0.59999	0.78358	0.99418	0.95115	1.3346	1.2181	0.67294	0.20035	0.30628	0.11473	0.31077	0.40561	0.3254	0.51659	0.22895	0.35758	0.88231	0.47703	0.38814	0.32697	0.41716		0.15404	0.01757	0.12864	0.19601
0.07661		0.14782	0.43899	0.14969	0.21775	0.26847	0.36203	0.16486	0.44978	0.11935	0.25352	0.186	0.17463	0.50504	0.12938	0.42525	0.22432	0.23349	0.23587	0.19472	0.18757		0.63637	0.59656	0.77848	0.98991	0.9462	1.3302	1.2135	0.6713	0.1996	0.30536	0.11456	0.30942	0.40341	0.32464	0.51367	0.22775	0.35671	0.87779	0.47493	0.38756	0.32583	0.41505		0.15283	0.017467	0.12841	0.19551
0.07684		0.14707	0.43752	0.14939	0.21655	0.26752	0.36043	0.16438	0.44751	0.11877	0.25261	0.18515	0.1737	0.50243	0.12897	0.42307	0.2234	0.23227	0.23468	0.19408	0.18705		0.63216	0.59318	0.77339	0.98567	0.94123	1.3257	1.2088	0.66965	0.19885	0.30443	0.11441	0.30806	0.40122	0.32388	0.5108	0.22654	0.35584	0.87329	0.47286	0.38698	0.32468	0.41296		0.15163	0.017364	0.12817	0.195
0.077071		0.14632	0.43604	0.14909	0.21535	0.26656	0.35884	0.16389	0.44525	0.1182	0.25171	0.18429	0.17278	0.49981	0.12856	0.42092	0.22247	0.23105	0.23349	0.19344	0.18652		0.62797	0.58984	0.76831	0.98143	0.93627	1.3211	1.2041	0.668	0.19809	0.30348	0.11426	0.30671	0.39905	0.32313	0.50796	0.22535	0.35496	0.8688	0.4708	0.38642	0.32353	0.41089		0.15043	0.017262	0.12792	0.19449
0.077302		0.14558	0.43454	0.14878	0.21416	0.26558	0.35727	0.16339	0.44301	0.11762	0.25081	0.18343	0.17185	0.4972	0.12814	0.41878	0.22155	0.22985	0.2323	0.19279	0.18598		0.6238	0.58654	0.76324	0.97718	0.93132	1.3164	1.1994	0.66633	0.19732	0.30253	0.11412	0.30536	0.39689	0.32239	0.50516	0.22415	0.35406	0.86433	0.46876	0.38588	0.32238	0.40885		0.14924	0.017161	0.12767	0.19398
0.077534		0.14483	0.43304	0.14847	0.21298	0.2646	0.35571	0.16289	0.44078	0.11705	0.24991	0.18257	0.17093	0.49459	0.12771	0.41666	0.22063	0.22864	0.2311	0.19212	0.18543		0.61965	0.58329	0.75819	0.97293	0.92637	1.3116	1.1946	0.66466	0.19655	0.30156	0.11399	0.30401	0.39475	0.32166	0.5024	0.22297	0.35316	0.85986	0.46673	0.38534	0.32121	0.40682		0.14806	0.017061	0.1274	0.19345
0.077767		0.14409	0.43152	0.14816	0.2118	0.26361	0.35417	0.16238	0.43858	0.11648	0.24901	0.1817	0.17001	0.49199	0.12728	0.41456	0.21971	0.22745	0.22991	0.19145	0.18488		0.61552	0.58008	0.75315	0.96867	0.92143	1.3067	1.1898	0.66297	0.19577	0.30058	0.11386	0.30266	0.39262	0.32093	0.49967	0.22179	0.35226	0.8554	0.46472	0.38481	0.32005	0.40481		0.14689	0.016962	0.12713	0.19292
0.078001		0.14335	0.42999	0.14784	0.21064	0.26261	0.35265	0.16186	0.43639	0.11592	0.24811	0.18082	0.1691	0.48938	0.12685	0.41247	0.21878	0.22626	0.22873	0.19078	0.18432		0.6114	0.5769	0.74812	0.9644	0.9165	1.3018	1.185	0.66128	0.19498	0.2996	0.11373	0.3013	0.39051	0.32022	0.49698	0.22063	0.35134	0.85095	0.46275	0.38429	0.31887	0.40281		0.14572	0.016864	0.12684	0.19238
0.078235		0.14261	0.42845	0.14752	0.20948	0.2616	0.35115	0.16133	0.43423	0.11536	0.24722	0.17994	0.16819	0.48677	0.12641	0.41041	0.21785	0.22508	0.22754	0.19009	0.18376		0.60731	0.57376	0.74312	0.96012	0.91158	1.2968	1.1801	0.65958	0.19419	0.29861	0.11361	0.29995	0.38841	0.31953	0.49432	0.21947	0.35042	0.84651	0.46078	0.38378	0.3177	0.40084		0.14456	0.016767	0.12655	0.19184
0.07847		0.14187	0.42689	0.1472	0.20833	0.26058	0.34967	0.16079	0.43209	0.1148	0.24633	0.17906	0.16728	0.48417	0.12596	0.40835	0.21693	0.22391	0.22635	0.18939	0.18318		0.60324	0.57065	0.73813	0.95583	0.90667	1.2917	1.1752	0.65787	0.19339	0.2976	0.11349	0.2986	0.38634	0.31885	0.49169	0.21832	0.34949	0.84208	0.45884	0.38327	0.31652	0.39889		0.14341	0.016671	0.12625	0.1913
0.078705		0.14113	0.42533	0.14687	0.20718	0.25955	0.34821	0.16024	0.42997	0.11424	0.24545	0.17817	0.16637	0.48156	0.12551	0.40631	0.216	0.22276	0.22516	0.18869	0.1826		0.59919	0.56758	0.73316	0.95154	0.90177	1.2866	1.1703	0.65615	0.19258	0.29659	0.11337	0.29725	0.38429	0.31818	0.48909	0.21717	0.34857	0.83766	0.4569	0.38277	0.31533	0.39696		0.14227	0.016576	0.12594	0.19075
0.078942		0.14039	0.42375	0.14653	0.20605	0.25851	0.34677	0.15969	0.42787	0.11369	0.24456	0.17728	0.16547	0.47896	0.12506	0.40428	0.21507	0.22161	0.22397	0.18798	0.18202		0.59516	0.56453	0.7282	0.94724	0.89688	1.2813	1.1653	0.65443	0.19176	0.29557	0.11325	0.29591	0.38226	0.31751	0.48653	0.21604	0.34765	0.83324	0.45498	0.38228	0.31415	0.39505		0.14113	0.016482	0.12563	0.1902
0.079179		0.13966	0.42216	0.1462	0.20492	0.25747	0.34533	0.15912	0.4258	0.11314	0.24369	0.17638	0.16458	0.47636	0.1246	0.40227	0.21413	0.22048	0.22279	0.18726	0.18143		0.59114	0.56152	0.72328	0.94294	0.89202	1.276	1.1603	0.65269	0.19094	0.29455	0.11313	0.29456	0.38024	0.31685	0.484	0.21492	0.34672	0.82883	0.45305	0.3818	0.31295	0.39316		0.14	0.01639	0.1253	0.18964
0.079417		0.13892	0.42057	0.14585	0.2038	0.25642	0.34392	0.15856	0.42375	0.11259	0.24281	0.17548	0.16369	0.47376	0.12414	0.40026	0.2132	0.21936	0.22161	0.18653	0.18083		0.58716	0.55853	0.71837	0.93862	0.88716	1.2706	1.1553	0.65095	0.19011	0.29351	0.11302	0.29322	0.37825	0.3162	0.4815	0.2138	0.34579	0.82443	0.45115	0.38132	0.31176	0.3913		0.13888	0.016298	0.12497	0.18908
0.079655		0.13819	0.41896	0.1455	0.20268	0.25536	0.34251	0.15798	0.42173	0.11205	0.24194	0.17458	0.1628	0.47116	0.12367	0.39826	0.21226	0.21825	0.22042	0.18579	0.18022		0.58319	0.55557	0.71348	0.93428	0.88232	1.2652	1.1503	0.64921	0.18928	0.29247	0.1129	0.29188	0.37627	0.31554	0.47904	0.21269	0.34486	0.82003	0.44925	0.38086	0.31057	0.38945		0.13776	0.016207	0.12462	0.18851
0.079894		0.13746	0.41734	0.14515	0.20157	0.25429	0.34112	0.1574	0.41974	0.1115	0.24107	0.17367	0.16192	0.46857	0.12321	0.39627	0.21133	0.21715	0.21924	0.18505	0.17962		0.57925	0.55264	0.70862	0.92995	0.8775	1.2597	1.1452	0.64745	0.18844	0.29142	0.11279	0.29053	0.37431	0.31488	0.47661	0.21158	0.34394	0.81564	0.44736	0.3804	0.30938	0.38763		0.13666	0.016118	0.12427	0.18794
0.080134		0.13673	0.41571	0.14479	0.20046	0.25322	0.33973	0.15681	0.41778	0.11096	0.2402	0.17277	0.16104	0.46597	0.12273	0.39428	0.21039	0.21607	0.21806	0.1843	0.179		0.57533	0.54974	0.70378	0.9256	0.8727	1.2542	1.1401	0.6457	0.1876	0.29036	0.11267	0.28919	0.37236	0.31422	0.47421	0.21047	0.34301	0.81125	0.44547	0.37995	0.30818	0.38582		0.13556	0.016029	0.12391	0.18736
0.080375		0.136	0.41407	0.14443	0.19936	0.25214	0.33835	0.15622	0.41583	0.11043	0.23934	0.17186	0.16017	0.46338	0.12226	0.39231	0.20944	0.215	0.21689	0.18354	0.17838		0.57144	0.54686	0.69897	0.92124	0.86792	1.2485	1.135	0.64394	0.18674	0.2893	0.11256	0.28785	0.37042	0.31356	0.47184	0.20937	0.34208	0.80686	0.4436	0.37951	0.30699	0.38403		0.13446	0.015942	0.12354	0.18678
0.080616		0.13527	0.41242	0.14406	0.19827	0.25105	0.33697	0.15562	0.41391	0.1099	0.23848	0.17095	0.15929	0.46079	0.12178	0.39034	0.2085	0.21394	0.21571	0.18277	0.17776		0.56757	0.54401	0.69418	0.91688	0.86317	1.2429	1.1299	0.64218	0.18589	0.28824	0.11244	0.28652	0.36849	0.31289	0.46951	0.20828	0.34115	0.80247	0.44173	0.37909	0.30579	0.38227		0.13338	0.015855	0.12316	0.18619
0.080858		0.13454	0.41076	0.14369	0.19718	0.24996	0.3356	0.15501	0.412	0.10937	0.23763	0.17003	0.15842	0.45821	0.1213	0.38838	0.20755	0.21289	0.21454	0.182	0.17713		0.56373	0.54119	0.68942	0.9125	0.85844	1.2371	1.1247	0.64041	0.18503	0.28717	0.11232	0.28518	0.36658	0.31222	0.46723	0.20718	0.34021	0.79809	0.43986	0.37866	0.3046	0.38052		0.1323	0.01577	0.12278	0.1856
0.081101		0.13381	0.40909	0.14332	0.1961	0.24886	0.33424	0.1544	0.41012	0.10884	0.23678	0.16911	0.15756	0.45563	0.12081	0.38643	0.20661	0.21185	0.21337	0.18122	0.17649		0.55991	0.5384	0.68468	0.90813	0.85374	1.2314	1.1195	0.63863	0.18416	0.2861	0.1122	0.28384	0.36468	0.31155	0.465	0.20609	0.33927	0.79371	0.43801	0.37825	0.30342	0.37879		0.13123	0.015686	0.12239	0.185
0.081345		0.13309	0.40742	0.14294	0.19502	0.24776	0.33288	0.15378	0.40824	0.10833	0.23594	0.1682	0.1567	0.45305	0.12033	0.38448	0.20566	0.21082	0.2122	0.18043	0.17585		0.55614	0.53563	0.67997	0.90374	0.84906	1.2255	1.1142	0.63684	0.18329	0.28502	0.11208	0.28251	0.3628	0.31087	0.46283	0.20501	0.33832	0.78934	0.43616	0.37784	0.30223	0.37708		0.13017	0.015603	0.12199	0.18439
0.081589		0.13237	0.40573	0.14255	0.19395	0.24665	0.33152	0.15315	0.40639	0.10781	0.2351	0.16727	0.15584	0.45048	0.11984	0.38254	0.20471	0.20981	0.21104	0.17964	0.17521		0.55239	0.5329	0.67529	0.89936	0.84442	1.2197	1.109	0.63504	0.18241	0.28393	0.11195	0.28118	0.36092	0.31018	0.46069	0.20393	0.33737	0.78496	0.43432	0.37745	0.30105	0.37538		0.12912	0.015522	0.12158	0.18378
0.081834		0.13165	0.40404	0.14216	0.19288	0.24554	0.33017	0.15252	0.40455	0.10731	0.23427	0.16635	0.15498	0.44791	0.11935	0.38061	0.20376	0.20881	0.20988	0.17884	0.17456		0.54868	0.5302	0.67063	0.89496	0.8398	1.2137	1.1037	0.63322	0.18153	0.28284	0.11182	0.27985	0.35905	0.30948	0.45858	0.20285	0.33642	0.78059	0.43248	0.37705	0.29988	0.37371		0.12808	0.015442	0.12116	0.18317
0.08208		0.13093	0.40235	0.14177	0.19182	0.24442	0.32883	0.15189	0.40272	0.1068	0.23344	0.16543	0.15413	0.44534	0.11886	0.37868	0.20281	0.20782	0.20872	0.17804	0.1739		0.54499	0.52752	0.66599	0.89056	0.8352	1.2078	1.0984	0.6314	0.18064	0.28174	0.11169	0.27853	0.35721	0.30878	0.45651	0.20177	0.33545	0.77622	0.43065	0.37667	0.29871	0.37205		0.12704	0.015363	0.12073	0.18255
0.082326		0.13021	0.40064	0.14137	0.19077	0.2433	0.32748	0.15126	0.40091	0.10631	0.23263	0.16451	0.15328	0.44278	0.11837	0.37676	0.20185	0.20684	0.20757	0.17723	0.17324		0.54133	0.52487	0.66138	0.88615	0.83063	1.2018	1.0931	0.62955	0.17975	0.28063	0.11156	0.2772	0.35537	0.30807	0.45447	0.2007	0.33449	0.77186	0.42883	0.37629	0.29755	0.37042		0.12601	0.015285	0.1203	0.18193
0.082574		0.1295	0.39893	0.14096	0.18972	0.24218	0.32615	0.15063	0.39912	0.10582	0.23182	0.16358	0.15243	0.44023	0.11787	0.37484	0.2009	0.20588	0.20642	0.17641	0.17258		0.53771	0.52225	0.65679	0.88174	0.82609	1.1957	1.0877	0.6277	0.17885	0.27952	0.11142	0.27588	0.35355	0.30735	0.45246	0.19963	0.33352	0.7675	0.42702	0.37593	0.29639	0.3688		0.12499	0.015208	0.11986	0.1813
0.082822		0.12878	0.39721	0.14056	0.18867	0.24105	0.32481	0.14999	0.39734	0.10535	0.23102	0.16265	0.15158	0.43768	0.11738	0.37294	0.19994	0.20493	0.20527	0.17559	0.17191		0.53412	0.51966	0.65223	0.87733	0.82159	1.1897	1.0824	0.62583	0.17795	0.27839	0.11128	0.27456	0.35175	0.30662	0.45047	0.19856	0.33254	0.76314	0.42522	0.37558	0.29523	0.3672		0.12398	0.015133	0.11942	0.18067
0.08307		0.12807	0.39548	0.14014	0.18764	0.23992	0.32348	0.14935	0.39557	0.10488	0.23023	0.16173	0.15074	0.43513	0.11689	0.37104	0.19898	0.20399	0.20413	0.17477	0.17124		0.53056	0.5171	0.6477	0.87292	0.81712	1.1836	1.077	0.62394	0.17705	0.27726	0.11114	0.27324	0.34996	0.30588	0.44851	0.19749	0.33156	0.75879	0.42343	0.37524	0.29408	0.36562		0.12297	0.015059	0.11896	0.18004
0.08332		0.12737	0.39375	0.13973	0.18661	0.23879	0.32215	0.1487	0.39381	0.10442	0.22945	0.1608	0.1499	0.43259	0.11639	0.36914	0.19803	0.20307	0.20299	0.17394	0.17057		0.52703	0.51456	0.6432	0.86851	0.81269	1.1774	1.0716	0.62204	0.17614	0.27612	0.111	0.27193	0.34818	0.30513	0.44657	0.19643	0.33058	0.75444	0.42164	0.37491	0.29293	0.36405		0.12198	0.014987	0.1185	0.1794
0.08357		0.12666	0.39202	0.13931	0.18558	0.23766	0.32083	0.14805	0.39207	0.10397	0.22869	0.15988	0.14907	0.43006	0.1159	0.36725	0.19707	0.20217	0.20186	0.17311	0.16989		0.52352	0.51205	0.63872	0.8641	0.8083	1.1713	1.0661	0.62012	0.17523	0.27497	0.11085	0.27061	0.34642	0.30437	0.44466	0.19537	0.3296	0.7501	0.41987	0.3746	0.29178	0.3625		0.12098	0.014916	0.11803	0.17876
0.083821		0.12596	0.39027	0.13888	0.18456	0.23653	0.31951	0.1474	0.39034	0.10353	0.22794	0.15895	0.14824	0.42754	0.11541	0.36537	0.19611	0.20128	0.20073	0.17227	0.16921		0.52003	0.50956	0.63426	0.85969	0.80396	1.1651	1.0607	0.61818	0.17431	0.27382	0.11069	0.2693	0.34468	0.3036	0.44277	0.19432	0.32861	0.74577	0.4181	0.37429	0.29064	0.36097		0.12	0.014846	0.11756	0.17812
0.084073		0.12526	0.38853	0.13845	0.18355	0.2354	0.31819	0.14674	0.38862	0.10309	0.2272	0.15803	0.14741	0.42502	0.11492	0.3635	0.19515	0.20042	0.19961	0.17143	0.16852		0.51657	0.5071	0.62983	0.85529	0.79966	1.159	1.0552	0.61623	0.17339	0.27265	0.11053	0.26799	0.34294	0.30281	0.4409	0.19326	0.32762	0.74144	0.41634	0.37399	0.2895	0.35947		0.11903	0.014778	0.11708	0.17748
0.084325		0.12456	0.38677	0.13802	0.18255	0.23426	0.31688	0.14608	0.38691	0.10266	0.22647	0.1571	0.14659	0.42251	0.11442	0.36164	0.1942	0.19958	0.19849	0.17058	0.16784		0.51313	0.50467	0.62543	0.85089	0.79543	1.1528	1.0498	0.61427	0.17247	0.27148	0.11037	0.26668	0.34122	0.30202	0.43904	0.19222	0.32663	0.73711	0.41459	0.3737	0.28837	0.35799		0.11806	0.014712	0.11659	0.17683
0.084579		0.12387	0.38501	0.13758	0.18156	0.23313	0.31557	0.14543	0.38521	0.10224	0.22575	0.15618	0.14577	0.42	0.11393	0.35978	0.19324	0.19875	0.19738	0.16973	0.16715		0.50971	0.50226	0.62105	0.8465	0.79122	1.1466	1.0443	0.61229	0.17155	0.2703	0.1102	0.26538	0.33952	0.30122	0.43721	0.19118	0.32562	0.7328	0.41286	0.37341	0.28724	0.35653		0.1171	0.014647	0.1161	0.17619
0.084833		0.12317	0.38325	0.13714	0.18057	0.23199	0.31427	0.14476	0.38351	0.10183	0.22504	0.15526	0.14495	0.41751	0.11344	0.35793	0.19228	0.19794	0.19628	0.16888	0.16646		0.50632	0.49987	0.61669	0.84211	0.78707	1.1403	1.0388	0.61029	0.17062	0.26912	0.11003	0.26408	0.33783	0.3004	0.43539	0.19014	0.32462	0.72849	0.41115	0.37313	0.28611	0.35509		0.11614	0.014584	0.1156	0.17554
0.085087		0.12249	0.38149	0.1367	0.17959	0.23086	0.31297	0.1441	0.38182	0.10142	0.22434	0.15434	0.14414	0.41502	0.11295	0.3561	0.19132	0.19715	0.19518	0.16803	0.16576		0.50295	0.49751	0.61236	0.83774	0.78297	1.1341	1.0333	0.60829	0.16969	0.26792	0.10986	0.26278	0.33616	0.29957	0.43359	0.1891	0.32361	0.7242	0.40944	0.37284	0.28499	0.35366		0.1152	0.014523	0.11509	0.17489
0.085343		0.1218	0.37972	0.13625	0.17862	0.22973	0.31169	0.14344	0.38014	0.10102	0.22364	0.15342	0.14334	0.41254	0.11246	0.35427	0.19037	0.19639	0.19408	0.16717	0.16507		0.4996	0.49517	0.60805	0.83342	0.77891	1.1278	1.0278	0.60626	0.16875	0.26673	0.10968	0.26148	0.33451	0.29873	0.43182	0.18807	0.32259	0.71991	0.40774	0.37257	0.28387	0.35225		0.11426	0.014463	0.11458	0.17424
0.085599		0.12112	0.37795	0.13579	0.17765	0.2286	0.31041	0.14277	0.37846	0.10063	0.22294	0.1525	0.14253	0.41007	0.11198	0.35246	0.18941	0.19564	0.193	0.16631	0.16437		0.49627	0.49285	0.60377	0.82912	0.77489	1.1216	1.0223	0.60423	0.16782	0.26552	0.1095	0.26018	0.33288	0.29788	0.43007	0.18705	0.32158	0.71563	0.40606	0.37229	0.28275	0.35086		0.11333	0.014406	0.11406	0.17359
0.085856		0.12045	0.37617	0.13533	0.1767	0.22748	0.30915	0.1421	0.37679	0.10025	0.22225	0.15159	0.14174	0.4076	0.1115	0.35067	0.18846	0.19492	0.19192	0.16545	0.16366		0.49296	0.49055	0.59951	0.82482	0.77091	1.1153	1.0168	0.60218	0.16688	0.26431	0.10931	0.25889	0.33126	0.29702	0.42835	0.18603	0.32055	0.71137	0.40438	0.37201	0.28164	0.34948		0.11241	0.014351	0.11354	0.17294
0.086114		0.11978	0.3744	0.13487	0.17575	0.22636	0.30789	0.14143	0.37512	0.099876	0.22155	0.15068	0.14094	0.40515	0.11102	0.34889	0.18751	0.19421	0.19085	0.16459	0.16296		0.48968	0.48828	0.59528	0.82053	0.76697	1.109	1.0113	0.60012	0.16594	0.26309	0.10911	0.2576	0.32966	0.29614	0.42664	0.18501	0.31953	0.70712	0.40271	0.37173	0.28054	0.34812		0.11149	0.014298	0.11302	0.17231
0.086373		0.11911	0.37262	0.1344	0.17482	0.22524	0.30665	0.14076	0.37346	0.099512	0.22086	0.14977	0.14015	0.40271	0.11055	0.34711	0.18656	0.19353	0.18978	0.16372	0.16225		0.48641	0.48603	0.59107	0.81624	0.76307	1.1027	1.0057	0.59805	0.165	0.26187	0.10892	0.25631	0.32808	0.29525	0.42494	0.184	0.3185	0.70288	0.40106	0.37146	0.27943	0.34678		0.11059	0.014247	0.11248	0.17167
0.086632		0.11845	0.37084	0.13393	0.17389	0.22413	0.3054	0.14008	0.37181	0.099156	0.22017	0.14887	0.13937	0.40028	0.11008	0.34534	0.18561	0.19286	0.18872	0.16286	0.16155		0.48317	0.48381	0.58689	0.81195	0.75921	1.0963	1.0002	0.59597	0.16406	0.26064	0.10871	0.25503	0.32652	0.29436	0.42325	0.183	0.31747	0.69866	0.39941	0.37118	0.27834	0.34544		0.10969	0.014199	0.11195	0.17104
0.086892		0.11779	0.36906	0.13346	0.17297	0.22302	0.30417	0.13941	0.37016	0.098811	0.21947	0.14796	0.13859	0.39785	0.10962	0.34358	0.18466	0.1922	0.18767	0.16199	0.16084		0.47995	0.48161	0.58274	0.80766	0.75538	1.09	0.99474	0.59389	0.16311	0.25941	0.10851	0.25375	0.32498	0.29345	0.42158	0.182	0.31644	0.69445	0.39778	0.37091	0.27724	0.34413		0.10881	0.014152	0.11141	0.1704
0.087153		0.11714	0.36728	0.13298	0.17206	0.22192	0.30294	0.13873	0.36852	0.098479	0.21877	0.14707	0.13782	0.39544	0.10916	0.34182	0.18372	0.19157	0.18663	0.16112	0.16013		0.47675	0.47944	0.57861	0.80338	0.75163	1.0837	0.98926	0.59179	0.16217	0.25817	0.10829	0.25248	0.32345	0.29252	0.4199	0.181	0.31541	0.69026	0.39615	0.37063	0.27616	0.34282		0.10793	0.014108	0.11086	0.16977
0.087415		0.11649	0.36549	0.1325	0.17115	0.22082	0.30171	0.13805	0.36688	0.098153	0.21807	0.14617	0.13704	0.39304	0.1087	0.34006	0.18278	0.19095	0.1856	0.16026	0.15942		0.47357	0.47729	0.57452	0.79909	0.7479	1.0773	0.98376	0.58968	0.16123	0.25693	0.10808	0.25121	0.32195	0.29159	0.41824	0.18	0.31438	0.6861	0.39454	0.37036	0.27508	0.34153		0.10706	0.014066	0.11031	0.16914
0.087678		0.11584	0.3637	0.13202	0.17026	0.21974	0.30049	0.13737	0.36524	0.097838	0.21738	0.14528	0.13628	0.39065	0.10824	0.33831	0.18184	0.19034	0.18457	0.15939	0.1587		0.47042	0.47517	0.57044	0.79481	0.7442	1.0709	0.97827	0.58756	0.16028	0.25568	0.10785	0.24995	0.32047	0.29064	0.41659	0.17901	0.31334	0.68197	0.39294	0.37008	0.27401	0.34026		0.1062	0.014025	0.10976	0.16851
0.087941		0.1152	0.36192	0.13153	0.16936	0.21866	0.29927	0.13669	0.36361	0.097533	0.21668	0.14439	0.13551	0.38827	0.10779	0.33656	0.1809	0.18974	0.18356	0.15852	0.15799		0.46728	0.47308	0.5664	0.79053	0.74053	1.0645	0.97278	0.58543	0.15934	0.25443	0.10763	0.24869	0.31901	0.28968	0.41495	0.17803	0.31231	0.67785	0.39134	0.36981	0.27294	0.33902		0.10534	0.013986	0.1092	0.16788
0.088205		0.11457	0.36012	0.13104	0.16848	0.21759	0.29805	0.13601	0.36199	0.09724	0.21597	0.14351	0.13476	0.3859	0.10733	0.33481	0.17997	0.18915	0.18255	0.15765	0.15727		0.46418	0.47101	0.56239	0.78625	0.73688	1.0581	0.9673	0.58328	0.1584	0.25318	0.1074	0.24744	0.31757	0.28871	0.41331	0.17705	0.31127	0.67375	0.38976	0.36953	0.27188	0.33779		0.10449	0.013949	0.10864	0.16725
0.08847		0.11393	0.35833	0.13054	0.1676	0.21653	0.29683	0.13533	0.36037	0.096959	0.21527	0.14263	0.134	0.38354	0.10688	0.33307	0.17904	0.18857	0.18155	0.15679	0.15656		0.46109	0.46896	0.55841	0.78197	0.73327	1.0517	0.96181	0.58112	0.15745	0.25193	0.10717	0.24619	0.31616	0.28773	0.41168	0.17607	0.31024	0.66967	0.38818	0.36926	0.27082	0.33658		0.10365	0.013913	0.10808	0.16663
0.088736		0.11331	0.35654	0.13005	0.16673	0.21548	0.29561	0.13464	0.35875	0.09669	0.21456	0.14176	0.13326	0.3812	0.10643	0.33132	0.17812	0.18801	0.18056	0.15592	0.15584		0.45802	0.46695	0.55446	0.77769	0.72968	1.0453	0.95633	0.57895	0.15651	0.25068	0.10693	0.24494	0.31479	0.28673	0.41005	0.1751	0.30921	0.6656	0.38661	0.369	0.26977	0.33538		0.10281	0.013879	0.10751	0.16601
0.089002		0.11269	0.35475	0.12954	0.16586	0.21443	0.29439	0.13396	0.35714	0.096434	0.21386	0.14089	0.13251	0.37886	0.10598	0.32958	0.1772	0.18745	0.17958	0.15506	0.15512		0.45498	0.46495	0.55054	0.77342	0.72613	1.0389	0.95084	0.57676	0.15557	0.24942	0.1067	0.2437	0.31346	0.28573	0.40843	0.17413	0.30817	0.66154	0.38504	0.36874	0.26873	0.33419		0.10198	0.013845	0.10694	0.16539
0.089269		0.11207	0.35295	0.12904	0.16501	0.2134	0.29317	0.13327	0.35553	0.096197	0.21315	0.14003	0.13177	0.37653	0.10553	0.32784	0.17628	0.18691	0.17861	0.15419	0.15441		0.45197	0.46299	0.54665	0.76915	0.72261	1.0325	0.94537	0.57456	0.15463	0.24817	0.10645	0.24246	0.31217	0.28471	0.40681	0.17316	0.30714	0.65749	0.38348	0.36848	0.2677	0.33301		0.10115	0.013813	0.10637	0.16477
0.089537		0.11146	0.35116	0.12853	0.16415	0.21239	0.29196	0.13259	0.35392	0.095974	0.21244	0.13917	0.13104	0.37421	0.10508	0.32611	0.17537	0.18638	0.17765	0.15333	0.15369		0.44897	0.46104	0.54279	0.76488	0.71912	1.0261	0.93989	0.57235	0.15369	0.24692	0.1062	0.24123	0.3109	0.28368	0.40519	0.17221	0.3061	0.65345	0.38193	0.36823	0.26667	0.33184		0.10034	0.013782	0.10579	0.16416
0.089806		0.11085	0.34937	0.12802	0.16331	0.21138	0.29074	0.13191	0.35232	0.095766	0.21173	0.13831	0.13031	0.37191	0.10464	0.32437	0.17446	0.18585	0.17671	0.15247	0.15297		0.446	0.45911	0.53896	0.76061	0.71565	1.0196	0.93442	0.57012	0.15275	0.24567	0.10595	0.24	0.30967	0.28264	0.40357	0.17125	0.30506	0.64943	0.38037	0.36803	0.26564	0.33068		0.099523	0.013752	0.10521	0.16355
0.090076		0.11025	0.34757	0.12751	0.16247	0.21039	0.28952	0.13122	0.35073	0.095572	0.21102	0.13746	0.12958	0.36962	0.10419	0.32264	0.17356	0.18534	0.17577	0.15162	0.15226		0.44306	0.45721	0.53516	0.75635	0.71221	1.0132	0.92895	0.56788	0.15181	0.24442	0.10568	0.23878	0.30845	0.28158	0.40195	0.1703	0.30401	0.64542	0.37883	0.36786	0.26462	0.32953		0.098716	0.013723	0.10463	0.16294
0.090347		0.10967	0.34579	0.12699	0.16164	0.2094	0.2883	0.13054	0.34914	0.095398	0.2103	0.13663	0.12887	0.36735	0.10375	0.3209	0.17266	0.18484	0.17484	0.15076	0.15155		0.44013	0.45533	0.53139	0.75209	0.70878	1.0068	0.9235	0.56563	0.15088	0.24317	0.10541	0.23757	0.30726	0.28052	0.40034	0.16936	0.30297	0.64142	0.37728	0.36769	0.26361	0.32839		0.097917	0.013695	0.10405	0.16233
0.090618		0.10908	0.34401	0.12647	0.16081	0.20843	0.28708	0.12985	0.34755	0.09524	0.20958	0.13579	0.12815	0.36509	0.10331	0.31917	0.17176	0.18435	0.17392	0.14991	0.15083		0.43725	0.45346	0.52764	0.74784	0.70538	1.0004	0.91805	0.56336	0.14994	0.24193	0.10514	0.23635	0.30609	0.27944	0.39872	0.16843	0.30192	0.63743	0.37574	0.36753	0.26261	0.32726		0.097122	0.013668	0.10346	0.16173
0.09089		0.10851	0.34224	0.12595	0.15999	0.20747	0.28586	0.12917	0.34597	0.095102	0.20885	0.13496	0.12745	0.36283	0.10287	0.31744	0.17087	0.18386	0.17301	0.14906	0.15012		0.4344	0.45162	0.52393	0.74359	0.70199	0.99396	0.9126	0.56109	0.14901	0.2407	0.10486	0.23515	0.30495	0.27836	0.39711	0.1675	0.30086	0.63346	0.37421	0.36737	0.26162	0.32614		0.096332	0.013641	0.10287	0.16113
0.091163		0.10794	0.34047	0.12543	0.15918	0.20651	0.28464	0.12849	0.34439	0.09498	0.20813	0.13414	0.12674	0.36059	0.10243	0.31572	0.16999	0.18339	0.17211	0.14822	0.14941		0.43158	0.44979	0.52024	0.73935	0.69862	0.98756	0.90716	0.5588	0.14807	0.23946	0.10458	0.23395	0.30384	0.27726	0.39549	0.16657	0.2998	0.62951	0.37268	0.3672	0.26064	0.32503		0.095548	0.013616	0.10228	0.16053
0.091437		0.10737	0.3387	0.1249	0.15837	0.20556	0.28342	0.12781	0.34282	0.094873	0.2074	0.13332	0.12604	0.35835	0.102	0.31399	0.16911	0.18293	0.17123	0.14738	0.1487		0.42879	0.44798	0.51659	0.73512	0.69528	0.98117	0.90173	0.5565	0.14714	0.23823	0.10428	0.23276	0.30274	0.27615	0.39388	0.16566	0.29873	0.62556	0.37115	0.36704	0.25966	0.32394		0.094769	0.013591	0.10169	0.15993
0.091711		0.10681	0.33694	0.12437	0.15758	0.20462	0.2822	0.12713	0.34124	0.094779	0.20667	0.13251	0.12535	0.35613	0.10156	0.31227	0.16823	0.18247	0.17035	0.14654	0.148		0.42602	0.44619	0.51296	0.73091	0.69195	0.97479	0.89631	0.55419	0.14622	0.237	0.10399	0.23157	0.30167	0.27504	0.39227	0.16475	0.29766	0.62163	0.36962	0.36687	0.25869	0.32285		0.093996	0.013568	0.1011	0.15933
0.091987		0.10626	0.33517	0.12384	0.15678	0.20369	0.28097	0.12645	0.33968	0.094698	0.20593	0.13171	0.12467	0.35392	0.10113	0.31055	0.16736	0.18203	0.16949	0.14571	0.14729		0.42329	0.44442	0.50936	0.72674	0.68863	0.96842	0.89089	0.55187	0.14529	0.23577	0.10368	0.23039	0.30062	0.27391	0.39065	0.16384	0.29659	0.61772	0.3681	0.3667	0.25772	0.32178		0.093228	0.013545	0.1005	0.15873
0.092263		0.10571	0.33341	0.12331	0.156	0.20276	0.27975	0.12577	0.33812	0.094632	0.2052	0.13092	0.12399	0.35173	0.1007	0.30883	0.1665	0.1816	0.16864	0.14488	0.14659		0.42058	0.44267	0.5058	0.72259	0.68534	0.96206	0.88549	0.54954	0.14437	0.23455	0.10337	0.22922	0.2996	0.27278	0.38903	0.16295	0.29551	0.61383	0.36658	0.36653	0.25675	0.32071		0.092466	0.013523	0.099908	0.15813
0.09254		0.10517	0.33165	0.12277	0.15522	0.20184	0.27852	0.1251	0.33656	0.09458	0.20446	0.13013	0.12331	0.34954	0.10027	0.30711	0.16564	0.18118	0.16781	0.14405	0.14589		0.4179	0.44094	0.50227	0.71844	0.68206	0.95572	0.8801	0.5472	0.14346	0.23332	0.10305	0.22805	0.29859	0.27163	0.38742	0.16206	0.29442	0.60995	0.36507	0.36635	0.25578	0.31966		0.091709	0.013502	0.099312	0.15754
0.092818		0.10463	0.32989	0.12223	0.15445	0.20093	0.2773	0.12442	0.33501	0.094542	0.20371	0.12936	0.12265	0.34737	0.099847	0.30539	0.16479	0.18077	0.16698	0.14323	0.1452		0.41524	0.43922	0.49876	0.7143	0.67879	0.94938	0.87471	0.54486	0.14254	0.2321	0.10273	0.22689	0.2976	0.27048	0.3858	0.16118	0.29333	0.60608	0.36356	0.36617	0.25481	0.31862		0.090957	0.013481	0.098716	0.15695
0.093097		0.10409	0.32813	0.12169	0.15369	0.20002	0.27607	0.12375	0.33346	0.094521	0.20297	0.12859	0.12199	0.34521	0.099424	0.30368	0.16394	0.18037	0.16618	0.14241	0.1445		0.4126	0.43753	0.49529	0.71018	0.67555	0.94305	0.86934	0.5425	0.14164	0.23087	0.1024	0.22574	0.29663	0.26931	0.38418	0.16031	0.29224	0.60224	0.36206	0.36598	0.25385	0.31759		0.090211	0.013462	0.09812	0.15636
0.093376		0.10356	0.32637	0.12115	0.15294	0.19912	0.27484	0.12308	0.33192	0.094518	0.20222	0.12783	0.12135	0.34307	0.099003	0.30197	0.16311	0.17999	0.16538	0.1416	0.14381		0.40999	0.43585	0.49185	0.70606	0.67231	0.93674	0.86398	0.54014	0.14073	0.22965	0.10207	0.2246	0.29567	0.26814	0.38256	0.15945	0.29114	0.59841	0.36056	0.36578	0.25288	0.31657		0.089469	0.013443	0.097524	0.15577
0.093657		0.10304	0.32461	0.12061	0.15219	0.19823	0.27362	0.12242	0.33038	0.094536	0.20147	0.12709	0.12071	0.34094	0.098587	0.30026	0.16228	0.17962	0.1646	0.1408	0.14313		0.4074	0.4342	0.48844	0.70194	0.66909	0.93045	0.85865	0.53777	0.13983	0.22842	0.10173	0.22347	0.29471	0.26696	0.38093	0.1586	0.29004	0.5946	0.35907	0.36557	0.25191	0.31556		0.088734	0.013425	0.096931	0.15518
0.093938		0.10251	0.32286	0.12006	0.15146	0.19735	0.27239	0.12175	0.32885	0.09457	0.20072	0.12635	0.12008	0.33882	0.098172	0.29855	0.16145	0.17927	0.16385	0.14	0.14244		0.40484	0.43257	0.48507	0.69784	0.66589	0.92416	0.85332	0.53539	0.13893	0.22719	0.10138	0.22235	0.29378	0.26577	0.37931	0.15776	0.28893	0.59082	0.35758	0.36536	0.25094	0.31456		0.088003	0.013408	0.096337	0.1546
0.09422		0.102	0.32111	0.11952	0.15073	0.19647	0.27117	0.12109	0.32733	0.094622	0.19997	0.12561	0.11946	0.3367	0.09776	0.29685	0.16064	0.17892	0.16312	0.1392	0.14176		0.40231	0.43095	0.48173	0.69375	0.6627	0.91787	0.84801	0.533	0.13804	0.22597	0.10103	0.22123	0.29285	0.26457	0.37769	0.15693	0.28781	0.58705	0.3561	0.36514	0.24996	0.31356		0.087278	0.013391	0.095742	0.15402
0.094503		0.10148	0.31936	0.11897	0.15001	0.19561	0.26994	0.12043	0.32582	0.094692	0.19922	0.12488	0.11884	0.33459	0.097352	0.29515	0.15984	0.1786	0.1624	0.13841	0.14108		0.39981	0.42936	0.47843	0.68966	0.65953	0.9116	0.84272	0.53061	0.13714	0.22474	0.10067	0.22012	0.29193	0.26337	0.37606	0.15611	0.28669	0.5833	0.35462	0.36492	0.24899	0.31258		0.086558	0.013375	0.095148	0.15344
0.094787		0.10097	0.31762	0.11842	0.1493	0.19477	0.26871	0.11978	0.32431	0.09478	0.19846	0.12416	0.11823	0.33249	0.096946	0.29345	0.15904	0.17828	0.1617	0.13763	0.14041		0.39733	0.4278	0.47516	0.68559	0.65638	0.90534	0.83745	0.52821	0.13626	0.22352	0.10031	0.21902	0.29103	0.26216	0.37444	0.1553	0.28557	0.57957	0.35316	0.36468	0.24801	0.3116		0.085842	0.013359	0.094555	0.15286
0.095072		0.10046	0.31587	0.11787	0.14861	0.19393	0.26748	0.11913	0.3228	0.094884	0.19771	0.12345	0.11763	0.3304	0.096543	0.29176	0.15826	0.17797	0.16101	0.13685	0.13974		0.39487	0.42625	0.47192	0.68153	0.65324	0.89909	0.83219	0.52579	0.13537	0.22229	0.09994	0.21793	0.29013	0.26094	0.37281	0.15451	0.28444	0.57586	0.35171	0.36446	0.24703	0.31063		0.085133	0.013343	0.093962	0.15228
0.095357		0.099963	0.31414	0.11732	0.14792	0.1931	0.26625	0.11848	0.32131	0.095005	0.19696	0.12274	0.11703	0.32832	0.096144	0.29007	0.15749	0.17768	0.16034	0.13608	0.13907		0.39244	0.42474	0.46872	0.67749	0.65012	0.89285	0.82695	0.52338	0.1345	0.22106	0.099566	0.21685	0.28923	0.25971	0.37118	0.15372	0.28331	0.57218	0.35026	0.36422	0.24605	0.30967		0.084428	0.013328	0.093369	0.15171
0.095644		0.099464	0.3124	0.11676	0.14725	0.19227	0.26502	0.11783	0.31982	0.095142	0.19621	0.12204	0.11644	0.32624	0.095749	0.28838	0.15673	0.17739	0.15969	0.13532	0.13841		0.39003	0.42324	0.46555	0.67345	0.64702	0.88663	0.82172	0.52095	0.13362	0.21984	0.099187	0.21578	0.28835	0.25848	0.36956	0.15295	0.28217	0.56851	0.34883	0.36398	0.24507	0.30872		0.083728	0.013313	0.092778	0.15114
0.095931		0.09897	0.31067	0.11621	0.14658	0.19145	0.26379	0.11719	0.31834	0.095295	0.19546	0.12134	0.11585	0.32417	0.095357	0.2867	0.15596	0.17712	0.15905	0.13456	0.13775		0.38764	0.42178	0.46242	0.66943	0.64394	0.88043	0.81651	0.51852	0.13276	0.21861	0.098802	0.21471	0.28747	0.25724	0.36795	0.15219	0.28103	0.56486	0.3474	0.36373	0.24409	0.30778		0.083034	0.013298	0.092188	0.15057
0.096219		0.09848	0.30894	0.11565	0.14593	0.19064	0.26256	0.11656	0.31687	0.095464	0.19472	0.12065	0.11527	0.32211	0.094969	0.28502	0.15521	0.17685	0.15842	0.13381	0.13709		0.38528	0.42033	0.45932	0.66543	0.64087	0.87424	0.81131	0.51608	0.13189	0.21738	0.098412	0.21366	0.28659	0.256	0.36633	0.15145	0.27989	0.56123	0.34599	0.36347	0.2431	0.30686		0.082345	0.013283	0.091598	0.15
0.096508		0.097993	0.30722	0.1151	0.14528	0.18982	0.26133	0.11593	0.3154	0.095648	0.19398	0.11996	0.11469	0.32006	0.094585	0.28334	0.15445	0.17658	0.1578	0.13307	0.13644		0.38295	0.41891	0.45625	0.66144	0.63782	0.86806	0.80612	0.51364	0.13103	0.21616	0.098018	0.21261	0.28573	0.25475	0.36472	0.15072	0.27874	0.55763	0.34458	0.36321	0.24211	0.30594		0.081661	0.013268	0.091011	0.14943
0.096798		0.09751	0.30551	0.11454	0.14464	0.18902	0.2601	0.1153	0.31395	0.095844	0.19325	0.11928	0.11412	0.31801	0.094206	0.28167	0.1537	0.17631	0.1572	0.13234	0.1358		0.38066	0.41752	0.45322	0.65747	0.63479	0.8619	0.80095	0.51119	0.13018	0.21494	0.097618	0.21158	0.28487	0.2535	0.3631	0.15002	0.27759	0.55405	0.34318	0.36293	0.24112	0.30504		0.080983	0.013253	0.090424	0.14887
0.097089		0.097031	0.30381	0.11398	0.14402	0.18822	0.25888	0.11468	0.3125	0.096051	0.19252	0.11861	0.11356	0.31598	0.093833	0.28	0.15296	0.17605	0.1566	0.13161	0.13515		0.37838	0.41614	0.45021	0.6535	0.63177	0.85579	0.7958	0.50874	0.12933	0.21372	0.097212	0.21056	0.28401	0.25223	0.36148	0.14933	0.27644	0.55048	0.34179	0.36265	0.24013	0.30415		0.08031	0.013238	0.089842	0.14831
0.09738		0.096554	0.30211	0.11342	0.1434	0.18742	0.25765	0.11406	0.31106	0.09627	0.19179	0.11794	0.113	0.31395	0.093462	0.27834	0.15222	0.17579	0.15602	0.1309	0.13451		0.37613	0.41478	0.44724	0.64957	0.62878	0.84967	0.79066	0.50629	0.12848	0.21249	0.096804	0.20954	0.28317	0.25097	0.35987	0.14866	0.27529	0.54695	0.3404	0.36236	0.23913	0.30326		0.079641	0.013223	0.089259	0.14775
0.097673		0.09608	0.30043	0.11286	0.1428	0.18663	0.25642	0.11345	0.30964	0.096498	0.19107	0.11728	0.11245	0.31192	0.093096	0.27669	0.15147	0.17552	0.15546	0.13019	0.13388		0.37391	0.41343	0.4443	0.64565	0.6258	0.84357	0.78554	0.50383	0.12764	0.21128	0.09639	0.20854	0.28233	0.2497	0.35824	0.148	0.27413	0.54344	0.33903	0.36206	0.23813	0.30238		0.078979	0.013208	0.088677	0.1472
0.097966		0.095608	0.29875	0.1123	0.1422	0.18584	0.25519	0.11284	0.30822	0.096735	0.19034	0.11662	0.1119	0.3099	0.092734	0.27504	0.15073	0.17526	0.1549	0.12948	0.13325		0.3717	0.41211	0.4414	0.64175	0.62285	0.83749	0.78043	0.50137	0.1268	0.21006	0.095972	0.20754	0.28149	0.24843	0.35662	0.14736	0.27297	0.53995	0.33767	0.36176	0.23713	0.30152		0.078321	0.013192	0.088098	0.14664
0.09826		0.09514	0.29708	0.11174	0.14161	0.18506	0.25397	0.11224	0.30682	0.096981	0.18961	0.11597	0.11135	0.30789	0.092377	0.27339	0.15	0.175	0.15434	0.12879	0.13262		0.36953	0.41079	0.43852	0.63787	0.61991	0.83143	0.77535	0.4989	0.12597	0.20884	0.09555	0.20656	0.28066	0.24715	0.355	0.14674	0.27181	0.53649	0.33632	0.36145	0.23612	0.30066		0.077669	0.013177	0.087521	0.14609
0.098555		0.094674	0.29541	0.11118	0.14102	0.18429	0.25274	0.11164	0.30542	0.097236	0.18889	0.11532	0.11082	0.30589	0.092024	0.27175	0.14926	0.17473	0.1538	0.12811	0.132		0.36737	0.40949	0.43568	0.634	0.61699	0.82539	0.77027	0.49643	0.12514	0.20763	0.095124	0.20558	0.27984	0.24587	0.35337	0.14614	0.27065	0.53306	0.33499	0.36113	0.23511	0.29981		0.077022	0.013161	0.086946	0.14554
0.098851		0.094211	0.29375	0.11062	0.14044	0.18351	0.25152	0.11106	0.30403	0.097499	0.18816	0.11468	0.11028	0.3039	0.091675	0.27012	0.14853	0.17447	0.15326	0.12743	0.13138		0.36524	0.4082	0.43287	0.63016	0.6141	0.81938	0.76522	0.49396	0.12432	0.20642	0.094694	0.20461	0.27902	0.24459	0.35174	0.14556	0.26948	0.52967	0.33368	0.36081	0.2341	0.29897		0.076381	0.013145	0.086373	0.145
0.099148		0.093751	0.2921	0.11006	0.13987	0.18275	0.2503	0.11047	0.30264	0.097771	0.18743	0.11404	0.10976	0.30191	0.091331	0.26849	0.14779	0.1742	0.15273	0.12677	0.13077		0.36313	0.40693	0.43009	0.62634	0.61123	0.81339	0.76019	0.49148	0.1235	0.20522	0.09426	0.20365	0.27821	0.2433	0.35011	0.145	0.26832	0.52631	0.33238	0.36048	0.23309	0.29813		0.075745	0.013129	0.085803	0.14446
0.099446		0.093293	0.29045	0.1095	0.1393	0.18199	0.24908	0.1099	0.30126	0.098051	0.18669	0.11341	0.10924	0.29992	0.090992	0.26687	0.14706	0.17392	0.15221	0.12611	0.13016		0.36104	0.40566	0.42735	0.62254	0.60839	0.80742	0.75517	0.489	0.12269	0.20402	0.093822	0.2027	0.2774	0.24201	0.34847	0.14446	0.26715	0.52298	0.33108	0.36015	0.23207	0.2973		0.075114	0.013112	0.085236	0.14392
0.099744		0.092838	0.2888	0.10894	0.13874	0.18123	0.24787	0.10933	0.29989	0.098338	0.18596	0.11279	0.10872	0.29795	0.090657	0.26526	0.14633	0.17365	0.15169	0.12547	0.12955		0.35898	0.40441	0.42463	0.61876	0.60556	0.80148	0.75018	0.48652	0.12188	0.20282	0.093381	0.20176	0.2766	0.24073	0.34684	0.14393	0.26598	0.51969	0.3298	0.35982	0.23105	0.29648		0.074489	0.013095	0.084671	0.14339
0.10004		0.092385	0.28716	0.10838	0.13818	0.18048	0.24666	0.10877	0.29851	0.098631	0.18522	0.11217	0.10821	0.29598	0.090328	0.26365	0.1456	0.17337	0.15118	0.12483	0.12895		0.35694	0.40318	0.42193	0.61499	0.60276	0.79557	0.74521	0.48404	0.12108	0.20162	0.092937	0.20083	0.27579	0.23944	0.3452	0.14342	0.26482	0.51642	0.32853	0.35948	0.23002	0.29566		0.07387	0.013078	0.084109	0.14286
0.10034		0.091935	0.28552	0.10782	0.13762	0.17973	0.24545	0.10821	0.29714	0.098929	0.18448	0.11155	0.10771	0.29402	0.090003	0.26205	0.14488	0.17309	0.15067	0.12421	0.12835		0.35492	0.40196	0.41927	0.61123	0.59998	0.78968	0.74026	0.48155	0.12028	0.20042	0.092489	0.19991	0.27499	0.23815	0.34356	0.14293	0.26365	0.51319	0.32726	0.35914	0.229	0.29484		0.073256	0.01306	0.083551	0.14234
0.10065		0.091488	0.28389	0.10726	0.13707	0.17899	0.24425	0.10767	0.29577	0.099232	0.18373	0.11094	0.10721	0.29206	0.089684	0.26046	0.14415	0.17281	0.15017	0.12361	0.12775		0.35292	0.40076	0.41664	0.60749	0.59722	0.78383	0.73533	0.47906	0.11949	0.19923	0.092038	0.199	0.27418	0.23685	0.34192	0.14246	0.26248	0.50998	0.326	0.35879	0.22797	0.29402		0.072647	0.013042	0.082995	0.14182
0.10095		0.091043	0.28227	0.10669	0.13653	0.17825	0.24306	0.10713	0.2944	0.099538	0.18299	0.11034	0.10672	0.29012	0.089372	0.25887	0.14343	0.17252	0.14967	0.12302	0.12717		0.35095	0.39957	0.41403	0.60376	0.59447	0.77802	0.73041	0.47657	0.1187	0.19804	0.091584	0.1981	0.27338	0.23556	0.34028	0.142	0.26132	0.50679	0.32475	0.35844	0.22693	0.29321		0.072044	0.013024	0.082447	0.14131
0.10125		0.090602	0.28065	0.10613	0.13599	0.17751	0.24186	0.1066	0.29304	0.099848	0.18224	0.10974	0.10623	0.28818	0.089063	0.25729	0.14271	0.17223	0.14917	0.12245	0.12658		0.349	0.39838	0.41145	0.60005	0.59174	0.77222	0.72553	0.47408	0.11792	0.19685	0.091129	0.19722	0.27258	0.23427	0.33864	0.14155	0.26016	0.50364	0.3235	0.35811	0.2259	0.2924		0.071446	0.013005	0.081898	0.1408
0.10156		0.090163	0.27904	0.10558	0.13545	0.17677	0.24067	0.10608	0.29167	0.10016	0.18149	0.10915	0.10575	0.28625	0.08876	0.25572	0.14198	0.17193	0.14868	0.12188	0.126		0.34708	0.3972	0.4089	0.59636	0.58903	0.76645	0.72067	0.47158	0.11715	0.19566	0.090672	0.19634	0.27178	0.23299	0.33701	0.14112	0.25899	0.50051	0.32226	0.35777	0.22486	0.29159		0.070855	0.012985	0.081353	0.1403
0.10186		0.089727	0.27743	0.10502	0.13492	0.17603	0.23948	0.10558	0.2903	0.10047	0.18073	0.10856	0.10528	0.28433	0.088463	0.25416	0.14126	0.17164	0.14819	0.12133	0.12542		0.34518	0.39602	0.40638	0.59268	0.58633	0.76072	0.71584	0.46909	0.11638	0.19447	0.090211	0.19548	0.27098	0.2317	0.33538	0.1407	0.25783	0.49741	0.32103	0.35744	0.22383	0.29079		0.070269	0.012966	0.080811	0.13979
0.10217		0.089293	0.27583	0.10446	0.13439	0.17529	0.2383	0.10508	0.28894	0.10079	0.17998	0.10798	0.10481	0.28242	0.088172	0.2526	0.14054	0.17134	0.14771	0.12078	0.12485		0.34331	0.39485	0.40389	0.58901	0.58365	0.75502	0.71103	0.46659	0.11561	0.19328	0.089749	0.19464	0.27018	0.23041	0.33374	0.1403	0.25668	0.49434	0.3198	0.3571	0.22279	0.28999		0.069689	0.012945	0.080274	0.1393
0.10247		0.088864	0.27423	0.10391	0.13386	0.17456	0.23712	0.10459	0.28758	0.10111	0.17922	0.1074	0.10435	0.28051	0.08789	0.25106	0.13982	0.17103	0.14724	0.12024	0.12427		0.34146	0.39368	0.40142	0.58536	0.58098	0.74935	0.70625	0.4641	0.11485	0.1921	0.089283	0.1938	0.26938	0.22913	0.33211	0.13991	0.25552	0.49129	0.31858	0.35677	0.22175	0.28919		0.069115	0.012925	0.07974	0.13881
0.10278		0.088437	0.27264	0.10335	0.13334	0.17382	0.23595	0.10412	0.28623	0.10143	0.17846	0.10683	0.10389	0.27861	0.087618	0.24952	0.13911	0.17072	0.14676	0.1197	0.12371		0.33963	0.39251	0.39898	0.58173	0.57833	0.74372	0.7015	0.46161	0.1141	0.19091	0.088816	0.19297	0.26858	0.22786	0.33048	0.13953	0.25437	0.48827	0.31736	0.35644	0.2207	0.28839		0.068547	0.012904	0.079211	0.13832
0.10309		0.088013	0.27106	0.1028	0.13282	0.17309	0.23477	0.10365	0.28487	0.10175	0.17769	0.10626	0.10344	0.27671	0.087353	0.24798	0.13839	0.17041	0.14629	0.11918	0.12314		0.33782	0.39134	0.39656	0.57811	0.5757	0.73812	0.69677	0.45912	0.11336	0.18973	0.088346	0.19215	0.26777	0.22658	0.32885	0.13915	0.25323	0.48527	0.31615	0.35611	0.21966	0.2876		0.067984	0.012882	0.078686	0.13783
0.1034		0.087593	0.26949	0.10224	0.13231	0.17235	0.23361	0.1032	0.28351	0.10207	0.17692	0.1057	0.103	0.27483	0.087094	0.24646	0.13767	0.17009	0.14582	0.11865	0.12258		0.33604	0.39016	0.39417	0.57451	0.57308	0.73256	0.69208	0.45663	0.11262	0.18854	0.087874	0.19134	0.26697	0.22532	0.32721	0.13879	0.25209	0.48229	0.31495	0.35578	0.21862	0.28681		0.067428	0.01286	0.078165	0.13735
0.10371		0.087176	0.26792	0.10169	0.1318	0.17162	0.23244	0.10277	0.28215	0.10239	0.17615	0.10514	0.10257	0.27295	0.086839	0.24494	0.13696	0.16977	0.14536	0.11814	0.12202		0.33428	0.38899	0.3918	0.57093	0.57048	0.72704	0.68741	0.45414	0.11188	0.18736	0.0874	0.19054	0.26617	0.22406	0.32558	0.13844	0.25095	0.47933	0.31375	0.35546	0.21757	0.28602		0.066878	0.012837	0.077649	0.13687
0.10402		0.086763	0.26636	0.10113	0.1313	0.17088	0.23129	0.10235	0.28079	0.10271	0.17538	0.1046	0.10214	0.27107	0.08659	0.24343	0.13624	0.16945	0.14489	0.11763	0.12147		0.33253	0.38782	0.38946	0.56736	0.5679	0.72156	0.68278	0.45166	0.11116	0.18618	0.086925	0.18975	0.26537	0.22282	0.32394	0.13809	0.24982	0.47639	0.31256	0.35515	0.21653	0.28522		0.066334	0.012814	0.077137	0.1364
0.10433		0.086352	0.26482	0.10058	0.1308	0.17015	0.23013	0.10195	0.27943	0.10303	0.17461	0.10405	0.10172	0.26921	0.086344	0.24193	0.13553	0.16912	0.14443	0.11712	0.12091		0.33081	0.38664	0.38714	0.56381	0.56533	0.71611	0.67819	0.44918	0.11044	0.185	0.086447	0.18897	0.26457	0.22158	0.32231	0.13775	0.2487	0.47348	0.31138	0.35484	0.21548	0.28443		0.065797	0.01279	0.076631	0.13593
0.10465		0.085946	0.26328	0.10003	0.1303	0.16942	0.22898	0.10155	0.27807	0.10335	0.17383	0.10352	0.10131	0.26735	0.086103	0.24044	0.13481	0.16878	0.14397	0.11662	0.12036		0.32911	0.38546	0.38485	0.56028	0.56277	0.71071	0.67364	0.4467	0.10973	0.18382	0.085969	0.1882	0.26376	0.22035	0.32068	0.13742	0.24758	0.47058	0.3102	0.35454	0.21444	0.28363		0.065266	0.012765	0.076129	0.13547
0.10496		0.085543	0.26174	0.099477	0.12981	0.16868	0.22784	0.10116	0.27671	0.10366	0.17305	0.10299	0.10091	0.2655	0.085867	0.23896	0.1341	0.16845	0.14351	0.11613	0.11982		0.32744	0.38428	0.38257	0.55677	0.56024	0.70534	0.66912	0.44423	0.10903	0.18264	0.085488	0.18744	0.26296	0.21912	0.31905	0.13709	0.24648	0.46769	0.30903	0.35424	0.2134	0.28283		0.064742	0.01274	0.075632	0.13501
0.10528		0.085144	0.26022	0.098921	0.12933	0.16795	0.22671	0.10078	0.27534	0.10398	0.17227	0.10246	0.10051	0.26366	0.085636	0.23748	0.13338	0.1681	0.14304	0.11564	0.11927		0.32578	0.38309	0.38032	0.55327	0.55771	0.70003	0.66464	0.44176	0.10834	0.18147	0.085008	0.18669	0.26215	0.2179	0.31742	0.13676	0.24539	0.46483	0.30786	0.35396	0.21235	0.28203		0.064222	0.012715	0.075143	0.13456
0.10559		0.084749	0.2587	0.098371	0.12885	0.16722	0.22557	0.1004	0.27397	0.1043	0.17149	0.10194	0.10012	0.26183	0.085408	0.23601	0.13267	0.16776	0.14259	0.11515	0.11873		0.32416	0.3819	0.37809	0.5498	0.55521	0.69475	0.6602	0.4393	0.10765	0.18029	0.084525	0.18595	0.26134	0.21669	0.31579	0.13645	0.24431	0.46198	0.30671	0.35369	0.21132	0.28123		0.063712	0.012689	0.074656	0.1341
0.10591		0.084359	0.25719	0.097821	0.12837	0.16648	0.22445	0.10003	0.2726	0.10461	0.1707	0.10143	0.099736	0.26001	0.085185	0.23455	0.13196	0.16741	0.14213	0.11467	0.11819		0.32255	0.38071	0.37589	0.54635	0.55272	0.68952	0.6558	0.43685	0.10697	0.17912	0.084042	0.18522	0.26053	0.21548	0.31417	0.13613	0.24323	0.45915	0.30556	0.35343	0.21028	0.28042		0.063208	0.012662	0.074175	0.13366
0.10623		0.083974	0.25569	0.097272	0.1279	0.16575	0.22333	0.099667	0.27123	0.10492	0.16992	0.10093	0.099352	0.25819	0.084966	0.23309	0.13125	0.16706	0.14168	0.1142	0.11766		0.32096	0.37951	0.37372	0.54292	0.55025	0.68433	0.65143	0.4344	0.10629	0.17794	0.083558	0.1845	0.25971	0.21428	0.31255	0.13582	0.24216	0.45634	0.30442	0.3532	0.20925	0.27961		0.062712	0.012635	0.073698	0.13321
0.10655		0.083594	0.25419	0.096724	0.12743	0.16501	0.22221	0.099308	0.26986	0.10523	0.16913	0.10043	0.098972	0.25639	0.084752	0.23164	0.13054	0.16671	0.14122	0.11373	0.11712		0.31939	0.3783	0.37159	0.5395	0.54779	0.6792	0.6471	0.43196	0.10563	0.17677	0.083074	0.18379	0.2589	0.21309	0.31093	0.13551	0.2411	0.45354	0.30329	0.35298	0.20821	0.27879		0.062224	0.012607	0.073227	0.13277
0.10687		0.083218	0.2527	0.096177	0.12696	0.16428	0.2211	0.098955	0.26849	0.10553	0.16834	0.09994	0.098596	0.25459	0.084543	0.23019	0.12983	0.16636	0.14077	0.11326	0.11659		0.31784	0.3771	0.3695	0.53611	0.54535	0.67413	0.6428	0.42953	0.10497	0.17561	0.08259	0.18309	0.25808	0.21191	0.30931	0.13521	0.24005	0.45076	0.30217	0.35279	0.20718	0.27797		0.061743	0.012579	0.072761	0.13234
0.10719		0.082847	0.25121	0.095631	0.1265	0.16354	0.22	0.098606	0.26711	0.10583	0.16755	0.099454	0.098222	0.2528	0.084339	0.22875	0.12912	0.16601	0.14032	0.1128	0.11606		0.3163	0.37588	0.36742	0.53274	0.54293	0.66912	0.63853	0.4271	0.10433	0.17444	0.082105	0.1824	0.25727	0.21074	0.3077	0.13491	0.239	0.448	0.30105	0.35262	0.20615	0.27715		0.061269	0.01255	0.0723	0.13191
0.10751		0.08248	0.24973	0.095085	0.12604	0.1628	0.2189	0.098263	0.26574	0.10613	0.16676	0.098973	0.097851	0.25102	0.084141	0.22732	0.12841	0.16565	0.13987	0.11235	0.11553		0.31479	0.37467	0.36536	0.52939	0.54051	0.66416	0.63429	0.42469	0.10369	0.17327	0.08162	0.18171	0.25645	0.20958	0.30609	0.13461	0.23796	0.44525	0.29993	0.35248	0.20513	0.27633		0.060802	0.012521	0.071845	0.13148
0.10783		0.082117	0.24826	0.094541	0.12558	0.16207	0.21781	0.097925	0.26436	0.10643	0.16597	0.098496	0.097482	0.24925	0.083949	0.22589	0.1277	0.16529	0.13942	0.1119	0.11501		0.31329	0.37345	0.36333	0.52607	0.53811	0.65925	0.63009	0.42228	0.10305	0.17211	0.081134	0.18103	0.25563	0.20842	0.30448	0.13432	0.23693	0.44252	0.29882	0.35235	0.20411	0.2755		0.060342	0.012491	0.071396	0.13106
0.10816		0.081758	0.24679	0.093997	0.12512	0.16133	0.21673	0.097591	0.26298	0.10672	0.16518	0.098023	0.097116	0.2475	0.083762	0.22446	0.127	0.16492	0.13897	0.11146	0.11449		0.31181	0.37222	0.36131	0.52276	0.53572	0.65437	0.62593	0.41989	0.10243	0.17095	0.080648	0.18035	0.25482	0.20728	0.30288	0.13402	0.23591	0.43981	0.29771	0.35224	0.20309	0.27467		0.059889	0.01246	0.070952	0.13065
0.10848		0.081403	0.24534	0.093454	0.12467	0.16059	0.21565	0.097262	0.26161	0.10701	0.16439	0.097554	0.096752	0.24575	0.083582	0.22305	0.12629	0.16455	0.13852	0.11103	0.11398		0.31035	0.371	0.3593	0.51948	0.53333	0.64954	0.6218	0.4175	0.10182	0.16979	0.080161	0.17968	0.254	0.20614	0.30128	0.13373	0.2349	0.43711	0.2966	0.35215	0.20208	0.27383		0.059442	0.012429	0.070513	0.13024
0.10881		0.081051	0.24388	0.092912	0.12422	0.15986	0.21458	0.096937	0.26023	0.10729	0.1636	0.097087	0.09639	0.24401	0.083407	0.22164	0.12559	0.16417	0.13808	0.1106	0.11346		0.30891	0.36976	0.35732	0.51622	0.53096	0.64474	0.61771	0.41513	0.10121	0.16863	0.079675	0.17902	0.25319	0.20502	0.29968	0.13344	0.2339	0.43444	0.2955	0.35207	0.20107	0.27299		0.059001	0.012398	0.070081	0.12984
0.10913		0.080703	0.24244	0.092372	0.12376	0.15912	0.21352	0.096616	0.25885	0.10758	0.16281	0.096623	0.09603	0.24228	0.083237	0.22023	0.12488	0.16378	0.13763	0.11017	0.11295		0.30748	0.36853	0.35535	0.51299	0.5286	0.63998	0.61366	0.41277	0.10061	0.16748	0.079188	0.17836	0.25238	0.20389	0.29808	0.13315	0.23291	0.43178	0.2944	0.35201	0.20006	0.27215		0.058567	0.012365	0.069653	0.12944
0.10946		0.080357	0.241	0.091832	0.12331	0.15838	0.21247	0.0963	0.25748	0.10785	0.16201	0.096162	0.095671	0.24056	0.083071	0.21883	0.12418	0.16339	0.13718	0.10976	0.11244		0.30608	0.36729	0.3534	0.50977	0.52624	0.63527	0.60965	0.41042	0.10003	0.16633	0.078701	0.1777	0.25157	0.20278	0.29649	0.13287	0.23193	0.42914	0.29329	0.35196	0.19906	0.27131		0.05814	0.012333	0.069232	0.12905
0.10979		0.080015	0.23956	0.091288	0.12286	0.15764	0.21143	0.095988	0.2561	0.10813	0.16122	0.095702	0.095313	0.23885	0.082911	0.21744	0.12347	0.16299	0.13673	0.10934	0.11193		0.30471	0.36604	0.35146	0.50659	0.5239	0.63059	0.60567	0.40808	0.099451	0.16519	0.078215	0.17706	0.25077	0.20167	0.29491	0.13258	0.23096	0.42651	0.29219	0.35193	0.19806	0.27046		0.057715	0.012299	0.06882	0.12866
0.11012		0.079676	0.23813	0.090751	0.12242	0.15691	0.2104	0.09568	0.25472	0.1084	0.16042	0.095244	0.094958	0.23716	0.082753	0.21605	0.12277	0.16258	0.13628	0.10894	0.11142		0.30336	0.3648	0.34953	0.50342	0.52156	0.62595	0.60174	0.40576	0.098881	0.16404	0.077728	0.17641	0.24997	0.20057	0.29332	0.1323	0.23	0.42391	0.29108	0.35191	0.19706	0.26961		0.0573	0.012265	0.068409	0.12827
0.11045		0.07934	0.23672	0.090215	0.12197	0.15617	0.20938	0.095376	0.25335	0.10866	0.15963	0.094789	0.094603	0.23547	0.082597	0.21467	0.12207	0.16217	0.13583	0.10853	0.11091		0.30203	0.36355	0.34763	0.50028	0.51924	0.62134	0.59784	0.40345	0.098321	0.1629	0.077241	0.17578	0.24917	0.19948	0.29173	0.13201	0.22904	0.42133	0.28998	0.3519	0.19607	0.26876		0.056892	0.012231	0.068004	0.12789
0.11078		0.079006	0.2353	0.089681	0.12152	0.15543	0.20837	0.095075	0.25198	0.10892	0.15883	0.094335	0.09425	0.2338	0.082444	0.2133	0.12137	0.16175	0.13538	0.10813	0.1104		0.30072	0.3623	0.34574	0.49717	0.51692	0.61678	0.59397	0.40115	0.097771	0.16176	0.076754	0.17516	0.24837	0.19839	0.29015	0.13173	0.2281	0.41876	0.28888	0.3519	0.19508	0.2679		0.05649	0.012196	0.067605	0.12752
0.11112		0.078676	0.2339	0.089148	0.12108	0.15469	0.20737	0.094779	0.25061	0.10918	0.15804	0.093883	0.093898	0.23214	0.082293	0.21194	0.12068	0.16133	0.13494	0.10773	0.1099		0.29942	0.36105	0.34386	0.49407	0.51462	0.61225	0.59014	0.39888	0.09723	0.16062	0.076268	0.17455	0.24757	0.1973	0.28858	0.13145	0.22716	0.41622	0.28777	0.35191	0.1941	0.26704		0.056096	0.012161	0.067211	0.12715
0.11145		0.078348	0.2325	0.088616	0.12063	0.15396	0.20638	0.094487	0.24924	0.10943	0.15724	0.093432	0.093546	0.23048	0.082144	0.21058	0.11998	0.1609	0.13449	0.10734	0.1094		0.29815	0.35979	0.342	0.491	0.51232	0.60776	0.58634	0.39661	0.096699	0.15949	0.075782	0.17394	0.24677	0.19623	0.28701	0.13117	0.22623	0.41369	0.28667	0.35192	0.19312	0.26618		0.055708	0.012125	0.066822	0.12678
0.11178		0.078023	0.23111	0.088085	0.12019	0.15322	0.2054	0.0942	0.24787	0.10968	0.15645	0.092982	0.093196	0.22884	0.081995	0.20923	0.11929	0.16046	0.13404	0.10694	0.10889		0.2969	0.35854	0.34015	0.48795	0.51003	0.60331	0.58256	0.39436	0.096178	0.15836	0.075297	0.17333	0.24598	0.19516	0.28544	0.13088	0.22531	0.41119	0.28556	0.35195	0.19214	0.26532		0.055326	0.012088	0.066439	0.12643
0.11212		0.077701	0.22973	0.087557	0.11975	0.15248	0.20444	0.09392	0.24651	0.10992	0.15565	0.092534	0.092846	0.22721	0.081848	0.20789	0.11859	0.16002	0.13358	0.10655	0.10839		0.29566	0.35728	0.33832	0.48493	0.50775	0.5989	0.57882	0.39213	0.095666	0.15723	0.074812	0.17273	0.24518	0.19409	0.28388	0.1306	0.22439	0.40871	0.28445	0.35198	0.19117	0.26446		0.05495	0.012051	0.066062	0.12607
0.11246		0.077382	0.22836	0.087029	0.1193	0.15174	0.20348	0.093646	0.24515	0.11016	0.15486	0.092087	0.092496	0.22559	0.081701	0.20655	0.1179	0.15957	0.13313	0.10616	0.10789		0.29445	0.35603	0.3365	0.48192	0.50548	0.59453	0.5751	0.38991	0.095165	0.1561	0.074328	0.17214	0.24439	0.19303	0.28232	0.13031	0.22349	0.40625	0.28334	0.35202	0.19021	0.2636		0.054581	0.012014	0.065691	0.12573
0.11279		0.077065	0.227	0.086503	0.11886	0.15101	0.20254	0.093379	0.24379	0.11039	0.15406	0.09164	0.092147	0.22398	0.081555	0.20521	0.11721	0.15911	0.13268	0.10576	0.10739		0.29325	0.35478	0.3347	0.47894	0.50321	0.59021	0.57142	0.38772	0.094673	0.15498	0.073844	0.17155	0.2436	0.19198	0.28077	0.13002	0.2226	0.40381	0.28223	0.35207	0.18925	0.26275		0.054217	0.011976	0.065325	0.12538
0.11313		0.076752	0.22564	0.08598	0.11842	0.15027	0.20162	0.093117	0.24244	0.11062	0.15326	0.091195	0.091798	0.22238	0.081409	0.20388	0.11652	0.15865	0.13223	0.10537	0.10689		0.29207	0.35353	0.33291	0.47597	0.50096	0.58592	0.56777	0.38555	0.094192	0.15387	0.073362	0.17096	0.24281	0.19093	0.27922	0.12973	0.22171	0.4014	0.28112	0.35212	0.1883	0.2619		0.053859	0.011937	0.064964	0.12504
0.11347		0.076441	0.2243	0.085458	0.11799	0.14953	0.2007	0.092859	0.24108	0.11085	0.15247	0.090751	0.09145	0.22079	0.081263	0.20256	0.11584	0.15818	0.13178	0.10498	0.1064		0.29091	0.35229	0.33114	0.47303	0.49871	0.58167	0.56415	0.38341	0.093722	0.15275	0.072881	0.17037	0.24202	0.18989	0.27768	0.12944	0.22083	0.399	0.28	0.35219	0.18735	0.26105		0.053507	0.011898	0.06461	0.12471
0.11381		0.076134	0.22296	0.084939	0.11755	0.14879	0.1998	0.092604	0.23974	0.11107	0.15167	0.090308	0.091103	0.21922	0.081117	0.20124	0.11515	0.15771	0.13133	0.10458	0.1059		0.28977	0.35105	0.32938	0.4701	0.49647	0.57747	0.56055	0.38129	0.093264	0.15164	0.072401	0.16979	0.24123	0.18886	0.27615	0.12915	0.21996	0.39664	0.27889	0.35227	0.1864	0.26021		0.053161	0.011859	0.064261	0.12438
0.11415		0.075829	0.22164	0.084424	0.11712	0.14806	0.19891	0.092352	0.23839	0.11129	0.15087	0.089865	0.090756	0.21765	0.080971	0.19993	0.11447	0.15723	0.13088	0.10418	0.1054		0.28864	0.34982	0.32764	0.46719	0.49424	0.57331	0.557	0.37919	0.092816	0.15054	0.071922	0.16921	0.24045	0.18783	0.27462	0.12886	0.21909	0.39429	0.27777	0.35237	0.18547	0.25936		0.052821	0.011819	0.063918	0.12405
0.1145		0.075529	0.22032	0.083907	0.11669	0.14732	0.19802	0.092103	0.23705	0.11151	0.15007	0.089421	0.090407	0.2161	0.080826	0.19863	0.11379	0.15674	0.13043	0.10378	0.10491		0.28751	0.34858	0.3259	0.4643	0.49201	0.56919	0.55346	0.3771	0.092382	0.14944	0.071446	0.16863	0.23966	0.18681	0.27313	0.12856	0.21823	0.39197	0.27665	0.35247	0.18453	0.25852		0.052482	0.011779	0.063584	0.12372
0.11484		0.075231	0.21901	0.083398	0.11626	0.14658	0.19714	0.091857	0.23571	0.11172	0.14927	0.08898	0.09006	0.21456	0.080679	0.19733	0.11311	0.15625	0.12998	0.10338	0.10441		0.28641	0.34735	0.32419	0.46143	0.48979	0.56512	0.54996	0.37504	0.091957	0.14835	0.07097	0.16806	0.23888	0.1858	0.27163	0.12826	0.21737	0.38967	0.27553	0.35258	0.1836	0.25768		0.052154	0.011738	0.063253	0.1234
0.11519		0.074936	0.21772	0.08289	0.11583	0.14585	0.19627	0.091615	0.23438	0.11192	0.14847	0.088541	0.089714	0.21302	0.080532	0.19603	0.11244	0.15576	0.12953	0.10298	0.10392		0.28532	0.34612	0.32249	0.45858	0.48758	0.5611	0.5465	0.37299	0.091543	0.14725	0.070496	0.16748	0.2381	0.18479	0.27014	0.12796	0.21652	0.38739	0.27441	0.35272	0.18268	0.25684		0.051832	0.011697	0.062927	0.12307
0.11553		0.074645	0.21643	0.082384	0.1154	0.14511	0.1954	0.091375	0.23305	0.11212	0.14767	0.088103	0.089368	0.2115	0.080385	0.19475	0.11177	0.15526	0.12908	0.10258	0.10343		0.28425	0.34489	0.3208	0.45576	0.48538	0.55711	0.54307	0.37096	0.091141	0.14616	0.070023	0.16691	0.23731	0.18379	0.26866	0.12766	0.21568	0.38513	0.27329	0.35288	0.18177	0.256		0.051516	0.011656	0.062607	0.12275
0.11588		0.074357	0.21515	0.08188	0.11497	0.14438	0.19454	0.09114	0.23172	0.11231	0.14687	0.087665	0.089023	0.20999	0.080236	0.19347	0.11109	0.15475	0.12863	0.10217	0.10294		0.28318	0.34366	0.31913	0.45295	0.48318	0.55317	0.53966	0.36896	0.090751	0.14508	0.069552	0.16634	0.23653	0.1828	0.26719	0.12735	0.21485	0.3829	0.27217	0.35306	0.18086	0.25515		0.051206	0.011614	0.062293	0.12243
0.11623		0.074072	0.21389	0.081378	0.11454	0.14364	0.19368	0.090907	0.2304	0.1125	0.14607	0.087229	0.088677	0.20849	0.080087	0.19219	0.11042	0.15424	0.12818	0.10176	0.10245		0.28213	0.34246	0.31747	0.45017	0.48098	0.54925	0.5363	0.36697	0.090372	0.144	0.069083	0.16577	0.23575	0.18181	0.26574	0.12704	0.21402	0.38069	0.27104	0.35324	0.17996	0.25431		0.050902	0.011571	0.061984	0.1221
0.11658		0.073791	0.21263	0.080877	0.11411	0.14291	0.19283	0.090677	0.22908	0.11268	0.14527	0.086793	0.088331	0.20701	0.079937	0.19093	0.10976	0.15372	0.12773	0.10135	0.10195		0.28109	0.34126	0.31582	0.44739	0.4788	0.54537	0.53297	0.365	0.090005	0.14292	0.068616	0.1652	0.23497	0.18084	0.26429	0.12673	0.2132	0.3785	0.26992	0.35344	0.17906	0.25347		0.050605	0.011529	0.06168	0.12178
0.11693		0.073513	0.21138	0.080378	0.11368	0.14217	0.19199	0.09045	0.22776	0.11285	0.14446	0.086358	0.087985	0.20554	0.079787	0.18966	0.10909	0.15321	0.12727	0.10094	0.10147		0.28006	0.34006	0.31418	0.44464	0.47662	0.54152	0.52968	0.36304	0.089649	0.14185	0.068152	0.16463	0.23419	0.17986	0.26285	0.12642	0.21239	0.37634	0.26879	0.35364	0.17817	0.25262		0.050313	0.011486	0.061382	0.12146
0.11728		0.073239	0.21014	0.079881	0.11325	0.14144	0.19115	0.090224	0.22644	0.11301	0.14366	0.085923	0.087639	0.20408	0.079635	0.18841	0.10843	0.15268	0.12682	0.10052	0.10098		0.27904	0.33886	0.31256	0.44189	0.47444	0.5377	0.52641	0.36111	0.089306	0.14079	0.067689	0.16406	0.23341	0.17889	0.26143	0.1261	0.21158	0.37419	0.26767	0.35385	0.17729	0.25178		0.050028	0.011442	0.061088	0.12114
0.11763		0.072968	0.2089	0.079385	0.11282	0.14071	0.19032	0.090001	0.22513	0.11317	0.14286	0.08549	0.087293	0.20263	0.079482	0.18716	0.10777	0.15215	0.12636	0.1001	0.10049		0.27803	0.33766	0.31094	0.43917	0.47228	0.53391	0.52316	0.35919	0.088974	0.13973	0.067229	0.1635	0.23263	0.17793	0.26001	0.12577	0.21079	0.37206	0.26655	0.35407	0.17642	0.25094		0.049749	0.011399	0.0608	0.12081
0.11798		0.0727	0.20768	0.078892	0.11239	0.13998	0.18949	0.089778	0.22383	0.11331	0.14205	0.085057	0.086947	0.20119	0.079329	0.18592	0.10711	0.15162	0.12591	0.099683	0.1		0.27703	0.33646	0.30934	0.43646	0.47012	0.53014	0.51993	0.35729	0.088654	0.13867	0.066771	0.16293	0.23185	0.17698	0.2586	0.12545	0.21	0.36994	0.26543	0.35429	0.17556	0.2501		0.049475	0.011355	0.060516	0.12049
0.11834		0.072436	0.20646	0.0784	0.11195	0.13925	0.18866	0.089557	0.22252	0.11345	0.14125	0.084624	0.086602	0.19977	0.079175	0.18468	0.10645	0.15109	0.12545	0.09926	0.099516		0.27603	0.33525	0.30775	0.43376	0.46797	0.5264	0.51673	0.35541	0.088347	0.13762	0.066316	0.16237	0.23108	0.17602	0.2572	0.12512	0.20922	0.36785	0.26431	0.35451	0.1747	0.24926		0.049208	0.01131	0.060238	0.12016
0.11869		0.072176	0.20525	0.077911	0.11152	0.13852	0.18784	0.089336	0.22123	0.11359	0.14045	0.084193	0.086256	0.19836	0.079019	0.18345	0.1058	0.15055	0.12499	0.098834	0.099031		0.27504	0.33405	0.30616	0.43108	0.46583	0.52269	0.51355	0.35355	0.088054	0.13657	0.065864	0.1618	0.2303	0.17508	0.2558	0.12478	0.20845	0.36577	0.26319	0.35474	0.17385	0.24842		0.048945	0.011265	0.059963	0.11984
0.11905		0.07192	0.20405	0.077423	0.11108	0.13779	0.18703	0.089115	0.21993	0.11371	0.13965	0.083761	0.08591	0.19696	0.078863	0.18223	0.10514	0.15001	0.12453	0.098405	0.098547		0.27406	0.33284	0.30458	0.42841	0.4637	0.519	0.5104	0.35172	0.087776	0.13553	0.065414	0.16124	0.22952	0.17414	0.25441	0.12444	0.2077	0.3637	0.26207	0.35497	0.17301	0.24758		0.048689	0.01122	0.059694	0.11951
0.11941		0.071667	0.20285	0.076937	0.11065	0.13706	0.18622	0.088894	0.21864	0.11383	0.13885	0.083331	0.085564	0.19558	0.078705	0.18101	0.10449	0.14947	0.12407	0.097974	0.098064		0.27308	0.33162	0.30302	0.42576	0.46158	0.51533	0.50726	0.3499	0.087511	0.13449	0.064968	0.16068	0.22874	0.1732	0.25303	0.1241	0.20696	0.36166	0.26095	0.3552	0.17217	0.24675		0.048439	0.011175	0.059429	0.11918
0.11977		0.071418	0.20166	0.076453	0.11021	0.13634	0.18541	0.088674	0.21736	0.11393	0.13805	0.082901	0.085218	0.1942	0.078547	0.1798	0.10385	0.14892	0.12361	0.09754	0.097583		0.27211	0.33041	0.30146	0.42312	0.45948	0.51168	0.50415	0.3481	0.087257	0.13346	0.064524	0.16012	0.22797	0.17227	0.25165	0.12376	0.20624	0.35963	0.25983	0.35543	0.17134	0.24592		0.048202	0.01113	0.059168	0.11885
0.12013		0.071173	0.20048	0.075969	0.10977	0.13562	0.1846	0.088452	0.21608	0.11403	0.13724	0.082468	0.08487	0.19285	0.078389	0.1786	0.1032	0.14838	0.12314	0.097101	0.097102		0.27114	0.32919	0.2999	0.4205	0.45738	0.50804	0.50105	0.34631	0.087012	0.13244	0.064085	0.15956	0.22719	0.17135	0.25029	0.1234	0.20553	0.35763	0.25871	0.35566	0.17051	0.24509		0.04797	0.011084	0.058915	0.11851
0.12049		0.070931	0.1993	0.075489	0.10933	0.13489	0.1838	0.088233	0.21481	0.11412	0.13645	0.08204	0.084524	0.19151	0.078229	0.17741	0.10256	0.14785	0.12268	0.096662	0.096623		0.27018	0.32798	0.29836	0.41789	0.45531	0.50444	0.49797	0.34455	0.086779	0.13142	0.063648	0.159	0.22641	0.17043	0.24893	0.12305	0.20483	0.35565	0.2576	0.3559	0.16968	0.24426		0.047746	0.011038	0.058663	0.11817
0.12085		0.070692	0.19813	0.075012	0.10889	0.13418	0.18299	0.088016	0.21355	0.11421	0.13565	0.081613	0.084178	0.19018	0.078068	0.17622	0.10192	0.14731	0.12222	0.09622	0.096146		0.26923	0.32676	0.29682	0.41529	0.45324	0.50085	0.49492	0.3428	0.086557	0.13041	0.063214	0.15844	0.22563	0.16952	0.24758	0.12269	0.20414	0.35368	0.25648	0.35613	0.16887	0.24343		0.047528	0.010991	0.058416	0.11784
0.12121		0.070456	0.19697	0.074536	0.10845	0.13346	0.18219	0.087799	0.2123	0.11428	0.13485	0.081186	0.083831	0.18886	0.077907	0.17504	0.10128	0.14677	0.12175	0.095776	0.09567		0.26828	0.32554	0.29529	0.41271	0.45118	0.49729	0.4919	0.34107	0.086343	0.1294	0.062784	0.15789	0.22484	0.16861	0.24623	0.12233	0.20347	0.35172	0.25537	0.35637	0.16806	0.24261		0.047314	0.010945	0.058175	0.1175
0.12157		0.070225	0.19582	0.074063	0.10801	0.13275	0.18139	0.087581	0.21105	0.11434	0.13405	0.080761	0.083485	0.18756	0.077745	0.17387	0.10065	0.14623	0.12129	0.095329	0.095196		0.26734	0.32433	0.29377	0.41015	0.44913	0.49375	0.48889	0.33936	0.086139	0.12839	0.062359	0.15733	0.22406	0.1677	0.24489	0.12196	0.2028	0.34979	0.25425	0.35661	0.16725	0.24179		0.047106	0.010898	0.057939	0.11716
0.12194		0.069997	0.19467	0.073592	0.10757	0.13203	0.18059	0.087362	0.20982	0.1144	0.13326	0.080336	0.083139	0.18626	0.077582	0.17271	0.10002	0.14569	0.12082	0.09488	0.094723		0.2664	0.32312	0.29226	0.40759	0.44709	0.49023	0.4859	0.33767	0.085944	0.1274	0.061938	0.15678	0.22327	0.16681	0.24357	0.12159	0.20215	0.34787	0.25314	0.35685	0.16645	0.24097		0.046902	0.010851	0.057709	0.11681
0.12231		0.069775	0.19352	0.073123	0.10713	0.13133	0.17979	0.087142	0.20859	0.11445	0.13246	0.079912	0.082794	0.18499	0.077419	0.17155	0.099396	0.14514	0.12035	0.094428	0.094252		0.26547	0.3219	0.29075	0.40505	0.44505	0.48673	0.48294	0.33599	0.085756	0.12641	0.06152	0.15623	0.22249	0.16591	0.24225	0.12122	0.2015	0.34597	0.25203	0.3571	0.16566	0.24016		0.046704	0.010804	0.057485	0.11647
0.12267		0.069557	0.19239	0.072657	0.10669	0.13062	0.179	0.08692	0.20736	0.11449	0.13167	0.079489	0.082448	0.18372	0.077255	0.1704	0.098773	0.14459	0.11989	0.093974	0.093783		0.26455	0.32069	0.28925	0.40251	0.44302	0.48324	0.48	0.33433	0.085576	0.12542	0.061107	0.15568	0.2217	0.16503	0.24094	0.12084	0.20087	0.34408	0.25092	0.35735	0.16487	0.23935		0.046511	0.010757	0.057265	0.11612
0.12304		0.069345	0.19125	0.072193	0.10625	0.12992	0.1782	0.086696	0.20615	0.11452	0.13088	0.079066	0.082102	0.18247	0.077092	0.16926	0.098153	0.14404	0.11942	0.093518	0.093316		0.26363	0.31948	0.28775	0.39999	0.441	0.47978	0.47709	0.33269	0.085402	0.12444	0.060697	0.15513	0.2209	0.16415	0.23963	0.12046	0.20024	0.34221	0.24981	0.3576	0.16409	0.23854		0.046322	0.01071	0.05705	0.11577
0.12341		0.069137	0.19013	0.071731	0.1058	0.12922	0.17741	0.086471	0.20494	0.11455	0.13009	0.078645	0.081757	0.18122	0.076928	0.16813	0.097537	0.14349	0.11894	0.09306	0.092851		0.26271	0.31827	0.28627	0.39748	0.43899	0.47633	0.47419	0.33106	0.085234	0.12347	0.060291	0.15459	0.22011	0.16327	0.23834	0.12007	0.19962	0.34036	0.2487	0.35786	0.16331	0.23774		0.046138	0.010662	0.056838	0.11542
0.12378		0.068933	0.18901	0.071272	0.10536	0.12852	0.17661	0.086243	0.20373	0.11456	0.1293	0.078225	0.081412	0.18	0.076766	0.167	0.096924	0.14294	0.11847	0.092599	0.092387		0.2618	0.31705	0.28479	0.39498	0.43698	0.4729	0.47132	0.32946	0.085072	0.12251	0.059889	0.15404	0.21931	0.1624	0.23705	0.11969	0.199	0.33851	0.24759	0.35812	0.16254	0.23694		0.04596	0.010614	0.056629	0.11507
0.12415		0.068733	0.18789	0.070816	0.10491	0.12783	0.17582	0.086014	0.20253	0.11457	0.12852	0.077806	0.081068	0.17878	0.076603	0.16589	0.096315	0.14238	0.11799	0.092136	0.091926		0.26088	0.31584	0.28332	0.39249	0.43498	0.46949	0.46846	0.32788	0.084914	0.12155	0.059491	0.15349	0.21851	0.16154	0.23577	0.11929	0.1984	0.33668	0.24648	0.35838	0.16177	0.23615		0.045786	0.010566	0.056422	0.11472
0.12453		0.068537	0.18678	0.070361	0.10447	0.12714	0.17503	0.085782	0.20134	0.11457	0.12773	0.077389	0.080724	0.17758	0.076442	0.16478	0.09571	0.14183	0.11752	0.091671	0.091467		0.25997	0.31462	0.28185	0.39001	0.43299	0.4661	0.46563	0.32633	0.084761	0.12059	0.059098	0.15294	0.21771	0.16068	0.2345	0.1189	0.19779	0.33486	0.24538	0.35865	0.16101	0.23536		0.045617	0.010518	0.056218	0.11436
0.1249		0.068344	0.18568	0.06991	0.10402	0.12646	0.17424	0.085548	0.20016	0.11456	0.12696	0.076972	0.080381	0.17639	0.076281	0.16368	0.095109	0.14127	0.11704	0.091204	0.09101		0.25906	0.3134	0.2804	0.38753	0.43101	0.46273	0.46281	0.32479	0.084611	0.11965	0.058709	0.1524	0.2169	0.15984	0.23323	0.1185	0.1972	0.33305	0.24427	0.35891	0.16026	0.23458		0.045453	0.01047	0.056015	0.114
0.12528		0.068153	0.18458	0.06946	0.10357	0.12578	0.17345	0.085311	0.19898	0.11455	0.12618	0.076557	0.080039	0.17521	0.076119	0.16258	0.094511	0.14071	0.11655	0.090736	0.090555		0.25815	0.31218	0.27895	0.38507	0.42903	0.45937	0.46	0.32326	0.084465	0.11871	0.058324	0.15185	0.21609	0.15899	0.23197	0.1181	0.19661	0.33126	0.24317	0.35917	0.15951	0.2338		0.045293	0.010422	0.055814	0.11364
0.12565		0.067965	0.18349	0.069014	0.10313	0.12511	0.17266	0.085073	0.19781	0.11452	0.12541	0.076144	0.0797	0.17404	0.075957	0.1615	0.093917	0.14015	0.11607	0.090265	0.090103		0.25723	0.31095	0.27751	0.38262	0.42706	0.45604	0.45722	0.32174	0.084322	0.11777	0.057944	0.1513	0.21528	0.15816	0.23072	0.11769	0.19602	0.32948	0.24207	0.35943	0.15877	0.23303		0.045139	0.010374	0.055614	0.11328
0.12603		0.067782	0.1824	0.068568	0.10268	0.12444	0.17187	0.084829	0.19665	0.11449	0.12463	0.075728	0.079359	0.17289	0.075795	0.16042	0.093327	0.13959	0.11558	0.089792	0.089652		0.25632	0.30972	0.27607	0.38019	0.42509	0.4527	0.45444	0.32023	0.084179	0.11685	0.057569	0.15075	0.21447	0.15734	0.22948	0.11728	0.19544	0.3277	0.24097	0.3597	0.15804	0.23226		0.044983	0.010326	0.055418	0.11292
0.12641		0.067599	0.18132	0.068127	0.10223	0.12378	0.17108	0.084585	0.1955	0.11445	0.12386	0.075318	0.079023	0.17175	0.075631	0.15936	0.092741	0.13903	0.11509	0.089319	0.089205		0.25541	0.30849	0.27465	0.37777	0.42313	0.44941	0.45168	0.31874	0.084042	0.11594	0.0572	0.15021	0.21365	0.15652	0.22825	0.11687	0.19486	0.32594	0.23987	0.35995	0.15731	0.2315		0.044838	0.010278	0.055221	0.11256
0.12679		0.067422	0.18025	0.067688	0.10178	0.12312	0.1703	0.084339	0.19435	0.11441	0.1231	0.074909	0.078688	0.17063	0.075466	0.1583	0.092159	0.13847	0.1146	0.088844	0.088761		0.2545	0.30726	0.27325	0.37536	0.42117	0.44613	0.44893	0.31726	0.083907	0.11503	0.056838	0.14966	0.21284	0.15572	0.22702	0.11645	0.19428	0.32419	0.23877	0.36021	0.15659	0.23074		0.044698	0.010229	0.055025	0.11219
0.12717		0.067246	0.17918	0.067252	0.10133	0.12246	0.16951	0.08409	0.19321	0.11436	0.12234	0.074503	0.078354	0.16951	0.0753	0.15725	0.091581	0.13792	0.1141	0.088367	0.08832		0.25358	0.30602	0.27186	0.37297	0.41923	0.44288	0.4462	0.31579	0.083774	0.11413	0.056481	0.14911	0.21202	0.15492	0.2258	0.11604	0.19371	0.32246	0.23768	0.36047	0.15587	0.22998		0.044562	0.010181	0.05483	0.11183
0.12755		0.067073	0.17812	0.06682	0.10088	0.12181	0.16873	0.083838	0.19208	0.1143	0.12158	0.074098	0.078021	0.16841	0.075134	0.15621	0.091006	0.13736	0.11361	0.087889	0.087882		0.25267	0.30477	0.27047	0.37058	0.41729	0.43965	0.44349	0.31433	0.083643	0.11324	0.056128	0.14856	0.2112	0.15413	0.22458	0.11562	0.19314	0.32073	0.23659	0.36073	0.15517	0.22923		0.044431	0.010132	0.054636	0.11146
0.12793		0.066902	0.17707	0.06639	0.10044	0.12117	0.16795	0.083584	0.19095	0.11423	0.12082	0.073695	0.07769	0.16731	0.074966	0.15517	0.090436	0.1368	0.11311	0.08741	0.087448		0.25175	0.30353	0.26909	0.36821	0.41537	0.43643	0.44079	0.31288	0.083513	0.11235	0.05578	0.14801	0.21038	0.15334	0.22338	0.1152	0.19257	0.31902	0.2355	0.36099	0.15446	0.22849		0.044305	0.010084	0.054442	0.1111
0.12832		0.066732	0.17602	0.065963	0.099988	0.12053	0.16718	0.083327	0.18982	0.11416	0.12007	0.073294	0.077361	0.16623	0.074798	0.15415	0.089869	0.13625	0.11261	0.086929	0.087019		0.25083	0.30228	0.26771	0.36584	0.41346	0.43323	0.4381	0.31144	0.083384	0.11147	0.055437	0.14746	0.20956	0.15256	0.22218	0.11477	0.19201	0.31732	0.23442	0.36125	0.15377	0.22775		0.044183	0.010035	0.054249	0.11073
0.1287		0.066564	0.17498	0.06554	0.099539	0.1199	0.1664	0.083067	0.18871	0.11408	0.11932	0.072895	0.077033	0.16516	0.074629	0.15314	0.089307	0.13569	0.1121	0.086448	0.086596		0.24991	0.30102	0.26635	0.36348	0.41156	0.43005	0.43542	0.31001	0.083256	0.11059	0.055098	0.14692	0.20874	0.15179	0.221	0.11435	0.19145	0.31563	0.23334	0.3615	0.15308	0.22701		0.044065	0.0099869	0.054057	0.11036
0.12909		0.066398	0.17394	0.065119	0.09909	0.11927	0.16563	0.082805	0.1876	0.114	0.11857	0.072498	0.076706	0.1641	0.074458	0.15213	0.088748	0.13514	0.1116	0.085965	0.086177		0.24899	0.29977	0.26498	0.36113	0.40966	0.42688	0.43276	0.30859	0.083129	0.10972	0.054764	0.14637	0.20792	0.15103	0.21982	0.11392	0.1909	0.31396	0.23226	0.36175	0.15241	0.22628		0.043952	0.0099385	0.053865	0.10999
0.12948		0.066233	0.17291	0.064702	0.098641	0.11864	0.16485	0.08254	0.18649	0.11392	0.11783	0.072104	0.076381	0.16306	0.074287	0.15114	0.088194	0.1346	0.11109	0.085482	0.085762		0.24806	0.29851	0.26363	0.35879	0.40777	0.42373	0.43011	0.30718	0.083002	0.10886	0.054434	0.14582	0.20711	0.15027	0.21865	0.11349	0.19035	0.31231	0.23119	0.36199	0.15174	0.22556		0.043843	0.0098901	0.053673	0.10963
0.12987		0.06607	0.17189	0.064287	0.098193	0.11803	0.16408	0.082272	0.1854	0.11384	0.11709	0.071713	0.076057	0.16203	0.074114	0.15015	0.087643	0.13405	0.11058	0.084998	0.08535		0.24713	0.29725	0.26228	0.35645	0.40588	0.4206	0.42748	0.30578	0.082875	0.108	0.054109	0.14527	0.20629	0.14951	0.21749	0.11305	0.1898	0.31066	0.23013	0.36222	0.15107	0.22483		0.043738	0.0098417	0.053482	0.10926
0.13026		0.065908	0.17087	0.063875	0.097744	0.11742	0.16331	0.082001	0.18431	0.11375	0.11636	0.071325	0.075733	0.16102	0.073941	0.14918	0.087096	0.13351	0.11007	0.084513	0.084941		0.24619	0.29598	0.26094	0.35412	0.40401	0.41748	0.42486	0.30438	0.082748	0.10715	0.053789	0.14473	0.20548	0.14876	0.21633	0.11262	0.18926	0.30903	0.22907	0.36244	0.15042	0.22411		0.043637	0.0097934	0.053291	0.10888
0.13065		0.065747	0.16986	0.063466	0.097296	0.11681	0.16254	0.081727	0.18323	0.11366	0.11562	0.070939	0.075411	0.16001	0.073766	0.14821	0.086554	0.13297	0.10956	0.084027	0.084535		0.24525	0.29471	0.25961	0.3518	0.40213	0.41438	0.42225	0.30299	0.082621	0.10631	0.053473	0.14418	0.20466	0.14801	0.21519	0.11219	0.18872	0.30742	0.22801	0.36265	0.14978	0.22339		0.04354	0.0097452	0.0531	0.10851
0.13104		0.065588	0.16886	0.063059	0.096849	0.11621	0.16177	0.081451	0.18217	0.11356	0.11489	0.070556	0.075091	0.15902	0.073589	0.14726	0.086017	0.13243	0.10905	0.083542	0.084131		0.2443	0.29344	0.25828	0.34948	0.40027	0.41129	0.41966	0.30162	0.082493	0.10547	0.053161	0.14364	0.20385	0.14726	0.21406	0.11175	0.18818	0.30581	0.22697	0.36284	0.14914	0.22268		0.043453	0.009697	0.052909	0.10814
0.13143		0.06543	0.16786	0.062655	0.096402	0.11562	0.161	0.081172	0.18111	0.11346	0.11417	0.070176	0.074771	0.15803	0.073412	0.14632	0.085486	0.13189	0.10853	0.083055	0.083731		0.24335	0.29216	0.25696	0.34717	0.39841	0.40822	0.41708	0.30025	0.082365	0.10464	0.052854	0.1431	0.20304	0.14652	0.21294	0.11131	0.18765	0.30421	0.22594	0.36303	0.14852	0.22197		0.043393	0.0096489	0.052719	0.10777
0.13183		0.065272	0.16687	0.062253	0.095955	0.11504	0.16023	0.080891	0.18007	0.11336	0.11345	0.069797	0.074454	0.15706	0.073233	0.14539	0.084959	0.13135	0.10801	0.082569	0.083333		0.2424	0.29088	0.25565	0.34487	0.39655	0.40517	0.41451	0.29889	0.082235	0.10381	0.052552	0.14255	0.20223	0.14578	0.21183	0.11087	0.18713	0.30262	0.22491	0.36319	0.1479	0.22126		0.043337	0.0096009	0.052529	0.1074
0.13222		0.065116	0.16589	0.061854	0.09551	0.11446	0.15947	0.080607	0.17903	0.11324	0.11273	0.069421	0.074139	0.1561	0.073052	0.14446	0.084437	0.13081	0.10749	0.082082	0.082939		0.24144	0.28959	0.25434	0.34258	0.39469	0.40214	0.41197	0.29754	0.082105	0.10299	0.052254	0.14201	0.20142	0.14505	0.21073	0.11043	0.18661	0.30105	0.22389	0.36335	0.1473	0.22055		0.043283	0.0095529	0.052339	0.10703
0.13262		0.064962	0.16491	0.061456	0.095065	0.11388	0.1587	0.080318	0.178	0.11313	0.11201	0.069044	0.073826	0.15514	0.072871	0.14356	0.083918	0.13028	0.10697	0.081596	0.082548		0.24047	0.2883	0.25303	0.34028	0.39284	0.3991	0.40944	0.29619	0.081971	0.10218	0.051958	0.14147	0.20061	0.14432	0.20964	0.10999	0.18609	0.29948	0.22287	0.36349	0.14671	0.21985		0.043227	0.0095053	0.052151	0.10665
0.13302		0.064809	0.16394	0.061062	0.094621	0.11332	0.15794	0.080029	0.17697	0.11301	0.1113	0.068672	0.073516	0.1542	0.072687	0.14266	0.083404	0.12974	0.10645	0.081109	0.082162		0.2395	0.287	0.25173	0.338	0.391	0.3961	0.40692	0.29487	0.081838	0.10137	0.051669	0.14092	0.1998	0.14359	0.20856	0.10955	0.18558	0.29792	0.22187	0.36361	0.14613	0.21915		0.043178	0.0094576	0.051961	0.10628
0.13342		0.064662	0.16298	0.060671	0.094179	0.11275	0.15718	0.079737	0.17596	0.11288	0.11059	0.068301	0.073208	0.15327	0.072503	0.14178	0.082899	0.1292	0.10593	0.080623	0.081779		0.23852	0.2857	0.25044	0.33573	0.38915	0.39312	0.40443	0.29355	0.081704	0.10057	0.051383	0.14038	0.199	0.14287	0.2075	0.1091	0.18508	0.29637	0.22087	0.36371	0.14556	0.21845		0.04313	0.00941	0.051771	0.10591
0.13382		0.064518	0.16203	0.060282	0.093738	0.11219	0.15642	0.079442	0.17495	0.11275	0.10988	0.067932	0.072901	0.15234	0.072317	0.1409	0.0824	0.12867	0.1054	0.080136	0.081398		0.23754	0.28439	0.24916	0.33346	0.38732	0.39016	0.40195	0.29224	0.081568	0.09977	0.051102	0.13984	0.1982	0.14215	0.20645	0.10866	0.18458	0.29483	0.21988	0.36379	0.145	0.21776		0.043085	0.0093625	0.051581	0.10554
0.13422		0.064375	0.16108	0.059895	0.093298	0.11163	0.15566	0.079146	0.17395	0.11261	0.10918	0.067565	0.072596	0.15143	0.07213	0.14005	0.081904	0.12813	0.10488	0.07965	0.08102		0.23656	0.28308	0.24788	0.33121	0.38548	0.38721	0.39949	0.29093	0.081431	0.098981	0.050825	0.1393	0.19741	0.14143	0.20541	0.10822	0.18408	0.2933	0.2189	0.36386	0.14445	0.21706		0.04304	0.0093151	0.051392	0.10518
0.13462		0.064233	0.16014	0.059511	0.09286	0.11108	0.1549	0.078846	0.17296	0.11246	0.10848	0.0672	0.072292	0.15052	0.071942	0.13921	0.081411	0.12759	0.10435	0.079165	0.080644		0.23556	0.28177	0.2466	0.32897	0.38365	0.38428	0.39705	0.28963	0.081292	0.098198	0.050551	0.13875	0.19662	0.14071	0.20438	0.10778	0.18359	0.29178	0.21793	0.36391	0.14391	0.21637		0.042998	0.0092679	0.051202	0.10481
0.13503		0.064091	0.15921	0.05913	0.092424	0.11053	0.15415	0.078545	0.17198	0.11231	0.10778	0.066836	0.07199	0.14963	0.071753	0.13839	0.080922	0.12705	0.10383	0.07868	0.080269		0.23457	0.28045	0.24533	0.32673	0.38183	0.38137	0.39461	0.28834	0.081152	0.097421	0.050281	0.13821	0.19583	0.14001	0.20337	0.10734	0.18311	0.29027	0.21696	0.36394	0.14339	0.21568		0.042956	0.0092208	0.051013	0.10444
0.13543		0.06395	0.15829	0.058752	0.09199	0.10999	0.1534	0.078241	0.171	0.11216	0.10709	0.066474	0.071689	0.14874	0.071562	0.13758	0.080435	0.12652	0.10331	0.078196	0.079896		0.23357	0.27913	0.24407	0.3245	0.38	0.37848	0.3922	0.28706	0.08101	0.09665	0.050015	0.13768	0.19504	0.1393	0.20236	0.1069	0.18264	0.28877	0.216	0.36395	0.14287	0.21499		0.042916	0.0091739	0.050824	0.10408
0.13584		0.06381	0.15739	0.058376	0.091558	0.10945	0.15264	0.077935	0.17004	0.112	0.1064	0.066113	0.07139	0.14786	0.07137	0.13679	0.079952	0.12598	0.10278	0.077712	0.079525		0.23256	0.2778	0.2428	0.32228	0.37818	0.3756	0.38979	0.28578	0.080866	0.095885	0.049752	0.13714	0.19426	0.1386	0.20137	0.10647	0.18217	0.28727	0.21505	0.36394	0.14237	0.2143		0.042877	0.0091272	0.050635	0.10371
0.13625		0.06367	0.15649	0.058003	0.091129	0.10891	0.1519	0.077626	0.16908	0.11183	0.10571	0.065755	0.071091	0.147	0.071175	0.13601	0.079472	0.12544	0.10225	0.077229	0.079155		0.23155	0.27648	0.24155	0.32007	0.37637	0.37275	0.3874	0.28451	0.08072	0.095127	0.049492	0.1366	0.19347	0.1379	0.20039	0.10603	0.1817	0.28579	0.2141	0.36391	0.14187	0.21361		0.042839	0.0090806	0.050447	0.10335
0.13666		0.06353	0.1556	0.057632	0.090702	0.10838	0.15116	0.077316	0.16813	0.11166	0.10503	0.065397	0.070794	0.14614	0.070979	0.13524	0.078995	0.12491	0.10173	0.076747	0.078787		0.23054	0.27514	0.2403	0.31787	0.37456	0.36991	0.38503	0.28324	0.080572	0.094374	0.049236	0.13607	0.19269	0.1372	0.19943	0.1056	0.18125	0.28431	0.21316	0.36387	0.14139	0.21292		0.042802	0.0090342	0.050259	0.10299
0.13707		0.063391	0.15472	0.057263	0.090277	0.10784	0.15042	0.077003	0.16719	0.11148	0.10435	0.065042	0.070499	0.1453	0.070781	0.13448	0.078521	0.12437	0.1012	0.076267	0.07842		0.22952	0.27381	0.23905	0.31567	0.37275	0.36708	0.38267	0.28199	0.080423	0.093628	0.048983	0.13554	0.19192	0.13651	0.19847	0.10517	0.1808	0.28284	0.21223	0.3638	0.14092	0.21224		0.042766	0.0089879	0.050072	0.10263
0.13748		0.063252	0.15385	0.056897	0.089856	0.10732	0.14968	0.076689	0.16626	0.1113	0.10367	0.064688	0.070205	0.14446	0.070585	0.13373	0.078049	0.12384	0.10067	0.075787	0.078057		0.2285	0.27247	0.23782	0.31348	0.37095	0.36428	0.38033	0.28073	0.080272	0.092889	0.048733	0.13501	0.19114	0.13582	0.19753	0.10475	0.18035	0.28138	0.2113	0.36372	0.14046	0.21155		0.04273	0.0089419	0.049886	0.10228
0.13789		0.063114	0.15298	0.056533	0.089438	0.10679	0.14895	0.076372	0.16533	0.11111	0.103	0.064337	0.069913	0.14363	0.070387	0.13299	0.077581	0.1233	0.10014	0.075309	0.077696		0.22747	0.27113	0.23658	0.3113	0.36915	0.36149	0.378	0.27949	0.080119	0.092155	0.048487	0.13449	0.19037	0.13513	0.1966	0.10432	0.17992	0.27993	0.21038	0.36361	0.14001	0.21087		0.042697	0.008896	0.0497	0.10193
0.13831		0.062976	0.15213	0.056171	0.089023	0.10627	0.14823	0.076053	0.16442	0.11091	0.10234	0.063988	0.069624	0.14281	0.070188	0.13226	0.077115	0.12277	0.099616	0.074832	0.077336		0.22644	0.26978	0.23536	0.30913	0.36735	0.35873	0.37569	0.27825	0.079964	0.091428	0.048243	0.13397	0.1896	0.13445	0.19568	0.10389	0.17949	0.27849	0.20947	0.36349	0.13957	0.21019		0.042664	0.0088503	0.049516	0.10158
0.13872		0.062839	0.15128	0.055812	0.088612	0.10575	0.14751	0.075733	0.16351	0.11071	0.10168	0.063641	0.069336	0.14199	0.069986	0.13154	0.076653	0.12223	0.099087	0.074356	0.076978		0.22541	0.26843	0.23413	0.30697	0.36556	0.35598	0.37339	0.27703	0.079807	0.090708	0.048003	0.13344	0.18883	0.13377	0.19477	0.10347	0.17907	0.27706	0.20856	0.36334	0.13914	0.2095		0.042633	0.0088049	0.049334	0.10124
0.13914		0.062702	0.15044	0.055455	0.088204	0.10524	0.14679	0.075411	0.1626	0.11051	0.10103	0.063295	0.069049	0.14118	0.069783	0.13083	0.076193	0.12169	0.098557	0.073882	0.076621		0.22437	0.26708	0.23291	0.30481	0.36378	0.35325	0.37111	0.27581	0.079648	0.089994	0.047766	0.13292	0.18806	0.1331	0.19387	0.10305	0.17866	0.27564	0.20766	0.36318	0.13873	0.20882		0.042603	0.0087596	0.049154	0.1009
0.13956		0.062569	0.1496	0.055099	0.0878	0.10473	0.14608	0.075085	0.16171	0.1103	0.10038	0.062951	0.068764	0.14038	0.069578	0.13013	0.075736	0.12116	0.098026	0.07341	0.076264		0.22333	0.26573	0.2317	0.30266	0.362	0.35052	0.36884	0.27459	0.079487	0.089282	0.04753	0.1324	0.1873	0.13243	0.19298	0.10262	0.17825	0.27422	0.20677	0.363	0.13832	0.20814		0.042571	0.0087146	0.048977	0.10056
0.13998		0.062438	0.14877	0.054747	0.087401	0.10422	0.14537	0.07476	0.16082	0.11009	0.099731	0.062608	0.06848	0.13959	0.069372	0.12944	0.075281	0.12062	0.097496	0.072939	0.075909		0.22229	0.26437	0.23049	0.30053	0.36022	0.34783	0.36658	0.27338	0.079325	0.088582	0.047299	0.13189	0.18654	0.13176	0.19211	0.10221	0.17786	0.27282	0.20588	0.3628	0.13792	0.20746		0.042542	0.0086697	0.048798	0.10024
0.1404		0.062308	0.14795	0.054397	0.087005	0.10371	0.14467	0.074433	0.15995	0.10987	0.099087	0.062267	0.068198	0.1388	0.069164	0.12875	0.074829	0.12009	0.096964	0.07247	0.075555		0.22124	0.26301	0.22928	0.2984	0.35845	0.34515	0.36434	0.27218	0.079161	0.087891	0.047072	0.13137	0.18579	0.1311	0.19125	0.10179	0.17747	0.27143	0.20499	0.36257	0.13754	0.20678		0.042513	0.008625	0.048619	0.099921
0.14082		0.062179	0.14713	0.05405	0.086614	0.10321	0.14396	0.074105	0.15908	0.10965	0.098446	0.061927	0.067917	0.13801	0.068954	0.12808	0.074379	0.11955	0.096432	0.072003	0.075202		0.2202	0.26165	0.22807	0.29628	0.35669	0.3425	0.36211	0.27099	0.078996	0.087207	0.046848	0.13086	0.18503	0.13044	0.1904	0.10138	0.17709	0.27005	0.20411	0.36233	0.13716	0.20611		0.042484	0.0085806	0.048441	0.099607
0.14124		0.06205	0.14633	0.053705	0.086227	0.10272	0.14326	0.073775	0.15822	0.10943	0.097809	0.061588	0.067638	0.13724	0.068743	0.12741	0.073932	0.11902	0.095899	0.071538	0.07485		0.21915	0.26029	0.22687	0.29417	0.35494	0.33986	0.35988	0.2698	0.078829	0.08653	0.046626	0.13035	0.18429	0.12978	0.18956	0.10097	0.17671	0.26868	0.20324	0.36208	0.13679	0.20543		0.042456	0.0085364	0.048264	0.099296
0.14166		0.061922	0.14553	0.053362	0.085845	0.10222	0.14256	0.073444	0.15736	0.1092	0.097176	0.06125	0.06736	0.13647	0.068529	0.12675	0.073488	0.11849	0.095366	0.071074	0.074499		0.2181	0.25892	0.22567	0.29207	0.35319	0.33724	0.35767	0.26861	0.078661	0.08586	0.046407	0.12984	0.18354	0.12913	0.18874	0.10056	0.17634	0.26731	0.20236	0.3618	0.13644	0.20476		0.042428	0.0084924	0.048087	0.098991
0.14209		0.061795	0.14474	0.053022	0.085467	0.10173	0.14186	0.073111	0.15652	0.10897	0.096545	0.060914	0.067084	0.1357	0.068313	0.1261	0.073045	0.11795	0.094831	0.070613	0.07415		0.21705	0.25755	0.22448	0.28998	0.35146	0.33464	0.35546	0.26744	0.078491	0.085196	0.046192	0.12934	0.1828	0.12848	0.18793	0.10015	0.17597	0.26595	0.2015	0.3615	0.13609	0.20408		0.042401	0.0084486	0.047911	0.098689
0.14252		0.061672	0.14396	0.052684	0.085094	0.10125	0.14117	0.072778	0.15568	0.10874	0.095918	0.060579	0.06681	0.13494	0.068096	0.12545	0.072606	0.11742	0.094296	0.070155	0.073801		0.216	0.25619	0.22329	0.2879	0.34973	0.33206	0.35326	0.26627	0.07832	0.08454	0.045979	0.12884	0.18207	0.12784	0.18712	0.099748	0.17561	0.2646	0.20064	0.36119	0.13575	0.20341		0.042373	0.0084051	0.047736	0.098393
0.14294		0.061551	0.14318	0.052348	0.084726	0.10076	0.14048	0.072443	0.15485	0.1085	0.095294	0.060245	0.066537	0.13419	0.067875	0.12482	0.072168	0.11689	0.09376	0.069698	0.073454		0.21495	0.25482	0.2221	0.28583	0.348	0.32952	0.35106	0.26511	0.078147	0.083891	0.045769	0.12834	0.18134	0.1272	0.18633	0.099344	0.17525	0.26325	0.19978	0.36086	0.13542	0.20274		0.042347	0.0083618	0.047562	0.098101
0.14337		0.061429	0.14242	0.052014	0.084362	0.10029	0.13979	0.072108	0.15402	0.10827	0.094674	0.059912	0.066265	0.13344	0.067653	0.12419	0.071733	0.11636	0.093224	0.069244	0.073108		0.2139	0.25345	0.22091	0.28377	0.34628	0.32699	0.34888	0.26396	0.077973	0.083249	0.045561	0.12784	0.18062	0.12657	0.18555	0.098942	0.17489	0.26191	0.19893	0.36051	0.1351	0.20207		0.04232	0.0083187	0.047388	0.097814
0.1438		0.061307	0.14166	0.051683	0.084002	0.099813	0.1391	0.071772	0.15321	0.10803	0.094057	0.05958	0.065996	0.13269	0.067429	0.12357	0.0713	0.11583	0.092686	0.068793	0.072763		0.21285	0.25209	0.21973	0.28173	0.34457	0.32449	0.3467	0.26282	0.077798	0.082614	0.045357	0.12735	0.1799	0.12595	0.18478	0.098541	0.17454	0.26058	0.1981	0.36015	0.13478	0.2014		0.042294	0.0082759	0.047216	0.097532
0.14424		0.061184	0.14092	0.051354	0.083645	0.099342	0.13842	0.071435	0.15239	0.10778	0.093443	0.05925	0.065729	0.13195	0.067202	0.12295	0.07087	0.1153	0.092149	0.068344	0.07242		0.2118	0.25072	0.21854	0.27969	0.34287	0.322	0.34452	0.26168	0.077623	0.081986	0.045155	0.12686	0.17918	0.12532	0.18402	0.098141	0.1742	0.25926	0.19727	0.35977	0.13447	0.20074		0.042269	0.0082333	0.047044	0.097254
0.14467		0.061061	0.14018	0.051028	0.083292	0.098876	0.13773	0.071097	0.15159	0.10753	0.092833	0.058921	0.065464	0.13121	0.066973	0.12234	0.070442	0.11477	0.09161	0.067898	0.072078		0.21074	0.24936	0.21736	0.27767	0.34117	0.31953	0.34236	0.26055	0.077447	0.081366	0.044957	0.12637	0.17848	0.12471	0.18327	0.097743	0.17386	0.25794	0.19645	0.35938	0.13417	0.20007		0.042244	0.008191	0.046873	0.09698
0.1451		0.060937	0.13945	0.050705	0.082942	0.098413	0.13705	0.070759	0.15079	0.10728	0.092226	0.058593	0.065201	0.13048	0.066743	0.12174	0.070016	0.11425	0.091072	0.067454	0.071737		0.20969	0.24799	0.21618	0.27565	0.33948	0.31709	0.3402	0.25942	0.07727	0.080754	0.044761	0.12588	0.17777	0.1241	0.18253	0.097346	0.17352	0.25663	0.19564	0.35897	0.13387	0.19941		0.04222	0.0081489	0.046702	0.09671
0.14554		0.060812	0.13873	0.050388	0.082595	0.097953	0.13638	0.07042	0.15	0.10703	0.091622	0.058266	0.06494	0.12975	0.06651	0.12115	0.069593	0.11372	0.090533	0.067014	0.071398		0.20864	0.24663	0.215	0.27365	0.3378	0.31466	0.33804	0.2583	0.077091	0.080149	0.044567	0.12539	0.17708	0.12349	0.1818	0.096951	0.17319	0.25533	0.19483	0.35855	0.13357	0.19875		0.042197	0.008107	0.046532	0.096444
0.14598		0.060687	0.13802	0.050074	0.08225	0.097497	0.13571	0.070081	0.14921	0.10678	0.091022	0.057941	0.064681	0.12903	0.066275	0.12057	0.069172	0.1132	0.089993	0.066576	0.07106		0.20759	0.24526	0.21382	0.27165	0.33613	0.31225	0.33589	0.25718	0.076911	0.079552	0.044376	0.12491	0.17639	0.12289	0.18108	0.096557	0.17287	0.25404	0.19403	0.35811	0.13328	0.19809		0.042175	0.0080653	0.046363	0.096183
0.14642		0.060561	0.13731	0.049763	0.081909	0.097044	0.13503	0.069742	0.14843	0.10652	0.090425	0.057617	0.064425	0.12831	0.066037	0.11999	0.068753	0.11268	0.089454	0.066142	0.070724		0.20654	0.24389	0.21264	0.26967	0.33446	0.30987	0.33375	0.25606	0.07673	0.078962	0.044186	0.12443	0.17571	0.1223	0.18038	0.096164	0.17255	0.25276	0.19323	0.35767	0.13299	0.19743		0.042154	0.0080239	0.046195	0.095927
0.14686		0.060434	0.13661	0.049454	0.081569	0.096594	0.13437	0.069402	0.14766	0.10626	0.089832	0.057294	0.064172	0.12759	0.065798	0.11941	0.068338	0.11216	0.088914	0.065711	0.070389		0.20549	0.24253	0.21146	0.2677	0.33281	0.3075	0.33162	0.25495	0.076548	0.078379	0.043999	0.12396	0.17503	0.12171	0.17968	0.095773	0.17224	0.25148	0.19244	0.35721	0.1327	0.19677		0.042136	0.0079828	0.046027	0.095675
0.1473		0.060306	0.13591	0.049147	0.081232	0.096147	0.1337	0.069062	0.14689	0.106	0.089242	0.056972	0.06392	0.12688	0.065557	0.11885	0.067924	0.11165	0.088374	0.065283	0.070056		0.20444	0.24116	0.21029	0.26575	0.33115	0.30515	0.32949	0.25384	0.076366	0.077804	0.043813	0.12348	0.17437	0.12112	0.179	0.095383	0.17193	0.25022	0.19165	0.35674	0.13241	0.19611		0.042118	0.0079418	0.04586	0.095429
0.14774		0.060175	0.13522	0.04884	0.080897	0.095706	0.13304	0.068722	0.14613	0.10573	0.088655	0.056653	0.063672	0.12617	0.065313	0.11829	0.06751	0.11114	0.087836	0.064859	0.069725		0.2034	0.2398	0.20911	0.2638	0.32951	0.30282	0.32736	0.25273	0.076182	0.07723	0.043626	0.12301	0.1737	0.12054	0.17833	0.094993	0.17162	0.24896	0.19087	0.35626	0.13213	0.19545		0.042101	0.0079008	0.045697	0.095187
0.14818		0.060045	0.13454	0.048539	0.080564	0.095265	0.13238	0.068382	0.14538	0.10547	0.088072	0.056334	0.063426	0.12546	0.065069	0.11773	0.067102	0.11063	0.087296	0.064439	0.069396		0.20236	0.23843	0.20794	0.26187	0.32787	0.30052	0.32524	0.25162	0.075996	0.076669	0.043444	0.12255	0.17305	0.11996	0.17766	0.094606	0.17132	0.2477	0.19009	0.35577	0.13185	0.19478		0.042087	0.0078604	0.045532	0.094949
0.14863		0.059913	0.13386	0.048239	0.080234	0.094828	0.13173	0.068042	0.14463	0.1052	0.087492	0.056016	0.063182	0.12476	0.064823	0.11718	0.066696	0.11012	0.086757	0.064024	0.06907		0.20131	0.23707	0.20676	0.25995	0.32623	0.29824	0.32313	0.25052	0.07581	0.076115	0.043262	0.12208	0.1724	0.11938	0.17701	0.094221	0.17102	0.24646	0.18932	0.35528	0.13157	0.19412		0.042075	0.0078201	0.045368	0.094715
0.14907		0.059781	0.13319	0.047942	0.079906	0.094393	0.13108	0.067703	0.14389	0.10494	0.086916	0.0557	0.062942	0.12405	0.064576	0.11664	0.066293	0.10962	0.086217	0.063612	0.068746		0.20028	0.23571	0.20559	0.25804	0.3246	0.29598	0.32103	0.24942	0.075622	0.075567	0.043083	0.12162	0.17176	0.11881	0.17636	0.093838	0.17072	0.24521	0.18856	0.35477	0.13129	0.19345		0.042065	0.0077801	0.045206	0.094488
0.14952		0.059647	0.13252	0.047648	0.07958	0.093961	0.13043	0.067363	0.14316	0.10467	0.086343	0.055385	0.062704	0.12336	0.064328	0.1161	0.065893	0.10912	0.085678	0.063206	0.068426		0.19924	0.23435	0.20442	0.25614	0.32297	0.29374	0.31893	0.24833	0.075432	0.075025	0.042904	0.12115	0.17112	0.11824	0.17573	0.093456	0.17043	0.24397	0.1878	0.35426	0.13101	0.19278		0.042056	0.0077403	0.045044	0.094265
0.14997		0.059513	0.13186	0.047356	0.079256	0.093531	0.12979	0.067024	0.14243	0.10441	0.085774	0.055071	0.062469	0.12266	0.064079	0.11557	0.065496	0.10863	0.08514	0.062803	0.06811		0.19821	0.23299	0.20325	0.25425	0.32135	0.29152	0.31684	0.24724	0.075242	0.07449	0.042726	0.1207	0.17049	0.11767	0.1751	0.093075	0.17014	0.24273	0.18704	0.35373	0.13073	0.19211		0.042048	0.0077008	0.044884	0.094048
0.15042		0.059377	0.1312	0.047067	0.078934	0.093105	0.12914	0.066685	0.1417	0.10414	0.08521	0.054759	0.062237	0.12197	0.063828	0.11504	0.065101	0.10814	0.084602	0.062404	0.067797		0.19718	0.23163	0.20208	0.25238	0.31974	0.28932	0.31476	0.24615	0.07505	0.07396	0.04255	0.12024	0.16987	0.1171	0.17448	0.092697	0.16986	0.2415	0.18629	0.35319	0.13046	0.19144		0.042041	0.0076616	0.044725	0.093835
0.15087		0.05924	0.13055	0.04678	0.078614	0.092682	0.12851	0.066346	0.14098	0.10388	0.084648	0.054448	0.062007	0.12128	0.063576	0.11452	0.064709	0.10765	0.084065	0.06201	0.067488		0.19616	0.23027	0.20091	0.25052	0.31813	0.28714	0.31269	0.24506	0.074858	0.073437	0.042374	0.11979	0.16925	0.11654	0.17387	0.092321	0.16957	0.24027	0.18555	0.35264	0.13018	0.19076		0.042035	0.0076229	0.044567	0.093627
0.15133		0.059102	0.12991	0.046496	0.078296	0.092261	0.12787	0.066007	0.14027	0.10362	0.084091	0.054138	0.061781	0.12059	0.063322	0.114	0.06432	0.10717	0.083528	0.061619	0.067182		0.19514	0.22892	0.19975	0.24867	0.31653	0.28499	0.31062	0.24398	0.074666	0.07292	0.0422	0.11934	0.16864	0.11598	0.17327	0.091946	0.16929	0.23904	0.18481	0.35208	0.12991	0.19009		0.042029	0.0075849	0.04441	0.093423
0.15178		0.058963	0.12926	0.046214	0.07798	0.091843	0.12724	0.065668	0.13956	0.10335	0.083537	0.05383	0.061558	0.1199	0.063066	0.11349	0.063933	0.1067	0.082993	0.061232	0.066878		0.19412	0.22756	0.19858	0.24683	0.31493	0.28286	0.30856	0.2429	0.074473	0.072408	0.042026	0.11889	0.16803	0.11542	0.17268	0.091574	0.16902	0.23781	0.18408	0.35151	0.12963	0.18941		0.042024	0.0075474	0.044254	0.093224
0.15224		0.058823	0.12863	0.045934	0.077666	0.091427	0.12662	0.065331	0.13886	0.10309	0.082986	0.053522	0.061338	0.11922	0.06281	0.11298	0.063549	0.10623	0.082458	0.060849	0.066575		0.19311	0.22621	0.19741	0.24501	0.31334	0.28074	0.3065	0.24182	0.07428	0.071902	0.041854	0.11845	0.16744	0.11486	0.17209	0.091204	0.16874	0.23659	0.18336	0.35093	0.12936	0.18873		0.042018	0.0075101	0.044099	0.093028
0.15269		0.058682	0.12799	0.045657	0.077356	0.091015	0.12599	0.064993	0.13816	0.10283	0.08244	0.053216	0.061122	0.11854	0.062551	0.11247	0.063168	0.10576	0.081924	0.06047	0.066275		0.19211	0.22487	0.19625	0.24319	0.31175	0.27865	0.30445	0.24074	0.074086	0.071402	0.041682	0.118	0.16687	0.1143	0.17151	0.090836	0.16846	0.23538	0.18264	0.35034	0.12909	0.18805		0.042012	0.007473	0.043945	0.092835
0.15315		0.05854	0.12737	0.045382	0.077051	0.090605	0.12538	0.064657	0.13746	0.10257	0.081897	0.052912	0.060909	0.11786	0.062292	0.11197	0.062789	0.1053	0.081392	0.060095	0.065976		0.19111	0.22352	0.19509	0.24139	0.31017	0.27659	0.30241	0.23967	0.073892	0.070907	0.041512	0.11756	0.16629	0.11375	0.17094	0.090471	0.16819	0.23416	0.18192	0.34974	0.12882	0.18737		0.042007	0.007436	0.043792	0.092646
0.15361		0.058398	0.12674	0.04511	0.076747	0.090199	0.12476	0.06432	0.13678	0.10231	0.08136	0.052608	0.060699	0.11719	0.062031	0.11147	0.062412	0.10484	0.08086	0.059723	0.065679		0.19011	0.22218	0.19393	0.23961	0.3086	0.27454	0.30038	0.23859	0.073696	0.070418	0.041343	0.11713	0.16573	0.11319	0.17038	0.090108	0.16792	0.23295	0.18121	0.34914	0.12855	0.18669		0.042001	0.0073992	0.04364	0.092459
0.15407		0.058254	0.12612	0.04484	0.076445	0.089795	0.12415	0.063985	0.13609	0.10205	0.080827	0.052306	0.060492	0.11651	0.061768	0.11097	0.062038	0.10438	0.080329	0.059355	0.065383		0.18912	0.22084	0.19277	0.23783	0.30704	0.27253	0.29835	0.23752	0.0735	0.069935	0.041174	0.11669	0.16516	0.11264	0.16982	0.089748	0.16764	0.23175	0.18051	0.34852	0.12828	0.18601		0.041996	0.0073625	0.043489	0.092275
0.15454		0.05811	0.12551	0.044573	0.076145	0.089394	0.12355	0.063651	0.13541	0.1018	0.080298	0.052005	0.060288	0.11584	0.061505	0.11048	0.061667	0.10393	0.0798	0.05899	0.065089		0.18813	0.21951	0.19161	0.23607	0.30548	0.27054	0.29633	0.23645	0.073303	0.069457	0.041007	0.11626	0.16461	0.11209	0.16927	0.089391	0.16737	0.23055	0.17981	0.3479	0.12801	0.18533		0.04199	0.007326	0.043339	0.092095
0.155		0.057966	0.1249	0.044308	0.075847	0.088996	0.12295	0.063317	0.13474	0.10154	0.079773	0.051706	0.060088	0.11517	0.06124	0.10999	0.061298	0.10348	0.079272	0.05863	0.064797		0.18715	0.21818	0.19045	0.23433	0.30393	0.26857	0.29432	0.23538	0.073105	0.068985	0.040841	0.11582	0.16405	0.11154	0.16873	0.089037	0.16709	0.22935	0.17911	0.34727	0.12774	0.18465		0.041984	0.0072896	0.043191	0.091917
0.15547		0.057821	0.12429	0.044045	0.07555	0.088602	0.12235	0.062984	0.13407	0.10129	0.079252	0.051408	0.05989	0.1145	0.060974	0.10951	0.060932	0.10304	0.078745	0.058272	0.064505		0.18617	0.21686	0.1893	0.23259	0.30239	0.26663	0.29232	0.23431	0.072907	0.068519	0.040677	0.1154	0.1635	0.11099	0.16819	0.088686	0.16681	0.22815	0.17842	0.34663	0.12747	0.18397		0.041979	0.0072533	0.043043	0.091742
0.15593		0.057676	0.12369	0.043785	0.075254	0.08821	0.12176	0.062652	0.1334	0.10105	0.078734	0.051112	0.059695	0.11383	0.060707	0.10903	0.060568	0.1026	0.07822	0.057919	0.064216		0.1852	0.21554	0.18815	0.23087	0.30087	0.26471	0.29032	0.23325	0.072708	0.068058	0.040513	0.11497	0.16296	0.11044	0.16766	0.088339	0.16654	0.22696	0.17773	0.34598	0.1272	0.18329		0.041973	0.0072171	0.042897	0.09157
0.1564		0.05753	0.1231	0.043528	0.074961	0.087822	0.12118	0.06232	0.13275	0.1008	0.07822	0.050817	0.059503	0.11317	0.060438	0.10855	0.060207	0.10216	0.077696	0.057568	0.063927		0.18424	0.21422	0.187	0.22917	0.29935	0.2628	0.28833	0.23218	0.072509	0.067602	0.040351	0.11454	0.16242	0.10989	0.16713	0.087995	0.16626	0.22577	0.17705	0.34533	0.12694	0.18261		0.041968	0.007181	0.042751	0.091401
0.15687		0.057382	0.12251	0.043268	0.074669	0.08744	0.1206	0.061989	0.13209	0.10056	0.077709	0.050523	0.059314	0.11251	0.060169	0.10808	0.059845	0.10173	0.077176	0.05722	0.06364		0.18329	0.21291	0.18586	0.22748	0.29784	0.26093	0.28635	0.23112	0.072309	0.067149	0.040186	0.11412	0.16188	0.10935	0.16661	0.087657	0.16598	0.22459	0.17637	0.34467	0.12667	0.18192		0.041963	0.0071448	0.042608	0.091234
0.15734		0.057235	0.12193	0.043016	0.074378	0.087058	0.12002	0.061659	0.13144	0.10033	0.077202	0.050231	0.059128	0.11185	0.059898	0.1076	0.05949	0.1013	0.076656	0.056876	0.063354		0.18234	0.2116	0.18472	0.2258	0.29633	0.25906	0.28438	0.23006	0.072109	0.066705	0.040026	0.1137	0.16135	0.1088	0.16609	0.087323	0.1657	0.22342	0.17569	0.34401	0.12641	0.18124		0.041959	0.007109	0.042465	0.09107
0.15781		0.057087	0.12135	0.042766	0.07409	0.086678	0.11945	0.061329	0.13079	0.1001	0.076698	0.049941	0.058944	0.11119	0.059627	0.10714	0.059138	0.10088	0.076137	0.056535	0.063069		0.1814	0.2103	0.18357	0.22413	0.29483	0.25722	0.28242	0.229	0.071909	0.066267	0.039867	0.11329	0.16082	0.10826	0.16558	0.086994	0.16541	0.22224	0.17501	0.34334	0.12615	0.18055		0.041955	0.0070733	0.042322	0.090907
0.15829		0.056939	0.12078	0.042519	0.073803	0.086301	0.11889	0.060999	0.13016	0.099869	0.076199	0.049652	0.058762	0.11053	0.059355	0.10668	0.05879	0.10046	0.075621	0.056197	0.062786		0.18047	0.20901	0.18244	0.22248	0.29334	0.25541	0.28046	0.22794	0.071709	0.065834	0.039709	0.11287	0.1603	0.10772	0.16507	0.086669	0.16513	0.22107	0.17434	0.34267	0.12589	0.17986		0.04195	0.0070377	0.04218	0.090747
0.15876		0.05679	0.12021	0.042274	0.073519	0.085927	0.11833	0.06067	0.12952	0.099647	0.075702	0.049366	0.058583	0.10988	0.059082	0.10622	0.058445	0.10005	0.075106	0.055861	0.062504		0.17954	0.20771	0.1813	0.22085	0.29186	0.25361	0.27852	0.22688	0.071509	0.065406	0.039553	0.11246	0.15977	0.10718	0.16456	0.086349	0.16485	0.21991	0.17367	0.34201	0.12563	0.17917		0.041946	0.0070022	0.042038	0.090589
0.15924		0.05664	0.11965	0.042032	0.073237	0.085555	0.11778	0.060342	0.12889	0.099431	0.07521	0.049081	0.058407	0.10923	0.058808	0.10577	0.058103	0.099642	0.074593	0.055528	0.062223		0.17863	0.20643	0.18017	0.21923	0.29038	0.25183	0.27658	0.22583	0.071309	0.064984	0.039397	0.11205	0.15926	0.10664	0.16406	0.086032	0.16456	0.21875	0.173	0.34134	0.12537	0.17848		0.04194	0.0069668	0.041898	0.090433
0.15972		0.056489	0.11909	0.041794	0.072959	0.085186	0.11723	0.060014	0.12827	0.09922	0.074721	0.048798	0.058233	0.10858	0.058534	0.10531	0.057764	0.099238	0.074083	0.055197	0.061944		0.17772	0.20515	0.17903	0.21763	0.28891	0.25007	0.27465	0.22478	0.07111	0.064566	0.039243	0.11164	0.15874	0.1061	0.16357	0.085718	0.16427	0.2176	0.17233	0.34067	0.12511	0.17779		0.041935	0.0069314	0.041757	0.09028
0.1602		0.056337	0.11853	0.041558	0.072685	0.084819	0.11669	0.059686	0.12766	0.099015	0.074237	0.048517	0.058061	0.10793	0.058259	0.10487	0.057429	0.09884	0.073575	0.054869	0.061665		0.17683	0.20388	0.17791	0.21605	0.28745	0.24833	0.27273	0.22374	0.070911	0.064153	0.03909	0.11124	0.15823	0.10556	0.16308	0.085408	0.16399	0.21646	0.17166	0.34	0.12485	0.1771		0.04193	0.0068962	0.041618	0.09013
0.16068		0.056184	0.11798	0.041326	0.072413	0.084456	0.11615	0.059358	0.12705	0.098817	0.073756	0.048238	0.057891	0.10729	0.057983	0.10442	0.057097	0.098447	0.073069	0.054543	0.061388		0.17594	0.20261	0.17678	0.21449	0.286	0.24661	0.27082	0.22269	0.070712	0.063746	0.038939	0.11084	0.15772	0.10502	0.16259	0.085101	0.1637	0.21532	0.171	0.33934	0.12459	0.17641		0.041924	0.0068611	0.041479	0.089984
0.16116		0.056031	0.11743	0.041098	0.072143	0.084097	0.11562	0.059031	0.12645	0.098627	0.073279	0.04796	0.057724	0.10665	0.057707	0.10398	0.056768	0.098059	0.072565	0.05422	0.061111		0.17507	0.20135	0.17566	0.21294	0.28455	0.24492	0.26891	0.22166	0.070512	0.063342	0.038789	0.11045	0.15721	0.10449	0.16211	0.084797	0.16341	0.21419	0.17033	0.33868	0.12434	0.17571		0.041919	0.0068261	0.04134	0.08984
0.16165		0.055876	0.11688	0.040874	0.071876	0.083741	0.1151	0.058705	0.12585	0.098446	0.072806	0.047684	0.05756	0.10601	0.057431	0.10354	0.056441	0.097675	0.072064	0.053899	0.060836		0.1742	0.20009	0.17454	0.2114	0.2831	0.24324	0.26702	0.22062	0.070311	0.062944	0.038641	0.11006	0.1567	0.10396	0.16163	0.084496	0.16312	0.21306	0.16967	0.33802	0.12408	0.17502		0.041914	0.0067912	0.041202	0.089697
0.16213		0.055721	0.11633	0.040654	0.071609	0.083387	0.11458	0.058379	0.12526	0.098276	0.072337	0.04741	0.057398	0.10538	0.057154	0.1031	0.056117	0.097296	0.071566	0.053581	0.060562		0.17334	0.19885	0.17342	0.20988	0.28167	0.24159	0.26514	0.21958	0.07011	0.06255	0.038494	0.10967	0.1562	0.10342	0.16115	0.084198	0.16283	0.21194	0.16902	0.33736	0.12382	0.17432		0.041908	0.0067563	0.041064	0.089555
0.16262		0.055565	0.11579	0.040438	0.071344	0.083034	0.11407	0.058053	0.12467	0.098119	0.071872	0.047137	0.057238	0.10475	0.056877	0.10267	0.055796	0.096921	0.07107	0.053266	0.060288		0.17248	0.19761	0.17231	0.20837	0.28023	0.23996	0.26326	0.21855	0.069907	0.062161	0.038349	0.10929	0.15569	0.1029	0.16068	0.083902	0.16254	0.21082	0.16836	0.33673	0.12356	0.17363		0.041901	0.0067216	0.040926	0.089414
0.16311		0.055408	0.11525	0.040225	0.07108	0.082684	0.11357	0.057728	0.12409	0.097974	0.071411	0.046866	0.057081	0.10412	0.0566	0.10224	0.055477	0.09655	0.070577	0.052953	0.060016		0.17164	0.19637	0.1712	0.20688	0.27881	0.23837	0.2614	0.21751	0.069704	0.061777	0.038206	0.10891	0.15519	0.10237	0.16022	0.083609	0.16224	0.20971	0.16771	0.33611	0.12331	0.17293		0.041893	0.006687	0.040788	0.089273
0.1636		0.05525	0.11471	0.040016	0.070817	0.082336	0.11307	0.057403	0.12352	0.097842	0.070953	0.046597	0.056927	0.10349	0.056323	0.10181	0.055161	0.096183	0.070086	0.052645	0.059745		0.17079	0.19515	0.1701	0.2054	0.27739	0.23679	0.25954	0.21648	0.069501	0.061397	0.038065	0.10854	0.1547	0.10184	0.15976	0.083318	0.16195	0.20861	0.16706	0.3355	0.12305	0.17224		0.041884	0.0066524	0.040651	0.089133
0.16409		0.055091	0.11417	0.039809	0.070554	0.08199	0.11258	0.057079	0.12295	0.097724	0.0705	0.04633	0.056775	0.10287	0.056046	0.10139	0.054846	0.095821	0.069598	0.052339	0.059474		0.16996	0.19393	0.169	0.20394	0.27597	0.23524	0.2577	0.21545	0.069296	0.061022	0.037925	0.10817	0.1542	0.10132	0.1593	0.08303	0.16166	0.20751	0.16641	0.3349	0.1228	0.17155		0.041873	0.006618	0.040514	0.088993
0.16458		0.054931	0.11363	0.039605	0.070293	0.081646	0.1121	0.056756	0.12239	0.097616	0.070051	0.046064	0.056626	0.10225	0.055769	0.10098	0.054535	0.095464	0.069112	0.052037	0.059205		0.16913	0.19272	0.1679	0.20249	0.27457	0.2337	0.25586	0.21442	0.06909	0.060651	0.037787	0.10781	0.15371	0.1008	0.15885	0.082745	0.16137	0.20642	0.16576	0.3343	0.12255	0.17086		0.041861	0.0065836	0.040378	0.088854
0.16507		0.054771	0.1131	0.039405	0.070032	0.081303	0.11163	0.056433	0.12184	0.097517	0.069606	0.0458	0.056479	0.10163	0.055492	0.10056	0.054226	0.095113	0.068629	0.051738	0.058937		0.1683	0.19152	0.1668	0.20106	0.27317	0.23217	0.25404	0.2134	0.068884	0.060283	0.037651	0.10745	0.15322	0.10028	0.15841	0.082462	0.16107	0.20533	0.16512	0.3337	0.1223	0.17017		0.041848	0.0065494	0.040241	0.088715
0.16557		0.05461	0.11257	0.039207	0.069772	0.080961	0.11116	0.056111	0.12129	0.097427	0.069165	0.045537	0.056334	0.10102	0.055216	0.10015	0.053919	0.094768	0.068149	0.051441	0.05867		0.16749	0.19033	0.16571	0.19964	0.27177	0.23067	0.25223	0.21237	0.068677	0.05992	0.037516	0.10709	0.15273	0.099759	0.15796	0.082181	0.16077	0.20425	0.16448	0.3331	0.12205	0.16948		0.041832	0.0065152	0.040105	0.088575
0.16607		0.054448	0.11204	0.039011	0.069512	0.080621	0.1107	0.055789	0.12075	0.097345	0.068729	0.045276	0.056192	0.10041	0.05494	0.099732	0.053616	0.094428	0.067672	0.051146	0.058404		0.16668	0.18914	0.16463	0.19823	0.27039	0.22918	0.25042	0.21135	0.068469	0.05956	0.037384	0.10673	0.15224	0.099244	0.15753	0.081903	0.16047	0.20318	0.16385	0.3325	0.12181	0.16879		0.041816	0.0064812	0.039969	0.088436
0.16657		0.054286	0.11151	0.038819	0.069254	0.080282	0.11025	0.055469	0.12022	0.097273	0.068296	0.045016	0.056053	0.099798	0.054665	0.09932	0.053315	0.094093	0.067198	0.050853	0.058139		0.16587	0.18796	0.16355	0.19684	0.26901	0.2277	0.24863	0.21033	0.06826	0.059204	0.037254	0.10638	0.15176	0.098732	0.1571	0.081627	0.16017	0.20211	0.16322	0.33191	0.12157	0.16811		0.041797	0.0064473	0.039833	0.088296
0.16707		0.054122	0.11098	0.038626	0.068997	0.079945	0.10981	0.055149	0.11969	0.097215	0.067867	0.044756	0.055915	0.099188	0.054393	0.098907	0.053012	0.09376	0.066729	0.050561	0.057875		0.16508	0.18679	0.16248	0.19547	0.26765	0.22624	0.24685	0.20932	0.068046	0.058849	0.037123	0.10603	0.15127	0.098222	0.15666	0.081355	0.15987	0.20105	0.16259	0.33131	0.12132	0.16742		0.041776	0.006413	0.039698	0.088157
0.16757		0.053959	0.11045	0.038438	0.068739	0.079607	0.10937	0.05483	0.11917	0.097164	0.067442	0.044499	0.05578	0.098583	0.05412	0.098497	0.052716	0.093433	0.066261	0.050272	0.057613		0.16429	0.18562	0.16141	0.19411	0.26629	0.2248	0.24509	0.2083	0.067836	0.0585	0.036996	0.10568	0.15078	0.097714	0.15624	0.081083	0.15957	0.19999	0.16198	0.33072	0.12109	0.16674		0.041755	0.0063793	0.039562	0.088019
0.16807		0.053795	0.10993	0.038254	0.068482	0.079271	0.10894	0.054511	0.11866	0.097122	0.067022	0.044244	0.055647	0.09798	0.053849	0.098089	0.052423	0.09311	0.065795	0.049984	0.057353		0.1635	0.18446	0.16034	0.19276	0.26493	0.22336	0.24333	0.20729	0.067625	0.058155	0.036872	0.10534	0.15029	0.09721	0.15582	0.080813	0.15926	0.19894	0.16136	0.33013	0.12085	0.16605		0.041731	0.0063458	0.039427	0.087881
0.16858		0.053631	0.10941	0.038072	0.068225	0.078936	0.10852	0.054194	0.11816	0.097088	0.066605	0.04399	0.055517	0.097381	0.053579	0.097682	0.052132	0.092792	0.065332	0.049698	0.057093		0.16271	0.18331	0.15928	0.19143	0.26359	0.22194	0.24159	0.20628	0.067413	0.057812	0.036749	0.105	0.14981	0.096707	0.1554	0.080545	0.15896	0.19789	0.16075	0.32954	0.12062	0.16538		0.041706	0.0063124	0.039291	0.087742
0.16908		0.053467	0.10889	0.037893	0.067969	0.078601	0.1081	0.053877	0.11766	0.097061	0.066192	0.043738	0.055389	0.096784	0.053311	0.097275	0.051843	0.092478	0.064873	0.049414	0.056835		0.16194	0.18216	0.15822	0.19012	0.26225	0.22053	0.23986	0.20528	0.067201	0.057473	0.036629	0.10466	0.14932	0.096208	0.15499	0.080279	0.15865	0.19685	0.16015	0.32896	0.12039	0.1647		0.041679	0.0062791	0.039157	0.087603
0.16959		0.053302	0.10837	0.037716	0.067713	0.078267	0.1077	0.053562	0.11717	0.097041	0.065782	0.043488	0.055263	0.096191	0.053044	0.09687	0.051557	0.092171	0.064417	0.049131	0.056579		0.16116	0.18103	0.15716	0.18882	0.26092	0.21914	0.23814	0.20428	0.066987	0.057137	0.03651	0.10432	0.14884	0.095711	0.15457	0.080014	0.15834	0.19581	0.15954	0.32838	0.12015	0.16403		0.04165	0.006246	0.039023	0.087462
0.1701		0.053137	0.10785	0.037542	0.067458	0.077933	0.10729	0.053247	0.11669	0.097028	0.065375	0.043239	0.055139	0.095599	0.052778	0.096466	0.051272	0.091868	0.063963	0.04885	0.056324		0.16039	0.1799	0.15611	0.18753	0.25961	0.21776	0.23644	0.20328	0.066774	0.056804	0.036393	0.10399	0.14836	0.095218	0.15416	0.079751	0.15804	0.19478	0.15895	0.3278	0.11992	0.16337		0.04162	0.006213	0.038889	0.087321
0.17061		0.052972	0.10733	0.037372	0.067203	0.0776	0.1069	0.052934	0.11621	0.097023	0.064971	0.042991	0.055016	0.095011	0.052514	0.096063	0.050989	0.09157	0.063513	0.04857	0.05607		0.15963	0.17878	0.15507	0.18626	0.2583	0.21639	0.23475	0.20229	0.06656	0.056474	0.036279	0.10366	0.14787	0.094728	0.15375	0.079488	0.15773	0.19375	0.15835	0.32723	0.1197	0.16272		0.041588	0.0061801	0.038756	0.087178
0.17112		0.052807	0.10682	0.037204	0.066948	0.077268	0.1065	0.052621	0.11574	0.097027	0.06457	0.042745	0.054896	0.094425	0.05225	0.095661	0.050709	0.091277	0.063067	0.048292	0.055818		0.15888	0.17767	0.15403	0.18501	0.257	0.21503	0.23307	0.2013	0.066346	0.056147	0.036168	0.10333	0.14739	0.094243	0.15334	0.079227	0.15742	0.19273	0.15777	0.32665	0.11947	0.16206		0.041554	0.0061475	0.038623	0.087034
0.17164		0.052642	0.10631	0.037039	0.066694	0.076935	0.10612	0.05231	0.11528	0.097039	0.064172	0.042501	0.054777	0.093841	0.051988	0.095261	0.050429	0.090989	0.062624	0.048016	0.055568		0.15813	0.17656	0.153	0.18377	0.25571	0.21368	0.2314	0.20032	0.066133	0.055823	0.03606	0.10301	0.14691	0.093761	0.15294	0.078967	0.15712	0.19171	0.15718	0.32608	0.11924	0.16142		0.041518	0.006115	0.03849	0.086889
0.17215		0.052478	0.10579	0.036877	0.06644	0.076604	0.10574	0.052001	0.11482	0.097059	0.063776	0.042258	0.05466	0.093259	0.051727	0.094861	0.050152	0.090704	0.062186	0.047741	0.055319		0.15739	0.17546	0.15197	0.18255	0.25444	0.21235	0.22975	0.19934	0.065921	0.055501	0.035957	0.10268	0.14644	0.093284	0.15253	0.078708	0.15681	0.1907	0.1566	0.32551	0.11901	0.16079		0.041481	0.0060827	0.038358	0.086743
0.17267		0.052313	0.10528	0.036718	0.066187	0.076272	0.10536	0.051693	0.11437	0.097085	0.063383	0.042017	0.054547	0.09268	0.051467	0.094462	0.049876	0.090421	0.061751	0.047468	0.055073		0.15665	0.17436	0.15094	0.18134	0.25317	0.21102	0.22812	0.19837	0.065708	0.055182	0.035859	0.10236	0.14596	0.092809	0.15213	0.07845	0.1565	0.18969	0.15603	0.32495	0.11878	0.16015		0.041441	0.0060506	0.038225	0.086595
0.17319		0.052149	0.10477	0.03656	0.065934	0.075941	0.10499	0.051386	0.11392	0.097115	0.062993	0.041776	0.054436	0.092102	0.051208	0.094065	0.049603	0.090142	0.061322	0.047196	0.054827		0.15592	0.17328	0.14992	0.18015	0.25191	0.20971	0.22649	0.1974	0.065495	0.054866	0.035764	0.10204	0.14549	0.092338	0.15172	0.078193	0.1562	0.18869	0.15547	0.32438	0.11856	0.15952		0.0414	0.0060187	0.038094	0.086447
0.17371		0.051984	0.10426	0.036404	0.065681	0.07561	0.10462	0.051081	0.11347	0.09715	0.062604	0.041538	0.054326	0.091527	0.050951	0.093669	0.04933	0.089866	0.060896	0.046927	0.054584		0.15519	0.17219	0.14891	0.17897	0.25066	0.20841	0.22488	0.19644	0.065283	0.054552	0.035671	0.10172	0.14501	0.09187	0.15132	0.077937	0.1559	0.1877	0.15491	0.32382	0.11833	0.1589		0.041358	0.0059871	0.037966	0.086297
0.17423		0.05182	0.10376	0.036249	0.065429	0.075278	0.10425	0.050776	0.11303	0.097189	0.062218	0.0413	0.054216	0.090952	0.050695	0.093275	0.04906	0.089592	0.060475	0.046659	0.054343		0.15447	0.17111	0.1479	0.17781	0.24942	0.20711	0.22328	0.19548	0.06507	0.054242	0.035582	0.10141	0.14454	0.091405	0.15091	0.077682	0.1556	0.18671	0.15437	0.32326	0.1181	0.15827		0.041313	0.0059557	0.037838	0.086146
0.17475		0.051656	0.10325	0.036096	0.065177	0.074948	0.1039	0.050474	0.11259	0.097232	0.061835	0.041064	0.054108	0.09038	0.050442	0.092884	0.048791	0.08932	0.060058	0.046393	0.054105		0.15376	0.17004	0.1469	0.17667	0.24818	0.20583	0.2217	0.19453	0.064857	0.053933	0.035494	0.1011	0.14407	0.090943	0.15051	0.077427	0.1553	0.18573	0.15383	0.32269	0.11788	0.15765		0.041267	0.0059246	0.037712	0.085995
0.17528		0.051493	0.10275	0.035943	0.064925	0.074617	0.10355	0.050172	0.11216	0.097278	0.061453	0.04083	0.054	0.089809	0.050189	0.092495	0.048523	0.089051	0.059644	0.04613	0.053868		0.15305	0.16898	0.1459	0.17553	0.24696	0.20456	0.22013	0.19358	0.064645	0.053628	0.03541	0.10079	0.1436	0.090483	0.1501	0.077172	0.15501	0.18476	0.1533	0.32213	0.11765	0.15703		0.04122	0.0058938	0.037585	0.085842
0.1758		0.051329	0.10225	0.035792	0.064674	0.074286	0.1032	0.049872	0.11173	0.097328	0.061074	0.040597	0.053892	0.08924	0.049939	0.092109	0.048258	0.088783	0.059233	0.045869	0.053633		0.15234	0.16792	0.14491	0.17441	0.24574	0.2033	0.21857	0.19264	0.064432	0.053325	0.035328	0.10048	0.14313	0.090026	0.1497	0.076918	0.15472	0.18379	0.15278	0.32157	0.11743	0.15641		0.04117	0.0058633	0.037458	0.085688
0.17633		0.051166	0.10175	0.035641	0.064423	0.073955	0.10287	0.049573	0.1113	0.097381	0.060697	0.040365	0.053784	0.088673	0.04969	0.091725	0.047994	0.088517	0.058827	0.04561	0.0534		0.15164	0.16686	0.14392	0.17331	0.24453	0.20205	0.21703	0.1917	0.06422	0.053024	0.035249	0.10017	0.14266	0.089572	0.14929	0.076663	0.15443	0.18282	0.15226	0.321	0.1172	0.1558		0.041119	0.005833	0.037332	0.085534
0.17686		0.051003	0.10125	0.035491	0.064172	0.073624	0.10254	0.049275	0.11088	0.097437	0.060323	0.040134	0.053677	0.088107	0.049444	0.091343	0.047731	0.088253	0.058423	0.045353	0.053169		0.15095	0.16582	0.14294	0.17222	0.24333	0.20081	0.21551	0.19077	0.064008	0.052726	0.035173	0.099873	0.14219	0.08912	0.14888	0.076408	0.15414	0.18187	0.15175	0.32044	0.11698	0.1552		0.041066	0.005803	0.037205	0.08538
0.17739		0.05084	0.10075	0.035341	0.063922	0.073294	0.10221	0.048978	0.11046	0.097496	0.05995	0.039905	0.053569	0.087544	0.049199	0.090962	0.047471	0.08799	0.058024	0.045097	0.052939		0.15026	0.16477	0.14196	0.17114	0.24214	0.19958	0.21399	0.18985	0.063797	0.052432	0.035099	0.099574	0.14172	0.08867	0.14848	0.076153	0.15386	0.18091	0.15125	0.31987	0.11675	0.1546		0.041011	0.0057734	0.037078	0.085225
0.17793		0.050679	0.10026	0.035192	0.063673	0.072963	0.1019	0.048683	0.11005	0.097559	0.05958	0.039677	0.053461	0.086982	0.048956	0.090583	0.047214	0.087729	0.057629	0.044844	0.052712		0.14958	0.16374	0.14099	0.17007	0.24096	0.19836	0.2125	0.18893	0.063587	0.052141	0.035029	0.099277	0.14125	0.088222	0.14807	0.075898	0.15359	0.17997	0.15075	0.3193	0.11653	0.154		0.040954	0.005744	0.036952	0.08507
0.17846		0.05052	0.099765	0.035044	0.063424	0.072632	0.10159	0.048389	0.10964	0.097624	0.059212	0.039451	0.053353	0.086422	0.048715	0.090205	0.04696	0.087468	0.057238	0.044592	0.052485		0.1489	0.16271	0.14003	0.16902	0.2398	0.19715	0.21101	0.18801	0.063378	0.051852	0.034962	0.098982	0.14078	0.087776	0.14766	0.075642	0.15332	0.17903	0.15025	0.31874	0.1163	0.15341		0.040896	0.0057149	0.036825	0.084916
0.179		0.050362	0.099274	0.034895	0.063176	0.0723	0.10128	0.048097	0.10923	0.097695	0.058845	0.039225	0.053244	0.085865	0.048478	0.089826	0.046705	0.087207	0.056854	0.044341	0.052258		0.14823	0.16169	0.13907	0.16798	0.23865	0.19595	0.20955	0.1871	0.063166	0.051566	0.034896	0.098691	0.1403	0.08733	0.14724	0.075385	0.15305	0.17809	0.14976	0.31817	0.11608	0.15281		0.040835	0.0056856	0.036699	0.084759
0.17953		0.050204	0.098784	0.034747	0.062928	0.071969	0.10097	0.047806	0.10883	0.097765	0.05848	0.039001	0.053135	0.08531	0.04824	0.089452	0.046454	0.086948	0.056471	0.044092	0.052034		0.14756	0.16067	0.13812	0.16694	0.23751	0.19476	0.2081	0.18619	0.062959	0.051282	0.034835	0.098402	0.13983	0.086888	0.14683	0.075129	0.15279	0.17716	0.14927	0.3176	0.11585	0.15222		0.040773	0.0056572	0.036573	0.084605
0.18007		0.050046	0.098296	0.0346	0.062682	0.071639	0.10067	0.047516	0.10843	0.097837	0.058118	0.038779	0.053026	0.084755	0.048005	0.089079	0.046205	0.086689	0.056093	0.043845	0.051811		0.14689	0.15966	0.13717	0.16592	0.23637	0.19357	0.20666	0.18529	0.062753	0.051002	0.034778	0.098115	0.13936	0.086448	0.14642	0.074872	0.15253	0.17624	0.14879	0.31703	0.11563	0.15164		0.04071	0.0056292	0.036446	0.084452
0.18061		0.049889	0.097813	0.034453	0.062436	0.071309	0.10036	0.047228	0.10804	0.097909	0.057758	0.038558	0.052916	0.084203	0.047771	0.088709	0.045958	0.086431	0.055718	0.0436	0.05159		0.14622	0.15865	0.13622	0.1649	0.23525	0.19239	0.20524	0.1844	0.062548	0.050724	0.034724	0.097831	0.13888	0.086011	0.14601	0.074614	0.15228	0.17532	0.14832	0.31646	0.11541	0.15105		0.040645	0.0056016	0.03632	0.084299
0.18116		0.049732	0.097333	0.034307	0.062191	0.07098	0.10006	0.046942	0.10764	0.097983	0.0574	0.038339	0.052806	0.083652	0.047539	0.08834	0.045711	0.086173	0.055347	0.043356	0.051369		0.14556	0.15765	0.13529	0.16389	0.23414	0.19122	0.20383	0.18351	0.062344	0.050448	0.034674	0.09755	0.13841	0.085576	0.14559	0.074356	0.15203	0.17442	0.14786	0.31589	0.11519	0.15047		0.040579	0.0055745	0.036193	0.084146
0.1817		0.049575	0.096855	0.03416	0.061949	0.070651	0.099766	0.046657	0.10725	0.098057	0.057044	0.038121	0.052695	0.083104	0.047308	0.087972	0.045467	0.085914	0.054979	0.043114	0.05115		0.14491	0.15666	0.13435	0.16289	0.23304	0.19005	0.20244	0.18263	0.062141	0.050174	0.034628	0.097271	0.13793	0.085143	0.14518	0.074098	0.15178	0.17352	0.1474	0.31532	0.11497	0.14989		0.040511	0.0055477	0.036067	0.083994
0.18225		0.049418	0.096379	0.034014	0.061714	0.070322	0.09947	0.046373	0.10686	0.098131	0.056691	0.037905	0.052584	0.082557	0.04708	0.087606	0.045223	0.085656	0.054616	0.042873	0.050931		0.14425	0.15567	0.13343	0.16191	0.23196	0.18889	0.20106	0.18175	0.06194	0.049903	0.034587	0.096995	0.13745	0.084712	0.14477	0.073839	0.15154	0.17264	0.14694	0.31475	0.11476	0.14931		0.040441	0.0055215	0.035941	0.083842
0.18279		0.049261	0.095904	0.033867	0.061483	0.069994	0.099176	0.046091	0.10648	0.098203	0.05634	0.03769	0.052472	0.082012	0.046853	0.087241	0.044982	0.085396	0.054256	0.042633	0.050714		0.1436	0.15469	0.13251	0.16093	0.23088	0.18773	0.1997	0.18088	0.061739	0.049634	0.034551	0.096722	0.13697	0.084284	0.14436	0.073579	0.15131	0.17177	0.1465	0.31418	0.11454	0.14873		0.040371	0.0054957	0.035815	0.08369
0.18334		0.049105	0.09543	0.033721	0.061254	0.069667	0.098883	0.04581	0.1061	0.098275	0.05599	0.037476	0.052359	0.081468	0.046628	0.086878	0.044742	0.085137	0.053901	0.042395	0.050498		0.14296	0.15371	0.13159	0.15995	0.22982	0.18658	0.19835	0.18001	0.06154	0.049367	0.03452	0.096451	0.13649	0.083857	0.14395	0.073319	0.15107	0.1709	0.14605	0.31361	0.11433	0.14816		0.0403	0.0054705	0.035689	0.083539
0.18389		0.04895	0.094958	0.033575	0.061026	0.069341	0.098592	0.045531	0.10572	0.098346	0.055643	0.037264	0.052246	0.080927	0.046406	0.086516	0.044504	0.084876	0.053549	0.042159	0.050282		0.14231	0.15274	0.13068	0.15899	0.22876	0.18544	0.19702	0.17915	0.061342	0.049102	0.034493	0.096185	0.13601	0.083432	0.14354	0.073059	0.15084	0.17004	0.14561	0.31304	0.11411	0.1476		0.040227	0.0054459	0.035563	0.083387
0.18445		0.048795	0.094488	0.033428	0.060801	0.069016	0.098303	0.045254	0.10534	0.098415	0.055298	0.037052	0.052133	0.080388	0.046185	0.086155	0.044267	0.084616	0.053201	0.041924	0.050068		0.14167	0.15177	0.12978	0.15804	0.22772	0.1843	0.1957	0.17829	0.061145	0.048839	0.034472	0.095924	0.13553	0.08301	0.14313	0.0728	0.15062	0.16919	0.14518	0.31247	0.1139	0.14703		0.040154	0.0054217	0.035437	0.083236
0.185		0.04864	0.094019	0.033282	0.060577	0.068691	0.098016	0.044978	0.10497	0.098482	0.054955	0.036842	0.052019	0.079851	0.045968	0.085796	0.044031	0.084354	0.052856	0.041691	0.049854		0.14104	0.15081	0.12888	0.1571	0.22669	0.18317	0.1944	0.17744	0.060949	0.048578	0.034455	0.095665	0.13504	0.082589	0.14273	0.072542	0.1504	0.16835	0.14475	0.31191	0.11369	0.14647		0.040079	0.0053982	0.035311	0.083085
0.18555		0.048486	0.093552	0.033135	0.060354	0.068369	0.09773	0.044704	0.10459	0.098547	0.054613	0.036633	0.051904	0.079316	0.045752	0.085438	0.043797	0.084092	0.052515	0.041459	0.049642		0.14041	0.14985	0.12799	0.15617	0.22566	0.18204	0.19311	0.1766	0.060755	0.048318	0.034444	0.09541	0.13455	0.082172	0.14232	0.072287	0.15018	0.16751	0.14431	0.31136	0.11348	0.14592		0.040003	0.0053753	0.035186	0.082934
0.18611		0.048333	0.093087	0.032988	0.060134	0.068047	0.097446	0.044432	0.10422	0.098609	0.054274	0.036426	0.051789	0.078784	0.045538	0.085081	0.043565	0.083829	0.052178	0.041229	0.04943		0.13978	0.1489	0.12711	0.15524	0.22464	0.18092	0.19184	0.17576	0.060562	0.04806	0.034438	0.095157	0.13406	0.081756	0.14191	0.072034	0.14997	0.16668	0.14389	0.31081	0.11327	0.14536		0.039926	0.0053529	0.035061	0.082783
0.18667		0.04818	0.092622	0.032842	0.059915	0.067727	0.097164	0.044161	0.10386	0.09867	0.053936	0.03622	0.051673	0.078253	0.045326	0.084726	0.043334	0.083565	0.051845	0.041001	0.04922		0.13915	0.14795	0.12623	0.15433	0.22363	0.1798	0.19059	0.17493	0.06037	0.047804	0.034436	0.094907	0.13357	0.081343	0.1415	0.071782	0.14976	0.16585	0.14346	0.31026	0.11306	0.14481		0.039848	0.0053311	0.034936	0.082632
0.18723		0.048028	0.09216	0.032695	0.059698	0.067409	0.096883	0.043893	0.10349	0.098729	0.053601	0.036015	0.051556	0.077725	0.045115	0.084372	0.043104	0.083301	0.051515	0.040774	0.049012		0.13853	0.14701	0.12536	0.15343	0.22263	0.17869	0.18936	0.17411	0.06018	0.047549	0.034439	0.094661	0.13308	0.080931	0.1411	0.071529	0.14956	0.16503	0.14303	0.30973	0.11285	0.14426		0.039768	0.00531	0.034811	0.08248
0.18779		0.047876	0.091699	0.032548	0.059483	0.067092	0.096604	0.043626	0.10312	0.098786	0.053267	0.035811	0.051439	0.077199	0.044906	0.084019	0.042877	0.083036	0.051188	0.040549	0.048805		0.13792	0.14608	0.1245	0.15253	0.22164	0.17758	0.18814	0.1733	0.059992	0.047295	0.034447	0.094417	0.13259	0.080522	0.14069	0.071276	0.14937	0.16421	0.14261	0.3092	0.11265	0.14372		0.039687	0.0052895	0.034686	0.082329
0.18836		0.047725	0.091239	0.032401	0.059269	0.066776	0.096327	0.043361	0.10276	0.098841	0.052935	0.035609	0.051321	0.076676	0.044698	0.083669	0.04265	0.082771	0.050866	0.040325	0.048598		0.1373	0.14515	0.12364	0.15165	0.22065	0.17648	0.18694	0.17249	0.059805	0.047043	0.03446	0.094177	0.1321	0.080115	0.14029	0.071022	0.14917	0.16339	0.14219	0.30866	0.11246	0.14318		0.039606	0.0052695	0.034562	0.082177
0.18892		0.047575	0.090781	0.032254	0.059056	0.066462	0.096052	0.043098	0.1024	0.098894	0.052605	0.035408	0.051202	0.076155	0.044491	0.08332	0.042426	0.082505	0.050548	0.040103	0.048392		0.1367	0.14422	0.12279	0.15077	0.21967	0.17538	0.18575	0.17169	0.059621	0.046792	0.034477	0.09394	0.1316	0.079711	0.13989	0.070767	0.14899	0.16258	0.14177	0.30813	0.11226	0.14265		0.039523	0.0052502	0.034437	0.082025
0.18949		0.047425	0.090324	0.032106	0.058845	0.066151	0.095778	0.042837	0.10204	0.098945	0.052277	0.035208	0.051083	0.075637	0.044287	0.082972	0.042203	0.082238	0.050234	0.039884	0.048187		0.13609	0.1433	0.12195	0.14991	0.21869	0.17429	0.18459	0.17089	0.059438	0.046543	0.034498	0.093706	0.1311	0.079308	0.13949	0.070511	0.1488	0.16178	0.14134	0.3076	0.11207	0.14212		0.039439	0.0052314	0.034314	0.081873
0.19006		0.047277	0.089868	0.031959	0.058636	0.065842	0.095507	0.042578	0.10168	0.098992	0.051951	0.03501	0.050964	0.075121	0.044083	0.082627	0.041982	0.081971	0.049924	0.039666	0.047982		0.13549	0.14239	0.12111	0.14906	0.21772	0.1732	0.18343	0.1701	0.059255	0.046295	0.034524	0.093475	0.13061	0.078907	0.13909	0.070254	0.14863	0.16098	0.14092	0.30707	0.11188	0.14159		0.039355	0.0052131	0.03419	0.081721
0.19063		0.047129	0.089414	0.031812	0.058428	0.065534	0.095237	0.042322	0.10132	0.099036	0.051627	0.034813	0.050843	0.074609	0.043882	0.082283	0.041762	0.081703	0.049619	0.03945	0.047778		0.1349	0.14148	0.12028	0.14822	0.21676	0.17212	0.18229	0.16931	0.059074	0.046048	0.034553	0.093247	0.13011	0.078509	0.1387	0.069997	0.14845	0.16018	0.1405	0.30654	0.1117	0.14107		0.03927	0.0051954	0.034067	0.081569
0.1912		0.046982	0.088961	0.031664	0.058222	0.065228	0.094969	0.042068	0.10096	0.099077	0.051305	0.034617	0.050722	0.0741	0.043681	0.081941	0.041543	0.081434	0.049318	0.039235	0.047574		0.1343	0.14058	0.11945	0.14739	0.2158	0.17104	0.18117	0.16853	0.058894	0.045803	0.034586	0.093022	0.12961	0.078113	0.13831	0.069739	0.14828	0.15939	0.14008	0.306	0.11151	0.14054		0.039184	0.0051783	0.033944	0.081419
0.19178		0.046836	0.08851	0.031516	0.058018	0.064922	0.094703	0.041817	0.1006	0.099114	0.050985	0.034422	0.050601	0.073595	0.043483	0.081601	0.041327	0.081166	0.049021	0.039024	0.04737		0.13372	0.13969	0.11863	0.14656	0.21485	0.16997	0.18005	0.16776	0.058715	0.045558	0.034623	0.092799	0.12911	0.07772	0.13791	0.069479	0.14812	0.1586	0.13967	0.30547	0.11133	0.14003		0.039097	0.0051616	0.033822	0.081269
0.19235		0.046691	0.088061	0.031367	0.057813	0.064617	0.094436	0.041567	0.10024	0.099146	0.050668	0.034228	0.050478	0.073097	0.043285	0.081262	0.04111	0.080895	0.048729	0.038812	0.047166		0.13313	0.13879	0.11782	0.14575	0.21391	0.16891	0.17896	0.16699	0.058535	0.045314	0.034664	0.092579	0.1286	0.077329	0.13752	0.069218	0.14796	0.15781	0.13924	0.30494	0.11115	0.13951		0.039007	0.0051448	0.0337	0.081118
0.19293		0.046546	0.087612	0.03122	0.057612	0.064314	0.094174	0.041319	0.099887	0.099175	0.050352	0.034035	0.050356	0.072599	0.04309	0.080926	0.040897	0.080627	0.048439	0.038605	0.046964		0.13255	0.13791	0.11701	0.14495	0.21298	0.16785	0.17787	0.16622	0.058357	0.045072	0.034707	0.092362	0.1281	0.076941	0.13713	0.068957	0.14781	0.15703	0.13882	0.30441	0.11097	0.139		0.03892	0.0051291	0.033578	0.080967
0.19351		0.046403	0.087165	0.031072	0.057412	0.064011	0.093913	0.041074	0.099532	0.099199	0.050038	0.033844	0.050233	0.072104	0.042896	0.080591	0.040685	0.080358	0.048152	0.0384	0.046762		0.13197	0.13703	0.11621	0.14416	0.21205	0.16679	0.1768	0.16546	0.058179	0.044832	0.034754	0.092148	0.1276	0.076555	0.13674	0.068696	0.14766	0.15626	0.13841	0.30388	0.11079	0.1385		0.038831	0.0051138	0.033457	0.080816
0.19409		0.046261	0.08672	0.030925	0.057213	0.063708	0.093654	0.04083	0.099179	0.099219	0.049727	0.033654	0.05011	0.071611	0.042703	0.080258	0.040474	0.080089	0.047868	0.038197	0.04656		0.1314	0.13616	0.11542	0.14338	0.21113	0.16574	0.17574	0.1647	0.058002	0.044592	0.034803	0.091936	0.1271	0.076171	0.13635	0.068433	0.14751	0.15548	0.13799	0.30335	0.11062	0.13799		0.038742	0.005099	0.033336	0.080665
0.19467		0.04612	0.086276	0.030778	0.057017	0.063406	0.093396	0.040588	0.098827	0.099235	0.049418	0.033465	0.049986	0.071122	0.042512	0.079927	0.040265	0.07982	0.047587	0.037996	0.046359		0.13083	0.13529	0.11464	0.1426	0.21021	0.16469	0.17469	0.16395	0.057826	0.044354	0.034855	0.091727	0.1266	0.075789	0.13596	0.06817	0.14737	0.15472	0.13757	0.30282	0.11044	0.13749		0.038652	0.0050845	0.033215	0.080513
0.19526		0.04598	0.085834	0.030632	0.056821	0.063105	0.09314	0.040349	0.098477	0.099246	0.049112	0.033277	0.049862	0.070635	0.042323	0.079598	0.040058	0.07955	0.047309	0.037798	0.046158		0.13026	0.13443	0.11386	0.14183	0.20929	0.16365	0.17365	0.16321	0.05765	0.044117	0.034909	0.09152	0.1261	0.075409	0.13557	0.067907	0.14724	0.15395	0.13716	0.30229	0.11027	0.13699		0.038562	0.0050705	0.033095	0.080361
0.19585		0.045841	0.085395	0.030485	0.056627	0.062804	0.092885	0.040111	0.098129	0.099253	0.048808	0.033091	0.049738	0.070152	0.042135	0.07927	0.039852	0.079279	0.047035	0.037602	0.045958		0.1297	0.13357	0.11308	0.14107	0.20839	0.16262	0.17263	0.16246	0.057476	0.043882	0.034965	0.091315	0.1256	0.075031	0.13518	0.067642	0.14711	0.15319	0.13674	0.30177	0.1101	0.13649		0.038471	0.0050568	0.032975	0.080208
0.19643		0.045702	0.084957	0.03034	0.056434	0.062504	0.092631	0.039875	0.097782	0.099255	0.048508	0.032905	0.049614	0.069672	0.041949	0.078945	0.039648	0.079009	0.046763	0.037408	0.045759		0.12914	0.13272	0.11232	0.14032	0.20748	0.16159	0.17161	0.16173	0.057303	0.043647	0.035024	0.091113	0.12509	0.074655	0.13479	0.067377	0.14699	0.15244	0.13633	0.30125	0.10993	0.136		0.038379	0.0050435	0.032857	0.080055
0.19702		0.045565	0.084521	0.030194	0.056242	0.062203	0.092378	0.03964	0.097436	0.099253	0.048211	0.03272	0.04949	0.069196	0.041765	0.078622	0.039445	0.078738	0.046494	0.037217	0.045561		0.12858	0.13188	0.11155	0.13957	0.20658	0.16057	0.17061	0.161	0.057131	0.043414	0.035084	0.090913	0.12459	0.074281	0.1344	0.067112	0.14687	0.15169	0.13592	0.30073	0.10976	0.13551		0.038287	0.0050305	0.032738	0.079901
0.19762		0.045429	0.084088	0.030049	0.056052	0.061904	0.092126	0.039408	0.097091	0.099246	0.047916	0.032536	0.049367	0.068723	0.041583	0.078301	0.039243	0.078466	0.046228	0.037029	0.045364		0.12803	0.13104	0.1108	0.13883	0.20569	0.15955	0.16961	0.16027	0.05696	0.043181	0.035147	0.090716	0.12408	0.073909	0.13401	0.066846	0.14676	0.15095	0.13551	0.30021	0.10958	0.13502		0.038194	0.0050178	0.03262	0.079746
0.19821		0.045294	0.083656	0.029904	0.055862	0.061604	0.091874	0.039178	0.096746	0.099235	0.047623	0.032353	0.049245	0.068253	0.041402	0.077983	0.039043	0.078195	0.045966	0.036845	0.045167		0.12748	0.13021	0.11005	0.1381	0.2048	0.15854	0.16863	0.15955	0.056789	0.04295	0.035211	0.090522	0.12358	0.073539	0.13362	0.066579	0.14665	0.15021	0.1351	0.29969	0.10941	0.13454		0.0381	0.0050055	0.032504	0.07959
0.1988		0.04516	0.083227	0.029759	0.055674	0.061305	0.091624	0.038949	0.096402	0.099218	0.047332	0.032171	0.049123	0.067786	0.041222	0.077668	0.038844	0.077923	0.045706	0.036667	0.044971		0.12693	0.12939	0.10931	0.13737	0.20392	0.15754	0.16766	0.15884	0.056618	0.042721	0.035277	0.09033	0.12307	0.073172	0.13323	0.066312	0.14655	0.14947	0.13469	0.29918	0.10924	0.13405		0.038006	0.0049935	0.032387	0.079433
0.1994		0.045027	0.0828	0.029614	0.055487	0.061006	0.091374	0.038722	0.096058	0.099197	0.047044	0.03199	0.049002	0.067323	0.041045	0.077355	0.038646	0.077652	0.045449	0.036492	0.044775		0.12638	0.12857	0.10857	0.13665	0.20303	0.15654	0.16669	0.15813	0.056448	0.042492	0.035345	0.09014	0.12256	0.072808	0.13284	0.066044	0.14645	0.14874	0.13428	0.29866	0.10907	0.13357		0.037912	0.0049818	0.032272	0.079275
0.2		0.044896	0.082374	0.02947	0.055301	0.060707	0.091125	0.038497	0.095715	0.099171	0.046758	0.03181	0.048881	0.066863	0.040869	0.077045	0.03845	0.07738	0.045196	0.036319	0.04458		0.12584	0.12776	0.10784	0.13594	0.20216	0.15554	0.16574	0.15742	0.056279	0.042265	0.035415	0.089952	0.12205	0.072448	0.13245	0.065778	0.14636	0.14802	0.13387	0.29815	0.1089	0.13309		0.037816	0.0049704	0.032157	0.079115
[truncated: 29 more columns]

## Sheet: Fig 4i
Time(sec)	Glt-Glut-47	Glt-Ca-47	Glt-Position-47
1	0.768688	0.999398	0.548913
2	0.825829	0.985318	0.48913
3	0.742579	1	0.48913
4	0.640542	0.979384	0.478261
5	1	0.970577	0.445652
6	0.658774	0.961521	0.494565
7	0.724411	0.961735	0.505435
8	0.776153	0.972989	0.413043
9	0.767291	0.990115	0.38587
10	0.693792	0.954257	0.472826
11	0.644735	0.96385	0.396739
12	0.808884	0.960511	0.336957
13	0.709816	0.927065	0.391304
14	0.539981	0.889553	0.51087
15	0.582083	0.845443	0.548913
16	0.584227	0.777561	0.641304
17	0.53725	0.717011	0.630435
18	0.480426	0.633675	0.581522
19	0.544095	0.561388	0.576087
20	0.504868	0.514774	0.608696
21	0.555084	0.491638	0.646739
22	0.823924	0.690428	0.576087
23	0.773183	0.860206	0.445652
24	0.72619	0.885438	0.451087
25	0.643242	0.921986	0.293478
26	0.602871	0.897965	0.358696
27	0.577541	0.838538	0.516304
28	0.545047	0.767077	0.586957
29	0.541347	0.677677	0.538043
30	0.517906	0.590087	0.548913
31	0.544412	0.528067	0.559783
32	0.927883	0.597788	0.521739
33	0.706704	0.845979	0.36413
34	0.697413	0.892274	0.336957
35	0.657106	0.922753	0.26087
36	0.83107	0.926717	0.277174
37	0.689345	0.913015	0.342391
38	0.631108	0.913361	0.418478
39	0.689155	0.895593	0.440217
40	0.739006	0.893251	0.505435
41	0.788365	0.897031	0.423913
42	0.685041	0.885566	0.38587
43	0.55653	0.889251	0.402174
44	0.734782	0.868536	0.461957
45	0.816412	0.853663	0.402174
46	0.738466	0.857088	0.407609
47	0.627043	0.834343	0.478261
48	0.696555	0.84686	0.38587
49	0.75241	0.828438	0.331522
50	0.590929	0.844544	0.288043
51	0.645338	0.80347	0.413043
52	0.649562	0.757652	0.51087
53	0.571093	0.691675	0.554348
54	0.542459	0.604575	0.581522
55	0.632315	0.522274	0.527174
56	0.487398	0.460922	0.505435
57	0.498452	0.40459	0.538043
58	0.476837	0.366	0.505435
59	0.56906	0.318701	0.581522
60	0.557721	0.296693	0.597826
61	0.53401	0.2703	0.673913
62	0.484603	0.26056	0.548913
63	0.601378	0.253517	0.559783
64	0.549447	0.256464	0.554348
65	0.567408	0.24073	0.548913
66	0.488843	0.240391	0.565217
67	0.598631	0.230894	0.619565
68	0.998205	0.391297	0.521739
69	0.768831	0.728071	0.36413
70	0.801626	0.799012	0.380435
71	0.789683	0.823214	0.396739
72	0.704623	0.86245	0.288043
73	0.638938	0.86493	0.233696
74	0.613004	0.850966	0.282609
75	0.541649	0.819392	0.38587
76	0.669351	0.770935	0.451087
77	0.539378	0.710422	0.445652
78	0.631474	0.649189	0.456522
79	0.548113	0.592975	0.51087
80	0.830308	0.689786	0.461957
81	0.706942	0.789032	0.326087
82	0.702876	0.802911	0.282609
83	0.666619	0.811161	0.190217
84	0.629441	0.789877	0.173913
85	0.603967	0.733371	0.413043
86	0.622548	0.664726	0.5
87	0.476599	0.595337	0.461957
88	0.563406	0.52588	0.494565
89	0.500929	0.467084	0.505435
90	0.558912	0.415229	0.538043
91	0.719234	0.623539	0.380435
92	0.709515	0.743575	0.304348
93	0.584274	0.77709	0.25
94	0.6633	0.789972	0.266304
95	0.7462	0.797276	0.217391
96	0.698556	0.798361	0.141304
97	0.619023	0.766948	0.347826
98	0.758048	0.759451	0.304348
99	0.56644	0.783775	0.201087
100	0.562676	0.783239	0.190217
101	0.653898	0.777321	0.201087
102	0.523481	0.76731	0.288043
103	0.706132	0.744931	0.347826
104	0.731653	0.760073	0.320652
105	0.63862	0.748753	0.298913
106	0.52942	0.748243	0.26087
107	0.741833	0.741707	0.271739
108	0.675941	0.741661	0.396739
109	0.607572	0.73695	0.293478
110	0.578763	0.730239	0.23913
111	0.67259	0.718683	0.11413
112	0.603888	0.716755	0.320652
113	0.536567	0.718199	0.277174
114	0.534836	0.710972	0.228261
115	0.556863	0.680753	0.331522
116	0.437308	0.621691	0.418478
117	0.441168	0.562464	0.423913
118	0.465784	0.498934	0.407609
119	0.493036	0.428358	0.456522
120	0.424715	0.383484	0.472826
121	0.614544	0.352196	0.597826
122	0.55672	0.31349	0.461957
123	0.723093	0.444435	0.375
124	0.686534	0.65088	0.222826
125	0.66654	0.687164	0.211957
126	0.563835	0.708133	0.141304
127	0.768244	0.704586	0.13587
128	0.532326	0.701945	0.13587
129	0.765607	0.698589	0.168478
130	0.556815	0.71659	0.195652
131	0.514492	0.706547	0.25
132	0.555148	0.701655	0.266304
133	0.678085	0.709465	0.25
134	0.565788	0.70936	0.342391
135	0.538473	0.690829	0.277174
136	0.486382	0.690576	0.255435
137	0.539664	0.692073	0.217391
138	0.677037	0.692635	0.25
139	0.57014	0.680792	0.347826
140	0.54851	0.683378	0.347826
141	0.599727	0.667298	0.211957
142	0.658392	0.678832	0.304348
143	0.535519	0.672236	0.331522
144	0.4294	0.664482	0.277174
145	0.579605	0.657607	0.271739
146	0.57122	0.642823	0.423913
147	0.662442	0.678401	0.222826
148	0.440262	0.650682	0.195652
149	0.599441	0.631563	0.293478
150	0.529992	0.633866	0.277174
151	0.706799	0.61797	0.326087
152	0.635698	0.620388	0.277174
153	0.51519	0.587551	0.277174
154	0.411994	0.502924	0.434783
155	0.422459	0.43248	0.423913
156	0.485969	0.370273	0.396739
157	0.53455	0.316464	0.413043
158	0.401194	0.273903	0.423913
159	0.505741	0.226752	0.451087
160	0.417774	0.199941	0.461957
161	0.410961	0.172838	0.51087
162	0.363063	0.149725	0.532609
163	0.472867	0.137705	0.521739
164	0.376673	0.128477	0.48913
165	0.523925	0.114772	0.516304
166	0.494148	0.107841	0.48913
167	0.42743	0.10138	0.548913
168	0.419013	0.0939852	0.532609
169	0.36994	0.0854552	0.548913
170	0.358743	0.0823135	0.527174
171	0.448965	0.0827675	0.51087
172	0.382835	0.0717307	0.527174
173	0.409643	0.0664377	0.478261
174	0.360808	0.0754941	0.456522
175	0.526085	0.0722176	0.543478
176	0.429638	0.0746454	0.543478
177	0.489018	0.0713788	0.646739
178	0.44733	0.0587268	0.61413
179	0.458494	0.0669904	0.619565
180	0.499849	0.0702076	0.565217
181	0.504661	0.0714413	0.695652
182	0.460718	0.0732374	0.641304
183	0.395143	0.0757671	0.532609
184	0.53104	0.0707965	0.663043
185	0.453253	0.0803036	0.63587
186	0.766211	0.154377	0.521739
187	0.547255	0.510218	0.282609
188	0.483444	0.604709	0.23913
189	0.543237	0.629099	0.222826
190	0.616863	0.642804	0.342391
191	0.550479	0.642721	0.304348
192	0.697349	0.648208	0.336957
193	0.484937	0.657739	0.190217
194	0.53644	0.660939	0.152174
195	0.470278	0.650603	0.179348
196	0.611971	0.627201	0.304348
197	0.496006	0.644169	0.293478
198	0.525386	0.632895	0.244565
199	0.499246	0.620319	0.26087
200	0.563756	0.630918	0.309783
201	0.512856	0.628902	0.211957
202	0.523449	0.588722	0.369565
203	0.473867	0.56527	0.369565
204	0.535582	0.516642	0.440217
205	0.555815	0.585143	0.369565
206	0.604777	0.601186	0.353261
207	0.516461	0.610855	0
208	0.484619	0.592021	0.0869565
209	0.411533	0.523179	0.25
210	0.388918	0.446497	0.320652
211	0.438261	0.385675	0.320652
212	0.406372	0.317398	0.375
213	0.349548	0.258303	0.505435
214	0.370083	0.218403	0.548913
215	0.382613	0.184388	0.586957
216	0.354281	0.160857	0.559783
217	0.377055	0.145205	0.597826
218	0.356615	0.122756	0.652174
219	0.403989	0.120388	0.684783
220	0.434005	0.119677	0.722826
221	0.393142	0.116052	0.603261
222	0.402528	0.104723	0.565217
223	0.639192	0.111667	0.690217
224	0.487636	0.435362	0.179348
225	0.523036	0.55952	0.179348
226	0.484587	0.575744	0.163043
227	0.46518	0.602673	0.0543478
228	0.495339	0.5954	0.076087
229	0.417695	0.597515	0.108696
230	0.402163	0.591136	0.108696
231	0.368256	0.595541	0.130435
232	0.417361	0.597834	0.13587
233	0.400241	0.597545	0.125
234	0.421888	0.573668	0.255435
235	0.521464	0.579294	0.13587
236	0.450776	0.564934	0.163043
237	0.418076	0.570218	0.0869565
238	0.409802	0.556052	0.103261
239	0.366636	0.518458	0.184783
240	0.436117	0.45002	0.326087
241	0.366732	0.386619	0.407609
242	0.429431	0.332284	0.407609
243	0.357044	0.278985	0.440217
244	0.380215	0.235463	0.478261
245	0.374752	0.205692	0.565217
246	0.397494	0.19205	0.788043
247	0.600029	0.207189	0.793478
248	0.464148	0.456797	0.396739
249	0.56906	0.534591	0.380435
250	0.577144	0.559806	0.309783
251	0.658011	0.581968	0.201087
252	0.390443	0.587584	0.168478
253	0.441676	0.584899	0.184783
254	0.451872	0.575909	0.206522
255	0.355361	0.573862	0.163043
256	0.401925	0.574208	0.0978261
257	0.409437	0.576846	0.108696
258	0.430876	0.544052	0.173913
259	0.457621	0.554753	0.201087
260	0.485683	0.558566	0.304348
261	0.445567	0.544775	0.304348
262	0.493735	0.534397	0.25
263	0.475964	0.553072	0.418478
264	0.467245	0.538739	0.461957
265	0.365271	0.550677	0.255435
266	0.415837	0.555575	0.173913
267	0.391681	0.546377	0.146739
268	0.421602	0.501013	0.347826
269	0.424556	0.472301	0.358696
270	0.37931	0.43627	0.391304
271	0.4658	0.38708	0.505435
272	0.701606	0.41667	0.625
273	0.611701	0.492148	0.532609
274	0.599076	0.519725	0.494565
275	0.377452	0.532544	0.157609
276	0.436149	0.510402	0.195652
277	0.402354	0.52687	0.309783
278	0.481856	0.530202	0.298913
279	0.400178	0.511895	0.402174
280	0.500167	0.543785	0.326087
281	0.394905	0.528732	0.304348
282	0.339464	0.52432	0.201087
283	0.485143	0.499013	0.36413
284	0.539521	0.508007	0.429348
285	0.43877	0.502096	0.5
286	0.454968	0.51406	0.445652
287	0.55437	0.516471	0.336957
288	0.467086	0.520225	0.23913
289	0.395255	0.517277	0.195652
290	0.361951	0.506944	0.152174
291	0.332905	0.477482	0.130435
292	0.291343	0.42294	0.25
293	0.36851	0.345998	0.472826
294	0.332555	0.288265	0.527174
295	0.415249	0.243213	0.48913
296	0.482205	0.212074	0.472826
297	0.421745	0.181286	0.445652
298	0.330983	0.164147	0.538043
299	0.363794	0.145754	0.581522
300	0.513841	0.130313	0.630435
301	0.361967	0.133287	0.842391
302	0.797434	0.215462	0.820652
303	0.475725	0.415913	0.396739
304	0.407944	0.478548	0.25
305	0.439039	0.501513	0.195652
306	0.342211	0.501882	0.206522
307	0.35309	0.514738	0.108696
308	0.382565	0.50326	0.130435
309	0.403783	0.486835	0.201087
310	0.48122	0.494671	0.244565
311	0.334842	0.496289	0.222826
312	0.298124	0.487894	0.190217
313	0.384471	0.483769	0.217391
314	0.389474	0.464952	0.293478
315	0.443899	0.480818	0.293478
316	0.398479	0.480713	0.217391
317	0.332142	0.474943	0.179348
318	0.393762	0.446994	0.320652
319	0.495609	0.445201	0.271739
320	0.43688	0.446106	0.353261
321	0.521352	0.444648	0.353261
322	0.433275	0.449843	0.375
323	0.437324	0.430404	0.434783
324	0.538536	0.431401	0.483696
325	0.503661	0.453132	0.402174
326	0.407356	0.442033	0.375
327	0.506726	0.451659	0.315217
328	0.508504	0.470206	0.326087
329	0.377325	0.46035	0.288043
330	0.364254	0.455672	0.228261
331	0.429765	0.455823	0.25
332	0.305716	0.444461	0.222826
333	0.371147	0.42799	0.298913
334	0.409056	0.430023	0.396739
335	0.618054	0.431414	0.342391
336	0.400718	0.439882	0.206522
337	0.471025	0.444313	0.288043
338	0.289787	0.425114	0.347826
339	0.523703	0.413953	0.375
340	0.607032	0.42116	0.315217
341	0.349675	0.376589	0.434783
342	0.329379	0.330228	0.543478
343	0.321518	0.284466	0.625
344	0.290692	0.243523	0.668478
345	0.369717	0.215508	0.701087
346	0.560976	0.20407	0.73913
347	0.452888	0.18651	0.684783
348	0.46869	0.18144	0.630435
349	0.686836	0.18347	0.744565
350	0.422634	0.324247	0.184783
351	0.405593	0.314773	0.429348
352	0.475757	0.268169	0.532609
353	0.386901	0.227683	0.554348
354	0.498706	0.192471	0.554348
355	0.359077	0.173808	0.603261
356	0.390983	0.15591	0.559783
357	0.519208	0.137027	0.625
358	0.346118	0.125362	0.788043
359	0.421411	0.119503	0.711957
360	0.57384	0.120559	0.75
361	0.373323	0.284462	0.369565
362	0.421745	0.420795	0.309783
363	0.51843	0.447935	0.320652
364	0.392888	0.447918	0.184783
365	0.388839	0.428835	0.26087
366	0.391475	0.376862	0.467391
367	0.411708	0.329452	0.538043
368	0.451268	0.279909	0.521739
369	0.424905	0.233374	0.532609
370	0.326854	0.205484	0.532609
371	0.404053	0.185326	0.532609
372	0.35228	0.163627	0.538043
373	0.395064	0.147067	0.630435
374	0.41066	0.141053	0.581522
375	0.38174	0.12852	0.63587
376	0.479632	0.111183	0.820652
377	0.680595	0.180463	0.711957
378	0.346229	0.377612	0.402174
379	0.433767	0.444379	0.282609
380	0.462544	0.462945	0.342391
381	0.45257	0.464084	0.336957
382	0.47509	0.462406	0.293478
383	0.483666	0.466883	0.195652
384	0.309908	0.463222	0.119565
385	0.409326	0.456313	0.13587
386	0.383884	0.451247	0.222826
387	0.297203	0.442638	0.309783
388	0.476138	0.445875	0.179348
389	0.332714	0.446231	0.184783
390	0.4422	0.454586	0.358696
391	0.392078	0.468084	0.152174
392	0.427557	0.461853	0.130435
393	0.397986	0.447859	0.157609
394	0.336621	0.42441	0.190217
395	0.445059	0.426233	0.146739
396	0.40283	0.403696	0.309783
397	0.285292	0.360762	0.451087
398	0.424397	0.30723	0.527174
399	0.460892	0.240904	0.554348
400	0.502104	0.205238	0.51087
401	0.556974	0.177756	0.554348
402	0.549907	0.151232	0.543478
403	0.499023	0.135533	0.695652
404	0.513936	0.13425	0.804348
405	0.650563	0.121329	0.956522
406	0.653644	0.210995	0.679348
407	0.413931	0.376622	0.282609
408	0.390379	0.407972	0.25
409	0.408055	0.419019	0.25
410	0.403942	0.425371	0.244565
411	0.42805	0.429799	0.26087
412	0.409707	0.430033	0.217391
413	0.432957	0.428917	0.195652
414	0.372354	0.428164	0.108696
415	0.390411	0.404738	0.168478
416	0.44995	0.351792	0.353261
417	0.448076	0.292163	0.521739
418	0.443232	0.230492	0.532609
419	0.14128	0.177124	0.532609
420	0	0.139557	0.597826
421	0.133292	0.116697	0.679348
422	0.0566011	0.100361	0.668478
423	0.24921	0.0900771	0.63587
424	0.470199	0.0857249	0.63587
425	0.294821	0.0725729	0.733696
426	0.273286	0.0636843	0.76087
427	0.149555	0.0482953	0.771739
428	0.0896025	0.0342255	0.842391
429	0.111217	0.0289555	0.907609
430	0.183334	0.03012	0.929348
431	0.359029	0.0495158	0.695652
432	0.354519	0.0446964	0.728261
433	0.388299	0.0423608	0.728261
434	0.328887	0.034765	0.777174
435	0.367558	0.0322254	0.842391
436	0.261629	0.026656	0.951087
437	0.407452	0.0326728	0.73913
438	0.412073	0.034038	0.728261
439	0.384995	0.0271988	0.728261
440	0.321661	0.0194681	0.853261
441	0.19434	0.0145863	0.940217
442	0.129147	0.009438	1
443	0.286531	0.0198168	0.73913
444	0.287357	0.0228137	0.695652
445	0.281989	0.0221426	0.701087
446	0.310782	0.0151883	0.777174
447	0.301936	0.0126059	0.896739
448	0.38193	0.0146916	0.891304
449	0.427541	0.0176786	0.869565
450	0.434196	0.0178167	0.755435
451	0.362682	0.0168858	0.717391
452	0.29174	0.0160666	0.711957
453	0.297711	0.0185339	0.711957
454	0.272413	0.012527	0.782609
455	0.335128	0.0112539	0.771739
456	0.247733	0.0201162	0.73913
457	0.295107	0.00959919	0.733696
458	0.259596	0.0118625	0.73913
459	0.326028	0.0117342	0.766304
460	0.251767	0.00905969	0.798913
461	0.254467	0.00242776	0.945652
462	0.309019	0.0109677	0.744565
463	0.317531	0.0160535	0.73913
464	0.401417	0.0123131	0.766304
465	0.324011	0.0149745	0.804348
466	0.35166	0.0179615	0.86413
467	0.362126	0.0130369	0.804348
468	0.395779	0.0104709	0.896739
469	0.28291	0.00900705	0.907609
470	0.265012	0.0115302	0.858696
471	0.234583	0.00460222	0.923913
472	0.200454	0.00168101	0.972826
473	0.221402	0.00103295	0.978261
474	0.272111	0.0073392	0.847826
475	0.253688	0.00319754	0.945652
476	0.343736	0	0.967391
477	0.319866	0.00396073	0.961957
478	0.28164	0.00963209	0.858696
479	0.277129	0.00637863	0.88587
480	0.274779	0.00867151	0.923913

[truncated: 18 more sheets: Fig 5a, Fig 5b, Fig 5c, Fig 6a, Fig 6b, Fig 6c, Fig S1e, Fig S4a, Fig S4b, Fig S5a, Fig S5b, Fig S6a, Fig S6b, Fig S6c, Fig S7b, Fig S8a, Fig S8b, Fig S8c]
